# Supplementary material for: Deletion of Von Hippel–Lindau Interferes with Hyper Osmolality Induced Gene Expression and Induces an Unfavorable Gene Expression Pattern
Source: Cancers (Basel). 2020 Feb 12;12(2):420. doi: 10.3390/cancers12020420 (PMC7073186; doi:10.3390/cancers12020420)
Supplement: Supplementary file 1 [file cancers-12-00420-s001.zip]

Archive with 3 entries (3 files):
- cancers-675002-supplementary revised/cancers-675002-supplementary revised.docx
- cancers-675002-supplementary revised/List of DEG.xlsx
- cancers-675002-supplementary revised/VHL-KO KEGGenrich_significant.xlsx
