# Supplementary material for: Deletion of Von Hippel–Lindau Interferes with Hyper Osmolality Induced Gene Expression and Induces an Unfavorable Gene Expression Pattern
Source: Cancers (Basel). 2020 Feb 12;12(2):420. doi: 10.3390/cancers12020420 (PMC7073186; doi:10.3390/cancers12020420)
Supplement: Supplementary file 1 [file cancers-12-00420-s001.zip › cancers-675002-supplementary revised/List of DEG.xlsx]

## Sheet: SCR_600_vs_SCR_300.genes.signif
Gene	SCR_600.value	SCR_300.value	log2foldchange	pvalue	padjust	significance	gene_loci	gene_name	gene_description
ENSMUSG00000059412	82.9225	0.346876	7.9012	7.69974e-86	1.16867e-81	TRUE	9:45403138-45410278	Fxyd2	Fxyd2
ENSMUSG00000031538	20.6291	1.26556	4.02683	1.64292e-82	1.24681e-78	TRUE	8:22757744-22782847	Plat	Plat
ENSMUSG00000001642	1066.22	134.755	2.98409	6.14643e-80	3.10969e-76	TRUE	6:34302434-34317478	Akr1b3	Akr1b3
ENSMUSG00000038963	125.695	8.75489	3.8437	1.32001e-79	5.00878e-76	TRUE	2:180456245-180474867	Slco4a1	Slco4a1
ENSMUSG00000085683	30.2908	2.31797	3.70794	2.51225e-71	7.62619e-68	TRUE	11:66956653-66965016	9130409J20Rik	9130409J20Rik
ENSMUSG00000033032	56.1025	4.02285	3.80178	3.96896e-69	1.00402e-65	TRUE	18:61730261-61786702	Afap1l1	Afap1l1
ENSMUSG00000004655	383.725	29.5972	3.69654	1.05186e-66	2.28072e-63	TRUE	6:55336432-55348555	Aqp1	Aqp1
ENSMUSG00000040265	5.04731	0.0937844	5.75002	1.47358e-50	2.79576e-47	TRUE	1:161982453-162478034	Dnm3	Dnm3
ENSMUSG00000063851	11.5258	0.706971	4.02707	2.38289e-50	4.01862e-47	TRUE	4:62427540-62435252	Rnf183	Rnf183
ENSMUSG00000034903	123.731	24.4955	2.33662	6.3396e-47	9.62225e-44	TRUE	2:65088339-65239403	Cobll1	Cobll1
ENSMUSG00000019970	23.5101	1.41971	4.04961	3.09374e-45	4.2688e-42	TRUE	10:21882184-21999903	Sgk1	Sgk1
ENSMUSG00000007888	103.097	16.7215	2.62423	2.25588e-44	2.85332e-41	TRUE	8:70493158-70504081	Crlf1	Crlf1
ENSMUSG00000022602	30.5875	4.96898	2.62192	4.7396e-43	5.53367e-40	TRUE	15:74669083-74672570	Arc	Arc
ENSMUSG00000021750	6.44273	0.366616	4.13533	6.35632e-42	6.89116e-39	TRUE	14:8296274-8318023	Fam107a	Fam107a
ENSMUSG00000041351	38.9687	6.26268	2.63746	4.58881e-40	4.64327e-37	TRUE	4:137664726-137729861	Rap1gap	Rap1gap
ENSMUSG00000036256	506.519	83.5294	2.60026	1.56014e-38	1.47999e-35	TRUE	5:77349240-77408041	Igfbp7	Igfbp7
ENSMUSG00000026435	39.4374	6.95953	2.5025	2.30168e-38	2.055e-35	TRUE	1:131962967-131982969	Slc45a3	Slc45a3
ENSMUSG00000005686	72.2666	17.2378	2.06776	5.9304e-37	5.00064e-34	TRUE	7:110768206-110812405	Ampd3	Ampd3
ENSMUSG00000074628	30.0668	0.136845	7.77948	7.22948e-37	5.77522e-34	TRUE	2:157087055-157096482	Tldc2	Tldc2
ENSMUSG00000020357	3.85101	16.5029	-2.09941	2.61953e-36	1.98796e-33	TRUE	11:49609263-49652739	Flt4	Flt4
ENSMUSG00000038264	20.5302	3.89837	2.3968	5.71988e-36	4.13411e-33	TRUE	9:57940113-57962864	Sema7a	Sema7a
ENSMUSG00000028517	9.87366	1.46505	2.75264	9.23652e-36	6.37236e-33	TRUE	4:105157347-105232764	Ppap2b	Ppap2b
ENSMUSG00000004231	126.105	17.1195	2.88092	4.35572e-35	2.8744e-32	TRUE	19:44756045-44837871	Pax2	Pax2
ENSMUSG00000049907	235.396	38.7341	2.60341	1.41534e-34	8.95087e-32	TRUE	5:74195286-74199481	Rasl11b	Rasl11b
ENSMUSG00000021565	9.23299	1.21911	2.92097	8.63972e-34	5.24534e-31	TRUE	13:73679745-73704865	Slc6a19	Slc6a19
ENSMUSG00000015970	50.5326	5.98289	3.0783	9.61237e-34	5.61141e-31	TRUE	14:30009023-30040466	Chdh	Chdh
ENSMUSG00000007655	19.6184	133.471	-2.76625	1.28921e-33	7.24729e-31	TRUE	6:17306335-17341452	Cav1	Cav1
ENSMUSG00000015966	5.3172	0.542914	3.29187	3.16025e-33	1.71308e-30	TRUE	14:29996141-30008896	Il17rb	Il17rb
ENSMUSG00000027562	28.7025	5.97173	2.26495	4.40876e-33	2.30746e-30	TRUE	3:14886273-14900770	Car2	Car2
ENSMUSG00000053647	4.20721	0.152843	4.78274	7.85563e-33	3.97442e-30	TRUE	5:139423151-139427800	Gper1	Gper1
ENSMUSG00000056602	3.03374	0.234385	3.69414	4.23369e-32	2.07287e-29	TRUE	5:150118645-150497753	Fry	Fry
ENSMUSG00000027309	112.027	32.8626	1.76933	2.88311e-31	1.34253e-28	TRUE	2:130706200-130906406	4930402H24Rik	4930402H24Rik
ENSMUSG00000035357	0.116547	2.91368	-4.64386	2.91893e-31	1.34253e-28	TRUE	6:101149609-101377897	Pdzrn3	Pdzrn3
ENSMUSG00000033491	6.62589	0.0183036	8.49984	3.46711e-31	1.53083e-28	TRUE	9:86743649-86758443	Prss35	Prss35
ENSMUSG00000082087	9.74591	1.10138	3.14549	3.53004e-31	1.53083e-28	TRUE	11:40672906-40673856	Gm12138	Gm12138
ENSMUSG00000051335	4.715	1.06161	2.15101	3.85408e-31	1.62492e-28	TRUE	13:43195519-43304172	Gfod1	Gfod1
ENSMUSG00000048424	14.6357	0.0295074	8.95419	3.99329e-31	1.63811e-28	TRUE	15:8968426-9066551	Ranbp3l	Ranbp3l
ENSMUSG00000038400	37.617	7.09413	2.40669	7.55496e-31	3.01761e-28	TRUE	2:173224458-173276533	Pmepa1	Pmepa1
ENSMUSG00000049721	29.7558	5.17371	2.5239	2.26757e-30	8.82491e-28	TRUE	11:3983636-3999326	Gal3st1	Gal3st1
ENSMUSG00000022253	102.98	19.2268	2.42117	9.12945e-30	3.46417e-27	TRUE	15:9071260-9110487	Nadk2	Nadk2
ENSMUSG00000025608	6.875	22.8471	-1.73258	1.11407e-29	4.12424e-27	TRUE	6:31519488-31563981	Podxl	Podxl
ENSMUSG00000037747	26.0383	5.55472	2.22885	8.36815e-29	3.02409e-26	TRUE	10:70557682-70655965	Phyhipl	Phyhipl
ENSMUSG00000042306	31.7365	141.573	-2.15733	9.81768e-29	3.46541e-26	TRUE	3:90526856-90528837	S100a14	S100a14
ENSMUSG00000022512	3.5296	12.0779	-1.77479	3.38985e-28	1.16934e-25	TRUE	16:26356642-26371841	Cldn1	Cldn1
ENSMUSG00000040473	18.6168	4.73122	1.97633	3.5098e-28	1.18382e-25	TRUE	5:5579278-5664239	Cfap69	Cfap69
ENSMUSG00000019960	93.2126	15.6378	2.57549	4.56589e-28	1.50655e-25	TRUE	10:99263231-99267488	Dusp6	Dusp6
ENSMUSG00000031881	304.297	51.8904	2.55194	1.34735e-27	4.35108e-25	TRUE	8:104614141-104624396	Cdh16	Cdh16
ENSMUSG00000030956	24.4712	4.68921	2.38367	2.25876e-27	7.1424e-25	TRUE	7:132712082-132813886	Fam53b	Fam53b
ENSMUSG00000025418	39.3658	0.967794	5.3461	2.49798e-27	7.73763e-25	TRUE	4:106483456-106492283	Bsnd	Bsnd
ENSMUSG00000022032	1.11044	7.36964	-2.73046	3.9763e-27	1.20704e-24	TRUE	14:65666403-65764826	Scara5	Scara5
ENSMUSG00000050953	5.10702	26.9864	-2.40168	2.02566e-26	6.02852e-24	TRUE	10:56377300-56390419	Gja1	Gja1
ENSMUSG00000035451	31.7965	9.03124	1.81587	2.97472e-26	8.68275e-24	TRUE	12:57540631-57546121	Foxa1	Foxa1
ENSMUSG00000030109	10.9123	0.0532307	7.67948	3.11282e-26	8.91441e-24	TRUE	6:121343076-121365775	Slc6a12	Slc6a12
ENSMUSG00000031373	25.3598	4.25311	2.57595	5.54635e-26	1.55893e-23	TRUE	X:163976822-164027997	Car5b	Car5b
ENSMUSG00000029605	6.26679	0.94218	2.73365	6.21962e-26	1.71639e-23	TRUE	5:120812635-120824163	Oas1b	Oas1b
ENSMUSG00000025085	33.9112	98.8578	-1.54359	2.31789e-25	6.28232e-23	TRUE	19:57032733-57314919	Ablim1	Ablim1
ENSMUSG00000020486	90.5273	15.6027	2.53655	2.3606e-25	6.28582e-23	TRUE	11:87568903-87590539	2019-09-04	2019-09-04
ENSMUSG00000001473	72.5344	180.705	-1.3169	1.58323e-24	4.14315e-22	TRUE	18:67390717-67402748	Tubb6	Tubb6
ENSMUSG00000054263	2.31106	0.254831	3.18094	1.67873e-24	4.3186e-22	TRUE	15:7129559-7197489	Lifr	Lifr
ENSMUSG00000044707	12.5018	3.08916	2.01685	4.0542e-24	1.02558e-21	TRUE	11:43528784-43586997	Ccnjl	Ccnjl
ENSMUSG00000051716	3.49267	0.376365	3.21412	8.21584e-24	2.04426e-21	TRUE	10:128254131-128255901	Apon	Apon
ENSMUSG00000068220	168.941	495.343	-1.55191	1.00888e-23	2.4698e-21	TRUE	15:78926725-78930465	Lgals1	Lgals1
ENSMUSG00000055485	1.54458	0.0604926	4.67431	1.4744e-23	3.55214e-21	TRUE	2:157015799-157079254	Soga1	Soga1
ENSMUSG00000001870	23.3786	7.16639	1.70587	5.9409e-23	1.40892e-20	TRUE	17:75005568-75392512	Ltbp1	Ltbp1
ENSMUSG00000071552	4.27473	24.3078	-2.50751	1.26402e-22	2.95159e-20	TRUE	16:43648861-43664184	Tigit	Tigit
ENSMUSG00000060470	2.9748	0.389974	2.93134	1.54278e-22	3.54793e-20	TRUE	8:95017692-95045247	Adgrg3	Adgrg3
ENSMUSG00000021403	0.153503	2.10412	-3.77687	3.55547e-22	8.05447e-20	TRUE	13:33027416-33041884	Serpinb9b	Serpinb9b
ENSMUSG00000051022	37.9254	11.0025	1.78533	1.24268e-21	2.77375e-19	TRUE	5:39613935-39755475	Hs3st1	Hs3st1
ENSMUSG00000043639	1.15911	0.0547072	4.40514	1.52845e-21	3.36215e-19	TRUE	19:53677306-53867080	Rbm20	Rbm20
ENSMUSG00000004951	150.232	457.916	-1.60789	2.14373e-21	4.64823e-19	TRUE	5:135887919-135889563	Hspb1	Hspb1
ENSMUSG00000047139	728.098	248.864	1.54878	2.33102e-21	4.98313e-19	TRUE	10:43579169-43584262	Cd24a	Cd24a
ENSMUSG00000010154	32.0631	9.21018	1.79961	2.98712e-21	6.29702e-19	TRUE	8:123332713-123369515	Spire2	Spire2
ENSMUSG00000035778	5.88003	18.2597	-1.63477	3.27971e-21	6.72695e-19	TRUE	2:35400179-35463231	Ggta1	Ggta1
ENSMUSG00000042284	7.57536	2.0129	1.91204	3.27508e-21	6.72695e-19	TRUE	13:114958079-115101964	Itga1	Itga1
ENSMUSG00000051497	11.2438	0.313366	5.16513	4.35937e-21	8.8222e-19	TRUE	11:110968033-111027968	Kcnj16	Kcnj16
ENSMUSG00000022150	7.44319	28.5808	-1.94105	4.47313e-21	8.93331e-19	TRUE	15:6299788-6440712	Dab2	Dab2
ENSMUSG00000026413	1.46421	7.5651	-2.36923	9.42699e-21	1.85822e-18	TRUE	1:135871395-135919207	Pkp1	Pkp1
ENSMUSG00000027962	0.65639	4.44637	-2.76	3.17237e-20	6.17311e-18	TRUE	3:116109949-116129688	Vcam1	Vcam1
ENSMUSG00000057897	3.81445	0.492362	2.95368	3.68282e-20	6.98723e-18	TRUE	11:5969644-6066362	Camk2b	Camk2b
ENSMUSG00000107134	1.77806	0.28506	2.64097	3.64051e-20	6.98723e-18	TRUE	5:39606927-39610344	Gm42528	Gm42528
ENSMUSG00000028998	31.0921	80.5342	-1.37305	4.53124e-20	8.49077e-18	TRUE	5:23838944-23844161	Tomm7	Tomm7
ENSMUSG00000043336	22.0312	7.78082	1.50156	5.10422e-20	9.44779e-18	TRUE	16:57353093-57573126	Filip1l	Filip1l
ENSMUSG00000003477	489.108	11.2517	5.44194	5.46905e-20	1.00011e-17	TRUE	6:55170626-55175043	Inmt	Inmt
ENSMUSG00000008153	5.54639	0.980216	2.50038	6.31381e-20	1.14085e-17	TRUE	6:124430759-124464794	Clstn3	Clstn3
ENSMUSG00000071414	5.78863	1.02454	2.49825	7.81731e-20	1.39589e-17	TRUE	12:13455020-13455970	Gm6736	Gm6736
ENSMUSG00000020823	191.852	60.0225	1.67642	9.80136e-20	1.72983e-17	TRUE	11:117115168-117159268	Sec14l1	Sec14l1
ENSMUSG00000002997	145.819	45.2088	1.6895	1.3031e-19	2.27339e-17	TRUE	12:31958476-32061296	Prkar2b	Prkar2b
ENSMUSG00000034459	13.0413	2.16437	2.59106	1.76289e-19	3.00642e-17	TRUE	19:34640871-34650009	Ifit1	Ifit1
ENSMUSG00000040254	1.16817	0.0589613	4.30834	1.75729e-19	3.00642e-17	TRUE	5:12383385-12588948	Sema3d	Sema3d
ENSMUSG00000032854	29.7626	8.00453	1.89461	1.87946e-19	3.1696e-17	TRUE	3:125865271-125938619	Ugt8a	Ugt8a
ENSMUSG00000066071	6.52708	1.01074	2.69102	2.19853e-19	3.66695e-17	TRUE	4:115299046-115332815	Cyp4a12a	Cyp4a12a
ENSMUSG00000014329	241.873	82.7754	1.54697	4.692e-19	7.74077e-17	TRUE	10:70922832-71159700	Bicc1	Bicc1
ENSMUSG00000041608	2.35854	9.20117	-1.96392	1.70652e-18	2.75548e-16	TRUE	9:120539818-120568318	Entpd3	Entpd3
ENSMUSG00000055322	53.8114	14.0104	1.94142	1.69917e-18	2.75548e-16	TRUE	1:73910231-74124449	Tns1	Tns1
ENSMUSG00000047638	2.26176	0.263566	3.10121	1.93898e-18	3.09787e-16	TRUE	10:89454234-89533585	Nr1h4	Nr1h4
ENSMUSG00000034295	25.4731	7.87773	1.69312	1.98657e-18	3.14086e-16	TRUE	18:24709445-25133500	Fhod3	Fhod3
ENSMUSG00000024052	102.546	42.9834	1.25441	2.04686e-18	3.20281e-16	TRUE	17:71182560-71249817	Lpin2	Lpin2
ENSMUSG00000020042	2.09027	7.20215	-1.78474	2.16611e-18	3.35481e-16	TRUE	10:85386814-85660292	Btbd11	Btbd11
ENSMUSG00000000159	31.6873	8.67029	1.86975	2.42262e-18	3.65529e-16	TRUE	16:96361668-96525580	Igsf5	Igsf5
ENSMUSG00000025757	214.775	66.007	1.70214	2.43236e-18	3.65529e-16	TRUE	3:40744495-40796103	Hspa4l	Hspa4l
ENSMUSG00000064080	20.0721	80.4892	-2.0036	2.42608e-18	3.65529e-16	TRUE	6:91212455-91272540	Fbln2	Fbln2
ENSMUSG00000063849	17.1271	6.35339	1.43068	3.54769e-18	5.27911e-16	TRUE	9:57412668-57440114	Ppcdc	Ppcdc
ENSMUSG00000038816	149.712	53.9137	1.47347	3.77056e-18	5.55627e-16	TRUE	4:56810935-56865188	Ctnnal1	Ctnnal1
ENSMUSG00000060147	56.0786	127.239	-1.18202	4.6936e-18	6.84995e-16	TRUE	13:33917918-34002794	Serpinb6a	Serpinb6a
ENSMUSG00000048337	1.17191	0.0201475	5.86212	7.34197e-18	1.0613e-15	TRUE	14:34143992-34152489	Npy4r	Npy4r
ENSMUSG00000042784	367.318	94.9227	1.95221	7.50136e-18	1.07411e-15	TRUE	3:89229057-89233381	Muc1	Muc1
ENSMUSG00000001131	5.74892	23.819	-2.05075	7.71458e-18	1.09432e-15	TRUE	X:20870166-20874735	Timp1	Timp1
ENSMUSG00000035354	41.5183	12.3386	1.75057	8.12574e-18	1.14197e-15	TRUE	7:98886743-99141144	Uvrag	Uvrag
ENSMUSG00000028444	0.730751	5.19645	-2.83007	1.227e-17	1.70857e-15	TRUE	4:41657498-41697089	Cntfr	Cntfr
ENSMUSG00000024846	2.20403	6.72306	-1.60897	1.26192e-17	1.74122e-15	TRUE	19:5344705-5349574	Cst6	Cst6
ENSMUSG00000104610	8.93313	0.207747	5.42626	1.69744e-17	2.32106e-15	TRUE	3:137289639-137300708	Gm567	Gm567
ENSMUSG00000032902	26.5955	62.225	-1.22631	1.79866e-17	2.43751e-15	TRUE	3:104638668-104658462	Slc16a1	Slc16a1
ENSMUSG00000031880	20.2832	6.88994	1.55772	1.94839e-17	2.61705e-15	TRUE	8:104628066-104631321	Rrad	Rrad
ENSMUSG00000029072	4.387	0.826235	2.40861	2.03924e-17	2.71505e-15	TRUE	4:155859268-155863362	Tas1r3	Tas1r3
ENSMUSG00000030208	48.0926	151.037	-1.65102	2.25272e-17	2.9732e-15	TRUE	6:135362545-135383173	Emp1	Emp1
ENSMUSG00000027111	18.5686	44.4807	-1.26031	2.62229e-17	3.43113e-15	TRUE	2:71745616-71858416	Itga6	Itga6
ENSMUSG00000041959	110.54	269.549	-1.28598	2.7084e-17	3.51352e-15	TRUE	3:93555080-93564643	S100a10	S100a10
ENSMUSG00000015766	1.40092	7.53469	-2.42717	3.00578e-17	3.86625e-15	TRUE	6:137477245-137654876	Eps8	Eps8
ENSMUSG00000035095	2.90309	10.5846	-1.86631	5.03291e-17	6.41929e-15	TRUE	14:63436394-63465498	Fam167a	Fam167a
ENSMUSG00000026981	1.37005	8.32959	-2.60401	6.22637e-17	7.81024e-15	TRUE	2:24336853-24351494	Il1rn	Il1rn
ENSMUSG00000037033	0.141323	1.35888	-3.26534	6.20616e-17	7.81024e-15	TRUE	3:144822623-144849357	Clca3b	Clca3b
ENSMUSG00000050395	3.04571	0.538548	2.49963	1.07225e-16	1.33398e-14	TRUE	4:63727084-63745113	Tnfsf15	Tnfsf15
ENSMUSG00000020911	142.5	402.546	-1.49819	1.32149e-16	1.6307e-14	TRUE	11:100140810-100148665	Krt19	Krt19
ENSMUSG00000039470	14.4147	35.2892	-1.29168	1.34098e-16	1.6414e-14	TRUE	8:40423815-40510268	Zdhhc2	Zdhhc2
ENSMUSG00000048373	27.1677	88.5824	-1.70513	1.93722e-16	2.35225e-14	TRUE	5:43978858-43981779	Fgfbp1	Fgfbp1
ENSMUSG00000053886	56.3254	23.4219	1.26593	2.49721e-16	3.00815e-14	TRUE	8:68276567-68347694	Sh2d4a	Sh2d4a
ENSMUSG00000037419	3.86628	10.3101	-1.41504	3.5307e-16	4.2196e-14	TRUE	9:14353990-14381242	Endod1	Endod1
ENSMUSG00000037946	97.6188	36.6252	1.41432	3.61142e-16	4.28235e-14	TRUE	13:49261554-49320311	Fgd3	Fgd3
ENSMUSG00000028247	3.84176	10.0911	-1.39325	3.68513e-16	4.33589e-14	TRUE	4:21879673-21912162	Coq3	Coq3
ENSMUSG00000041037	16.606	6.2768	1.4036	3.97387e-16	4.63965e-14	TRUE	7:24530689-24538600	Irgq	Irgq
ENSMUSG00000029070	7.95973	1.69044	2.23532	5.04594e-16	5.84636e-14	TRUE	4:155839680-155844088	Mxra8	Mxra8
ENSMUSG00000039270	12.0991	3.5198	1.78134	5.08446e-16	5.84636e-14	TRUE	4:70427065-70534995	Megf9	Megf9
ENSMUSG00000002565	525.236	215.775	1.28344	5.42726e-16	6.19361e-14	TRUE	12:40059769-40134228	Scin	Scin
ENSMUSG00000025854	116.061	34.8359	1.73624	5.87611e-16	6.65579e-14	TRUE	5:138754514-138810077	Fam20c	Fam20c
ENSMUSG00000029287	13.4561	3.20108	2.07163	7.60316e-16	8.48535e-14	TRUE	5:107106570-107289629	Tgfbr3	Tgfbr3
ENSMUSG00000034855	26.2605	5.83242	2.17073	7.57857e-16	8.48535e-14	TRUE	5:92346638-92348889	Cxcl10	Cxcl10
ENSMUSG00000026189	4.68048	12.9613	-1.46949	8.31979e-16	9.21735e-14	TRUE	1:72259167-72284314	Pecr	Pecr
ENSMUSG00000028268	2.68964	0.175585	3.93717	9.23397e-16	1.0156e-13	TRUE	3:142560026-142573209	Gbp3	Gbp3
ENSMUSG00000029334	6.89431	25.1288	-1.86587	9.64634e-16	1.05332e-13	TRUE	5:98929773-99037351	Prkg2	Prkg2
ENSMUSG00000006154	58.4425	19.2071	1.60538	1.04483e-15	1.13275e-13	TRUE	7:4460674-4480487	Eps8l1	Eps8l1
ENSMUSG00000000531	5.7538	15.1499	-1.39672	1.60262e-15	1.72514e-13	TRUE	15:101224207-101232755	Grasp	Grasp
ENSMUSG00000004565	30.2462	11.2029	1.43288	2.25722e-15	2.41269e-13	TRUE	8:3515384-3544266	Pnpla6	Pnpla6
ENSMUSG00000021061	16.0525	5.0612	1.66524	2.96509e-15	3.12529e-13	TRUE	12:76580488-76710547	Sptb	Sptb
ENSMUSG00000037185	12.8451	31.6837	-1.30252	2.94789e-15	3.12529e-13	TRUE	15:101349571-101370125	Krt80	Krt80
ENSMUSG00000000058	46.2427	100.057	-1.11352	3.04802e-15	3.19054e-13	TRUE	6:17281185-17289115	Cav2	Cav2
ENSMUSG00000054200	3.90818	0.690708	2.50035	3.57905e-15	3.72074e-13	TRUE	19:38097079-38114263	Ffar4	Ffar4
ENSMUSG00000106185	2.43584	0.121792	4.32193	3.70719e-15	3.82774e-13	TRUE	5:86976820-86991777	Gm7631	Gm7631
ENSMUSG00000028273	76.0487	29.6872	1.35708	4.10938e-15	4.21434e-13	TRUE	3:142239590-142395696	Pdlim5	Pdlim5
ENSMUSG00000041248	1.15085	0.0158738	6.17991	4.60942e-15	4.69542e-13	TRUE	9:32372418-32399192	Kcnj1	Kcnj1
ENSMUSG00000097636	3.12338	12.9869	-2.05588	4.96433e-15	5.02324e-13	TRUE	19:53441212-53464796	Mirt1	Mirt1
ENSMUSG00000040152	357.292	29.117	3.61717	6.45106e-15	6.48438e-13	TRUE	2:118111876-118127133	Thbs1	Thbs1
ENSMUSG00000031904	86.6681	33.9711	1.35119	8.70873e-15	8.69613e-13	TRUE	8:106168875-106198704	Slc7a6	Slc7a6
ENSMUSG00000046782	2.23938	0.401016	2.48137	1.02128e-14	1.01314e-12	TRUE	12:57564113-57737928	4921506M07Rik	4921506M07Rik
ENSMUSG00000066800	9.30136	2.20993	2.07344	1.43935e-14	1.41861e-12	TRUE	1:153749426-153764221	Rnasel	Rnasel
ENSMUSG00000021509	43.97	11.5042	1.93436	1.8485e-14	1.79945e-12	TRUE	13:56438355-56474239	Slc25a48	Slc25a48
ENSMUSG00000044026	34.2182	16.6845	1.03625	1.84948e-14	1.79945e-12	TRUE	19:38395980-38405607	Slc35g1	Slc35g1
ENSMUSG00000029311	30.8831	8.4576	1.8685	2.29031e-14	2.21416e-12	TRUE	5:103989762-104021919	Hsd17b11	Hsd17b11
ENSMUSG00000004654	1.55093	0.046998	5.04439	2.52022e-14	2.421e-12	TRUE	6:55376295-55388530	Ghrhr	Ghrhr
ENSMUSG00000072849	0.127309	2.07937	-4.02975	3.01552e-14	2.87859e-12	TRUE	12:103946931-103958975	Serpina1e	Serpina1e
ENSMUSG00000039377	4.07331	11.1934	-1.45838	3.10135e-14	2.94202e-12	TRUE	1:184727140-184732619	Hlx	Hlx
ENSMUSG00000097048	17.6531	5.60825	1.6543	3.87809e-14	3.65601e-12	TRUE	6:86526247-86582466	1600020E01Rik	1600020E01Rik
ENSMUSG00000024914	181.704	362.518	-0.996462	4.66846e-14	4.37394e-12	TRUE	19:5422805-5424979	Drap1	Drap1
ENSMUSG00000026420	2.18675	9.90554	-2.17945	4.77915e-14	4.45018e-12	TRUE	1:130882074-130887454	Il24	Il24
ENSMUSG00000074896	31.631	3.21754	3.29731	5.15275e-14	4.76881e-12	TRUE	19:34583531-34588731	Ifit3	Ifit3
ENSMUSG00000024074	39.3472	15.6166	1.33318	6.26896e-14	5.73194e-12	TRUE	17:78200248-78376592	Crim1	Crim1
ENSMUSG00000029762	16.4413	5.49885	1.58013	6.24952e-14	5.73194e-12	TRUE	6:34354119-34368463	Akr1b8	Akr1b8
ENSMUSG00000029426	6.01178	15.9904	-1.41134	6.74963e-14	6.13448e-12	TRUE	5:92441314-92506833	Scarb2	Scarb2
ENSMUSG00000048416	6.7254	19.7241	-1.55227	9.04779e-14	8.17425e-12	TRUE	3:67374097-67400003	Mlf1	Mlf1
ENSMUSG00000039563	2.98114	0.371317	3.00514	9.57078e-14	8.59558e-12	TRUE	5:36447611-36464853	2210406O10Rik	2210406O10Rik
ENSMUSG00000057863	543.421	1088.38	-1.00204	9.67988e-14	8.64242e-12	TRUE	17:56613395-56614243	Rpl36	Rpl36
ENSMUSG00000031543	0.720908	2.16734	-1.58804	1.08129e-13	9.59756e-12	TRUE	8:22974844-23150497	Ank1	Ank1
ENSMUSG00000035775	9.56891	21.6786	-1.17984	1.33126e-13	1.17476e-11	TRUE	11:99428403-99438150	Krt20	Krt20
ENSMUSG00000000253	3.84952	0.551808	2.80244	1.64773e-13	1.44562e-11	TRUE	13:45507444-45546382	Gmpr	Gmpr
ENSMUSG00000022025	6.60831	1.09428	2.5943	1.89918e-13	1.65665e-11	TRUE	14:79637690-79662170	Lect1	Lect1
ENSMUSG00000063450	408.267	154.36	1.40322	2.73158e-13	2.36914e-11	TRUE	12:75818134-76110926	Syne2	Syne2
ENSMUSG00000032231	159.567	451.48	-1.5005	3.05203e-13	2.63203e-11	TRUE	9:69453620-69491795	Anxa2	Anxa2
ENSMUSG00000021335	2.17313	0.0482918	5.49185	3.13936e-13	2.69204e-11	TRUE	13:23867750-23895730	Slc17a1	Slc17a1
ENSMUSG00000032578	7.67388	1.88684	2.02398	3.17428e-13	2.7067e-11	TRUE	9:107296026-107302784	Cish	Cish
ENSMUSG00000040268	114.492	46.7066	1.29355	3.82393e-13	3.24244e-11	TRUE	7:130865756-130913312	Plekha1	Plekha1
ENSMUSG00000085338	2.14444	0.256512	3.0635	4.85754e-13	4.09599e-11	TRUE	11:102958300-102964387	2410004I01Rik	2410004I01Rik
ENSMUSG00000015702	9.34482	2.11289	2.14495	5.46183e-13	4.58009e-11	TRUE	3:95296096-95307176	Anxa9	Anxa9
ENSMUSG00000021752	10.8052	3.4894	1.63068	5.82574e-13	4.85841e-11	TRUE	14:8214148-8223567	Kctd6	Kctd6
ENSMUSG00000085933	0.965586	0.058682	4.04041	6.43559e-13	5.33767e-11	TRUE	4:106498816-106506335	Tmem61	Tmem61
ENSMUSG00000028063	49.4114	106.259	-1.10466	7.59767e-13	6.26725e-11	TRUE	3:88480147-88509956	Lmna	Lmna
ENSMUSG00000038022	8.42861	2.06384	2.02997	8.07963e-13	6.62879e-11	TRUE	6:55203383-55320222	Fam188b	Fam188b
ENSMUSG00000028755	3.37533	13.1902	-1.96637	9.68849e-13	7.90602e-11	TRUE	4:138338424-138367992	Cda	Cda
ENSMUSG00000056124	15.8216	7.14646	1.1466	1.08717e-12	8.82412e-11	TRUE	18:20684599-20746404	B4galt6	B4galt6
ENSMUSG00000030660	53.7127	23.5903	1.18707	1.33441e-12	1.07732e-10	TRUE	7:116337265-116443449	Pik3c2a	Pik3c2a
ENSMUSG00000033770	5.21638	0.289799	4.16992	1.56716e-12	1.25854e-10	TRUE	4:141384610-141398724	Clcnka	Clcnka
ENSMUSG00000022752	43.9747	80.3285	-0.869239	1.63115e-12	1.30303e-10	TRUE	16:57121714-57154530	Tomm70a	Tomm70a
ENSMUSG00000056665	79.4924	31.7724	1.32304	1.76725e-12	1.40436e-10	TRUE	15:74721204-74724639	Them6	Them6
ENSMUSG00000070348	142.048	323.758	-1.18854	1.8178e-12	1.43701e-10	TRUE	7:144929931-144939869	Ccnd1	Ccnd1
ENSMUSG00000022218	34.0643	72.0493	-1.08072	1.93288e-12	1.52007e-10	TRUE	14:55700009-55713492	Tgm1	Tgm1
ENSMUSG00000090100	5.68148	2.44112	1.21873	2.44631e-12	1.91392e-10	TRUE	2:120732816-120850604	Ttbk2	Ttbk2
ENSMUSG00000002289	1.65786	0.177916	3.22005	2.71972e-12	2.11692e-10	TRUE	17:33773750-33781575	Angptl4	Angptl4
ENSMUSG00000027603	5.9869	1.29391	2.21007	2.80652e-12	2.17333e-10	TRUE	2:155490379-155518237	Ggt7	Ggt7
ENSMUSG00000021822	84.9684	172.401	-1.02077	3.02911e-12	2.3338e-10	TRUE	14:20836662-20843388	Plau	Plau
ENSMUSG00000028393	56.7323	111.707	-0.977482	3.91903e-12	3.00419e-10	TRUE	4:62509169-62519918	Alad	Alad
ENSMUSG00000024558	1.56069	0.397464	1.97328	4.33795e-12	3.30861e-10	TRUE	18:73928486-74065359	Mapk4	Mapk4
ENSMUSG00000005360	1.63284	0.0282744	5.85174	4.94139e-12	3.75002e-10	TRUE	15:8634124-8710764	Slc1a3	Slc1a3
ENSMUSG00000009687	3.55524	11.194	-1.65471	5.16516e-12	3.90034e-10	TRUE	7:31032722-31042481	Fxyd5	Fxyd5
ENSMUSG00000041073	1.73752	0.341988	2.34501	5.72323e-12	4.30036e-10	TRUE	11:6597823-6606053	Nacad	Nacad
ENSMUSG00000029273	1.31955	0.0901555	3.87148	5.81581e-12	4.34839e-10	TRUE	5:87554645-87569027	Sult1d1	Sult1d1
ENSMUSG00000024533	5.45263	11.0044	-1.01306	6.05536e-12	4.50531e-10	TRUE	18:67488209-67552777	Spire1	Spire1
ENSMUSG00000023008	116.038	55.091	1.07471	6.88214e-12	5.07274e-10	TRUE	15:99317225-99370482	Fmnl3	Fmnl3
ENSMUSG00000026405	1.06633	0.0518754	4.36146	6.88486e-12	5.07274e-10	TRUE	1:130634773-130661632	C4bp	C4bp
ENSMUSG00000038415	28.3339	1.96942	3.84669	1.07312e-11	7.86853e-10	TRUE	13:31558324-31560976	Foxq1	Foxq1
ENSMUSG00000029207	25.4554	11.1628	1.18928	1.13955e-11	8.31542e-10	TRUE	5:66298703-66618784	Apbb2	Apbb2
ENSMUSG00000047501	258.935	86.8169	1.57654	1.14679e-11	8.32821e-10	TRUE	5:134945119-134946934	Cldn4	Cldn4
ENSMUSG00000050071	483.258	239.19	1.01464	1.2761e-11	9.22314e-10	TRUE	X:136213972-136215513	Bex1	Bex1
ENSMUSG00000028698	23.988	9.37113	1.35602	1.83136e-11	1.31736e-09	TRUE	4:116221618-116303056	Pik3r3	Pik3r3
ENSMUSG00000089774	13.1698	5.44942	1.27306	1.85657e-11	1.3292e-09	TRUE	16:92058322-92087473	Slc5a3	Slc5a3
ENSMUSG00000002325	14.0878	5.8881	1.25857	1.90104e-11	1.34991e-09	TRUE	14:55603571-55610030	Irf9	Irf9
ENSMUSG00000002963	19.5201	40.573	-1.05556	1.90329e-11	1.34991e-09	TRUE	7:44857139-44862992	Pnkp	Pnkp
ENSMUSG00000040658	17.586	39.709	-1.17503	2.11176e-11	1.49081e-09	TRUE	17:46496789-46499618	Dnph1	Dnph1
ENSMUSG00000029330	41.5371	19.8178	1.0676	2.13392e-11	1.49947e-09	TRUE	5:101765130-101823858	Cds1	Cds1
ENSMUSG00000020689	1.25413	0.275764	2.18518	2.15027e-11	1.50355e-09	TRUE	11:104608000-104670476	Itgb3	Itgb3
ENSMUSG00000034177	2.42932	0.527167	2.20422	2.15953e-11	1.50355e-09	TRUE	11:87662722-87735539	Rnf43	Rnf43
ENSMUSG00000020186	4.3059	11.1277	-1.36977	2.24646e-11	1.55693e-09	TRUE	10:110920177-110939599	Csrp2	Csrp2
ENSMUSG00000020553	6.40939	12.5504	-0.969476	2.542e-11	1.75375e-09	TRUE	11:89982665-90002894	Pctp	Pctp
ENSMUSG00000061731	114.411	55.4184	1.04579	2.93177e-11	2.0135e-09	TRUE	15:53064038-53346159	Ext1	Ext1
ENSMUSG00000042268	0.328832	1.74963	-2.41163	3.01535e-11	2.06158e-09	TRUE	1:131744022-131771504	Slc26a9	Slc26a9
ENSMUSG00000054814	40.3489	18.246	1.14495	3.11548e-11	2.12048e-09	TRUE	5:73998453-74068431	Usp46	Usp46
ENSMUSG00000019851	41.4195	79.6292	-0.942988	3.27431e-11	2.21864e-09	TRUE	10:18845071-18857073	Perp	Perp
ENSMUSG00000060002	174.887	65.7154	1.41212	3.75485e-11	2.53294e-09	TRUE	10:88452745-88504073	Chpt1	Chpt1
ENSMUSG00000036944	0.97234	2.88793	-1.5705	3.99452e-11	2.68269e-09	TRUE	15:66526212-66561046	Tmem71	Tmem71
ENSMUSG00000057123	1.27184	0.208583	2.60823	4.27213e-11	2.85649e-09	TRUE	3:96904693-97077416	Gja5	Gja5
ENSMUSG00000034424	24.7719	52.3318	-1.07898	4.51672e-11	3.00679e-09	TRUE	8:116981810-116993537	Gcsh	Gcsh
ENSMUSG00000039747	11.1964	4.92732	1.18416	4.57293e-11	3.03092e-09	TRUE	5:136147459-136170713	Orai2	Orai2
ENSMUSG00000028214	1.85124	0.481078	1.94415	4.62936e-11	3.05498e-09	TRUE	4:11704457-11714752	Gem	Gem
ENSMUSG00000015968	0.215646	0.0206031	3.38773	5.44338e-11	3.5766e-09	TRUE	14:30039949-30491156	Cacna1d	Cacna1d
ENSMUSG00000034730	0.85893	0.0925001	3.21501	5.94056e-11	3.88645e-09	TRUE	15:74516195-74589465	Adgrb1	Adgrb1
ENSMUSG00000037703	28.0855	10.1988	1.46143	6.06955e-11	3.9538e-09	TRUE	2:130632839-130642803	Lzts3	Lzts3
ENSMUSG00000046879	12.0991	3.5827	1.75578	6.69481e-11	4.34247e-09	TRUE	11:48861968-48871683	Irgm1	Irgm1
ENSMUSG00000021751	6.22255	1.78699	1.79998	6.75681e-11	4.36404e-09	TRUE	14:8225511-8259353	Acox2	Acox2
ENSMUSG00000012123	1.47626	5.38837	-1.8679	8.35678e-11	5.37008e-09	TRUE	4:134065912-134092504	Aim1l	Aim1l
ENSMUSG00000038587	38.8333	79.7089	-1.03744	8.40907e-11	5.37008e-09	TRUE	10:4266329-4359468	Akap12	Akap12
ENSMUSG00000043154	37.8032	16.1295	1.2288	8.42061e-11	5.37008e-09	TRUE	9:101105084-101251795	Ppp2r3a	Ppp2r3a
ENSMUSG00000003849	56.018	8.63444	2.69772	8.46304e-11	5.37456e-09	TRUE	8:107388225-107403206	Nqo1	Nqo1
ENSMUSG00000039043	11.4999	22.3686	-0.959856	9.47028e-11	5.98916e-09	TRUE	7:79925361-79935359	Arpin	Arpin
ENSMUSG00000038059	14.8188	27.5935	-0.896895	9.98429e-11	6.28803e-09	TRUE	18:60474193-60501983	Smim3	Smim3
ENSMUSG00000060636	232.121	448.784	-0.951143	1.01073e-10	6.33918e-09	TRUE	16:33056453-33060189	Rpl35a	Rpl35a
ENSMUSG00000020992	5.17187	1.24365	2.05611	1.06326e-10	6.614e-09	TRUE	12:69790288-69840479	4930512B01Rik	4930512B01Rik
ENSMUSG00000086390	17.0868	6.67312	1.35645	1.06017e-10	6.614e-09	TRUE	8:106135400-106138525	1810019D21Rik	1810019D21Rik
ENSMUSG00000032418	156.81	58.654	1.41872	1.10096e-10	6.82058e-09	TRUE	9:86581371-86695953	Me1	Me1
ENSMUSG00000021418	4.59162	10.5727	-1.20326	1.16954e-10	7.21596e-09	TRUE	13:35893472-35906359	Rpp40	Rpp40
ENSMUSG00000107768	1.26675	4.94613	-1.96517	1.17466e-10	7.21822e-09	TRUE	6:135312155-135319561	RP23-200M5.7	RP23-200M5.7
ENSMUSG00000025810	18.6636	39.2571	-1.07272	1.19115e-10	7.29004e-09	TRUE	8:128359073-128505462	Nrp1	Nrp1
ENSMUSG00000026730	4.15561	10.7561	-1.37203	1.21557e-10	7.40962e-09	TRUE	2:12924041-13003455	Pter	Pter
ENSMUSG00000020766	56.1057	128.843	-1.19939	1.29855e-10	7.88377e-09	TRUE	11:116008457-116012719	Galk1	Galk1
ENSMUSG00000027999	11.7741	24.479	-1.05593	1.39e-10	8.40535e-09	TRUE	3:129878606-129895825	Pla2g12a	Pla2g12a
ENSMUSG00000066861	4.13454	1.07032	1.94969	1.41584e-10	8.52765e-09	TRUE	5:120876142-120887613	Oas1g	Oas1g
ENSMUSG00000032500	1.13078	2.98299	-1.39944	1.79444e-10	1.07652e-08	TRUE	9:111439081-111489118	Dclk3	Dclk3
ENSMUSG00000108461	13.5595	4.95287	1.45297	1.84764e-10	1.10408e-08	TRUE	7:116443575-116444324	RP24-157O12.2	RP24-157O12.2
ENSMUSG00000027312	42.209	22.1718	0.928827	2.00951e-10	1.19142e-08	TRUE	2:130906495-131030333	Atrn	Atrn
ENSMUSG00000031391	95.6789	39.4447	1.27837	2.00707e-10	1.19142e-08	TRUE	X:73853778-73896105	L1cam	L1cam
ENSMUSG00000044005	8.37913	17.9648	-1.1003	2.16488e-10	1.27854e-08	TRUE	10:128194457-128210004	Gls2	Gls2
ENSMUSG00000024330	7.6258	2.22555	1.77672	2.25416e-10	1.32611e-08	TRUE	17:34039437-34066685	Col11a2	Col11a2
ENSMUSG00000021477	68.0329	129.701	-0.930888	2.29983e-10	1.34775e-08	TRUE	13:64363214-64370306	Ctsl	Ctsl
ENSMUSG00000026827	24.1881	45.756	-0.919663	2.49985e-10	1.45628e-08	TRUE	2:57237635-57370719	Gpd2	Gpd2
ENSMUSG00000086607	3.28816	0.822041	2	2.50421e-10	1.45628e-08	TRUE	18:57373455-57552397	4930511M06Rik	4930511M06Rik
ENSMUSG00000042842	10.53	4.30037	1.29197	2.51668e-10	1.45795e-08	TRUE	13:32965209-32979067	Serpinb6b	Serpinb6b
ENSMUSG00000054793	34.4158	66.1313	-0.942261	2.68518e-10	1.54965e-08	TRUE	7:24482023-24504539	Cadm4	Cadm4
ENSMUSG00000030616	0.745202	0.14904	2.32193	2.80756e-10	1.61413e-08	TRUE	7:90348699-90410439	Sytl2	Sytl2
ENSMUSG00000054008	50.4142	23.0803	1.12717	2.87051e-10	1.6441e-08	TRUE	18:60685978-60713389	Ndst1	Ndst1
ENSMUSG00000045827	18.893	7.69977	1.29496	2.90637e-10	1.65838e-08	TRUE	13:33003250-33017957	Serpinb9	Serpinb9
ENSMUSG00000027955	0.842286	2.39101	-1.50524	2.96691e-10	1.67404e-08	TRUE	3:79884533-79946280	Fam198b	Fam198b
ENSMUSG00000028741	49.1928	107.893	-1.13307	2.95888e-10	1.67404e-08	TRUE	4:139347435-139352576	Mrto4	Mrto4
ENSMUSG00000060639	41.7979	19.7849	1.07903	2.95952e-10	1.67404e-08	TRUE	13:22040636-22041362	Hist1h4i	Hist1h4i
ENSMUSG00000037169	29.8633	10.1452	1.55758	3.18542e-10	1.79068e-08	TRUE	12:12936096-12941914	Mycn	Mycn
ENSMUSG00000006235	9.6155	4.20179	1.19436	3.22272e-10	1.80496e-08	TRUE	9:21958899-21963576	Epor	Epor
ENSMUSG00000093674	1803.51	3406.48	-0.917475	3.28495e-10	1.83305e-08	TRUE	10:128548114-128549305	Rpl41	Rpl41
ENSMUSG00000032849	42.4645	20.5047	1.05031	3.67462e-10	2.04298e-08	TRUE	14:118482692-118706219	Abcc4	Abcc4
ENSMUSG00000074457	61.9523	124.728	-1.00955	3.80264e-10	2.10644e-08	TRUE	3:90537254-90543151	S100a16	S100a16
ENSMUSG00000035150	52.7253	93.6917	-0.829425	3.93806e-10	2.17352e-08	TRUE	X:94188707-94212862	Eif2s3x	Eif2s3x
ENSMUSG00000021109	82.5242	40.6023	1.02325	4.13997e-10	2.26846e-08	TRUE	12:73901375-73947530	Hif1a	Hif1a
ENSMUSG00000028082	76.3975	40.6122	0.911612	4.12513e-10	2.26846e-08	TRUE	3:85971109-86130526	Sh3d19	Sh3d19
ENSMUSG00000074649	11.9907	24.8636	-1.05213	4.24827e-10	2.31943e-08	TRUE	2:155817730-155819426	BC029722	BC029722
ENSMUSG00000045932	39.6915	15.3547	1.37015	4.47612e-10	2.43507e-08	TRUE	19:34550694-34576419	Ifit2	Ifit2
ENSMUSG00000051319	11.8443	25.8808	-1.12769	4.67493e-10	2.53414e-08	TRUE	2:127791388-127792488	1500011K16Rik	1500011K16Rik
ENSMUSG00000051998	1.54314	0.182522	3.07973	5.47221e-10	2.95577e-08	TRUE	1:133679091-133690108	Lax1	Lax1
ENSMUSG00000001999	16.6642	33.7151	-1.01664	5.90556e-10	3.17853e-08	TRUE	2:127070665-127097084	Blvra	Blvra
ENSMUSG00000001166	5.33036	1.82217	1.54858	5.95482e-10	3.18558e-08	TRUE	5:120800194-120812514	Oas1c	Oas1c
ENSMUSG00000011632	2.77391	0.549002	2.33703	5.96064e-10	3.18558e-08	TRUE	7:24541658-24546118	Pinlyp	Pinlyp
ENSMUSG00000048911	13.3076	6.99713	0.92741	6.0083e-10	3.19979e-08	TRUE	2:131298064-131352892	Rnf24	Rnf24
ENSMUSG00000030510	0.760497	2.22904	-1.55141	6.03662e-10	3.20363e-08	TRUE	7:66743504-66823692	Cers3	Cers3
ENSMUSG00000004187	4.50277	1.58101	1.50997	6.07506e-10	3.21279e-08	TRUE	15:76660641-76668196	Kifc2	Kifc2
ENSMUSG00000046711	171.909	362.502	-1.07635	6.23387e-10	3.28534e-08	TRUE	17:27556620-27563674	Hmga1	Hmga1
ENSMUSG00000052776	10.79	3.59884	1.5841	6.33379e-10	3.32644e-08	TRUE	5:120896256-120907521	Oas1a	Oas1a
ENSMUSG00000035638	39.0134	14.0473	1.47368	6.49351e-10	3.39857e-08	TRUE	16:32777419-32797435	Muc20	Muc20
ENSMUSG00000021187	1.20625	0.319936	1.91467	6.54439e-10	3.41343e-08	TRUE	12:101645443-101718523	Tc2n	Tc2n
ENSMUSG00000030515	3.53623	7.30962	-1.04758	7.13322e-10	3.70781e-08	TRUE	7:65644898-65692091	Tarsl2	Tarsl2
ENSMUSG00000028270	1.35967	0.108484	3.6477	7.25334e-10	3.75738e-08	TRUE	3:142620602-142638008	Gbp2	Gbp2
ENSMUSG00000042417	1.36983	0.298637	2.19754	7.49063e-10	3.8671e-08	TRUE	13:112987802-112990778	Ccno	Ccno
ENSMUSG00000005087	7.81857	21.0748	-1.43054	7.63072e-10	3.9128e-08	TRUE	2:102811141-102901665	Cd44	Cd44
ENSMUSG00000037563	561.322	1031.48	-0.87782	7.61475e-10	3.9128e-08	TRUE	7:28350652-28352696	Rps16	Rps16
ENSMUSG00000015484	2.64165	7.23159	-1.45287	8.34513e-10	4.26473e-08	TRUE	1:156075966-156205026	Fam163a	Fam163a
ENSMUSG00000049577	8.85413	20.8528	-1.23582	8.53413e-10	4.34668e-08	TRUE	8:122282141-122337251	Zfpm1	Zfpm1
ENSMUSG00000079020	56.4536	25.6746	1.13672	9.19928e-10	4.66979e-08	TRUE	15:73577424-73645762	Slc45a4	Slc45a4
ENSMUSG00000031563	62.1481	33.2518	0.902277	9.67518e-10	4.89499e-08	TRUE	8:47826083-47990543	Wwc2	Wwc2
ENSMUSG00000068270	13.1513	5.51215	1.25452	1.01394e-09	5.11281e-08	TRUE	X:6399854-6637448	Shroom4	Shroom4
ENSMUSG00000040852	14.5457	6.58129	1.14415	1.04651e-09	5.25957e-08	TRUE	17:84511895-84622142	Plekhh2	Plekhh2
ENSMUSG00000090877	303.215	118.12	1.36009	1.09339e-09	5.47707e-08	TRUE	17:34956436-34959238	Hspa1b	Hspa1b
ENSMUSG00000027831	9.8049	0.395714	4.63097	1.11747e-09	5.57924e-08	TRUE	3:66053558-66296837	Veph1	Veph1
ENSMUSG00000099843	9.10593	3.60985	1.33487	1.18385e-09	5.8913e-08	TRUE	1:105979350-105990282	Gm7160	Gm7160
ENSMUSG00000027514	0.8708	0.0540496	4.00998	1.23488e-09	6.12092e-08	TRUE	2:173206612-173218923	Zbp1	Zbp1
ENSMUSG00000030096	324.964	171.254	0.924141	1.23806e-09	6.12092e-08	TRUE	6:91684053-91759066	Slc6a6	Slc6a6
ENSMUSG00000026547	234.595	409.662	-0.804265	1.24912e-09	6.15558e-08	TRUE	1:172500047-172507380	Tagln2	Tagln2
ENSMUSG00000027210	7.02135	16.0458	-1.19238	1.31935e-09	6.48063e-08	TRUE	2:115863064-116065839	Meis2	Meis2
ENSMUSG00000026888	16.1774	6.14038	1.39758	1.34688e-09	6.59451e-08	TRUE	2:64912476-65024987	Grb14	Grb14
ENSMUSG00000079852	0.273909	1.93693	-2.822	1.35822e-09	6.62866e-08	TRUE	6:130043731-130067271	Klra4	Klra4
ENSMUSG00000069682	211.573	410.6	-0.956579	1.44628e-09	7.0358e-08	TRUE	10:29698746-29699380	Gm10275	Gm10275
ENSMUSG00000021118	6.60892	12.6485	-0.93648	1.68692e-09	8.18024e-08	TRUE	12:78888691-78906964	Plek2	Plek2
ENSMUSG00000050092	0.0776734	2.2836	-4.87774	1.71036e-09	8.26747e-08	TRUE	3:92316620-92318085	Sprr2b	Sprr2b
ENSMUSG00000040296	27.4654	10.324	1.41161	1.74326e-09	8.39977e-08	TRUE	4:40203773-40239828	Ddx58	Ddx58
ENSMUSG00000025362	810.91	1472.1	-0.860262	1.77264e-09	8.5143e-08	TRUE	10:128624530-128626506	Rps26	Rps26
ENSMUSG00000024712	201.5	111.433	0.854603	1.77946e-09	8.5201e-08	TRUE	19:17394043-17401349	Rfk	Rfk
ENSMUSG00000048706	7.13432	2.70913	1.39694	1.8811e-09	8.97843e-08	TRUE	4:80910646-80955628	Lurap1l	Lurap1l
ENSMUSG00000053080	62.3719	31.8549	0.969381	1.8874e-09	8.98024e-08	TRUE	19:7417625-7425904	2700081O15Rik	2700081O15Rik
ENSMUSG00000053746	15.448	34.3473	-1.15278	1.95712e-09	9.28286e-08	TRUE	2:32775786-32777597	Ptrh1	Ptrh1
ENSMUSG00000003355	5.23155	16.7943	-1.68266	1.97091e-09	9.31913e-08	TRUE	15:98724373-98728198	Fkbp11	Fkbp11
ENSMUSG00000044393	99.7481	50.1346	0.992484	2.02058e-09	9.52435e-08	TRUE	18:20558074-20604521	Dsg2	Dsg2
ENSMUSG00000031805	37.4852	18.7426	1	2.05223e-09	9.64355e-08	TRUE	8:71676296-71690575	Jak3	Jak3
ENSMUSG00000007892	1342.32	2392.71	-0.833916	2.08006e-09	9.74419e-08	TRUE	9:61913284-61914538	Rplp1	Rplp1
ENSMUSG00000063275	0.313358	1.95327	-2.64	2.09033e-09	9.76215e-08	TRUE	2:13850282-14056135	Hacd1	Hacd1
ENSMUSG00000079435	266.487	477.061	-0.84011	2.10377e-09	9.79481e-08	TRUE	X:134585654-134588062	Rpl36a	Rpl36a
ENSMUSG00000022972	56.3987	99.3409	-0.816724	2.19488e-09	1.01877e-07	TRUE	16:90925809-90934927	1110004E09Rik	1110004E09Rik
ENSMUSG00000032263	2.57637	6.57035	-1.35063	2.28873e-09	1.0591e-07	TRUE	9:83925145-84124240	Bckdhb	Bckdhb
ENSMUSG00000029377	0.109164	0.578275	-2.40526	2.38575e-09	1.10063e-07	TRUE	5:91074622-91093646	Ereg	Ereg
ENSMUSG00000022836	14.034	5.95998	1.23555	2.40606e-09	1.10664e-07	TRUE	16:34745210-35002420	Mylk	Mylk
ENSMUSG00000027845	10.2155	5.15208	0.98753	2.49617e-09	1.14462e-07	TRUE	3:103800605-103809444	Dclre1b	Dclre1b
ENSMUSG00000000197	0.0616234	0.345776	-2.48829	2.52797e-09	1.15571e-07	TRUE	14:123276641-123627144	Nalcn	Nalcn
ENSMUSG00000078249	74.8608	152.149	-1.0232	2.59674e-09	1.18358e-07	TRUE	11:120762794-120764419	Hmga1-rs1	Hmga1-rs1
ENSMUSG00000024608	834.712	1473.72	-0.820115	2.61817e-09	1.18978e-07	TRUE	18:60774510-60778546	Rps14	Rps14
ENSMUSG00000022603	0.906639	0.045332	4.32193	2.74568e-09	1.244e-07	TRUE	15:74606029-74636353	Mroh4	Mroh4
ENSMUSG00000021318	13.423	6.35561	1.0786	2.80228e-09	1.26587e-07	TRUE	13:15463235-15730026	Gli3	Gli3
ENSMUSG00000020151	0.998876	0.197747	2.33665	2.8205e-09	1.27031e-07	TRUE	10:116018213-116274932	Ptprr	Ptprr
ENSMUSG00000049555	9.63217	22.2662	-1.20892	2.93808e-09	1.31936e-07	TRUE	9:110865711-110880113	Tmie	Tmie
ENSMUSG00000030852	16.8598	8.89992	0.921726	3.02751e-09	1.3555e-07	TRUE	7:130577484-130764784	Tacc2	Tacc2
ENSMUSG00000028701	10.1794	4.56523	1.1569	3.07921e-09	1.3746e-07	TRUE	4:116132406-116151338	Lurap1	Lurap1
ENSMUSG00000024824	34.2934	63.408	-0.886733	3.11703e-09	1.3874e-07	TRUE	19:4195198-4201603	Rad9a	Rad9a
ENSMUSG00000020154	0.116557	0.00511215	4.51096	3.18132e-09	1.41188e-07	TRUE	10:116301374-116389538	Ptprb	Ptprb
ENSMUSG00000074923	53.2326	27.4057	0.957835	3.66435e-09	1.6215e-07	TRUE	2:118663303-118698020	Pak6	Pak6
ENSMUSG00000026064	146.998	70.1865	1.06653	3.87667e-09	1.71047e-07	TRUE	1:30940302-30949770	Ptp4a1	Ptp4a1
ENSMUSG00000035711	7.68092	2.46577	1.63924	3.92487e-09	1.72671e-07	TRUE	13:55523235-55528538	Dok3	Dok3
ENSMUSG00000020460	381.107	734.506	-0.946579	3.96492e-09	1.73929e-07	TRUE	11:29545846-29548109	Rps27a	Rps27a
ENSMUSG00000038900	530.616	976.716	-0.88027	4.79398e-09	2.09692e-07	TRUE	2:32961559-32965345	Rpl12	Rpl12
ENSMUSG00000023341	0.809558	0.064478	3.65025	4.85744e-09	2.11857e-07	TRUE	16:97535308-97560900	Mx2	Mx2
ENSMUSG00000022013	24.4148	46.4613	-0.928277	4.98009e-09	2.16584e-07	TRUE	14:77826217-77874917	Dnajc15	Dnajc15
ENSMUSG00000032372	196.22	96.5854	1.0226	5.09817e-09	2.21086e-07	TRUE	9:92275602-92297752	Plscr2	Plscr2
ENSMUSG00000052146	649.857	1123.47	-0.789761	5.26125e-09	2.26862e-07	TRUE	17:27630422-27636629	Rps10	Rps10
ENSMUSG00000052560	91.9478	42.8716	1.10079	5.24759e-09	2.26862e-07	TRUE	15:90487482-90679432	Cpne8	Cpne8
ENSMUSG00000035258	0.879716	0.16198	2.44123	5.31288e-09	2.28439e-07	TRUE	16:56477846-56690128	Abi3bp	Abi3bp
ENSMUSG00000032754	12.6615	5.78059	1.13116	5.4002e-09	2.31537e-07	TRUE	5:120511168-120534024	Slc8b1	Slc8b1
ENSMUSG00000028793	67.5472	36.3011	0.895884	5.52191e-09	2.35467e-07	TRUE	4:129058271-129085886	Rnf19b	Rnf19b
ENSMUSG00000032487	39.0392	13.3996	1.54273	5.5384e-09	2.35467e-07	TRUE	1:150100031-150108227	Ptgs2	Ptgs2
ENSMUSG00000033998	147.606	64.7439	1.18893	5.53642e-09	2.35467e-07	TRUE	8:125995102-126030683	Kcnk1	Kcnk1
ENSMUSG00000035042	20.8061	6.88124	1.59627	7.00214e-09	2.96377e-07	TRUE	11:83525778-83530518	Ccl5	Ccl5
ENSMUSG00000067006	0.84393	2.78035	-1.72007	7.0101e-09	2.96377e-07	TRUE	1:106861173-106883348	Serpinb5	Serpinb5
ENSMUSG00000041293	0.338223	0.0158048	4.41954	7.05445e-09	2.97424e-07	TRUE	17:43270329-43324737	Adgrf1	Adgrf1
ENSMUSG00000029484	411.273	788.985	-0.939902	7.07797e-09	2.97588e-07	TRUE	5:96793339-96845966	Anxa3	Anxa3
ENSMUSG00000097164	0.4153	1.34899	-1.69965	7.11311e-09	2.9824e-07	TRUE	10:94673493-94688613	Cep83os	Cep83os
ENSMUSG00000019102	0.134259	1.17956	-3.13516	7.13735e-09	2.98432e-07	TRUE	11:61207537-61218421	Aldh3a1	Aldh3a1
ENSMUSG00000073702	486.652	850.879	-0.806063	7.22143e-09	3.01118e-07	TRUE	1:39367842-39371911	Rpl31	Rpl31
ENSMUSG00000085971	0.964161	0.183368	2.39453	7.47961e-09	3.11029e-07	TRUE	5:148995651-149015813	Gm15411	Gm15411
ENSMUSG00000044573	55.1728	93.1098	-0.754975	7.64341e-09	3.16972e-07	TRUE	12:30893326-30911612	Acp1	Acp1
ENSMUSG00000026576	768.679	292.369	1.39459	7.97696e-09	3.29083e-07	TRUE	1:164437109-164458355	Atp1b1	Atp1b1
ENSMUSG00000092569	8.26066	2.41819	1.77233	7.97883e-09	3.29083e-07	TRUE	18:75365332-75367088	Gm20544	Gm20544
ENSMUSG00000044716	6.36756	13.6865	-1.10394	8.01448e-09	3.29658e-07	TRUE	5:35056766-35087839	Dok7	Dok7
ENSMUSG00000032278	34.1137	16.9304	1.01074	8.09503e-09	3.32071e-07	TRUE	9:61953481-62026856	Paqr5	Paqr5
ENSMUSG00000038894	55.4177	25.4026	1.12537	8.26044e-09	3.37943e-07	TRUE	8:10986980-11008458	Irs2	Irs2
ENSMUSG00000028737	7.24107	2.91349	1.31346	8.46675e-09	3.45453e-07	TRUE	4:139622866-139649690	Aldh4a1	Aldh4a1
ENSMUSG00000025764	128.918	57.6562	1.16091	8.93259e-09	3.63482e-07	TRUE	3:41555731-41616864	Jade1	Jade1
ENSMUSG00000036206	74.0429	35.2731	1.06979	9.22369e-09	3.74324e-07	TRUE	1:89070415-89155068	Sh3bp4	Sh3bp4
ENSMUSG00000071644	771	1349.46	-0.807581	9.5532e-09	3.86663e-07	TRUE	19:8967041-8978479	Eef1g	Eef1g
ENSMUSG00000085566	5.3967	2.53498	1.0901	9.58854e-09	3.87061e-07	TRUE	2:130873059-130906396	A730017L22Rik	A730017L22Rik
ENSMUSG00000048874	162.045	80.3198	1.01257	1.00715e-08	4.05478e-07	TRUE	1:30802339-30873921	Phf3	Phf3
ENSMUSG00000057454	6.52905	14.1807	-1.11899	1.03813e-08	4.16846e-07	TRUE	7:24636550-24641118	Lypd3	Lypd3
ENSMUSG00000036731	0.57464	3.79901	-2.72489	1.05141e-08	4.21063e-07	TRUE	2:25238818-25242452	Cysrt1	Cysrt1
ENSMUSG00000032661	2.39598	0.16524	3.85798	1.09307e-08	4.36597e-07	TRUE	5:120753098-120777661	Oas3	Oas3
ENSMUSG00000041609	11.6331	4.58561	1.34305	1.10384e-08	4.3974e-07	TRUE	5:115648175-115731621	Ccdc64	Ccdc64
ENSMUSG00000034480	10.7032	5.54399	0.949042	1.22191e-08	4.85502e-07	TRUE	X:129749742-130465834	Diap2	Diap2
ENSMUSG00000022594	23.3888	10.5657	1.14644	1.24159e-08	4.92032e-07	TRUE	15:74747852-74753046	Lynx1	Lynx1
ENSMUSG00000026640	4.88304	9.40227	-0.945229	1.27045e-08	5.00856e-07	TRUE	1:194618218-194816869	Plxna2	Plxna2
ENSMUSG00000031075	19.1395	40.2409	-1.07211	1.26856e-08	5.00856e-07	TRUE	7:144588549-144751974	Ano1	Ano1
ENSMUSG00000038692	13.2946	6.49778	1.03282	1.29165e-08	5.07892e-07	TRUE	11:96318267-96321638	Hoxb4	Hoxb4
ENSMUSG00000032690	1.52405	0.0397579	5.26052	1.37468e-08	5.39145e-07	TRUE	5:120730333-120749853	Oas2	Oas2
ENSMUSG00000062006	418.68	748.993	-0.839103	1.38493e-08	5.41764e-07	TRUE	3:130726831-130730398	Rpl34	Rpl34
ENSMUSG00000028455	80.4659	134.655	-0.742819	1.39871e-08	5.45747e-07	TRUE	4:43027690-43031710	Stoml2	Stoml2
ENSMUSG00000027456	5.91113	13.4241	-1.18332	1.4046e-08	5.45751e-07	TRUE	2:151572622-151590005	Sdcbp2	Sdcbp2
ENSMUSG00000061462	0.136714	0.00969603	3.81762	1.40591e-08	5.45751e-07	TRUE	11:58994256-59136402	Obscn	Obscn
ENSMUSG00000046546	2.40811	0.736692	1.70877	1.4945e-08	5.78661e-07	TRUE	16:30599723-30602797	Fam43a	Fam43a
ENSMUSG00000045094	1.77754	0.564897	1.65382	1.49852e-08	5.7874e-07	TRUE	18:61493794-61536536	Arhgef37	Arhgef37
ENSMUSG00000024892	23.1422	8.52779	1.44028	1.62163e-08	6.24698e-07	TRUE	19:4510472-4621752	Pcx	Pcx
ENSMUSG00000021306	11.3367	25.2908	-1.15761	1.64003e-08	6.30187e-07	TRUE	13:13357623-13393624	Gpr137b	Gpr137b
ENSMUSG00000097318	1.71864	5.08981	-1.56635	1.66069e-08	6.36512e-07	TRUE	16:33379855-33380727	1700007L15Rik	1700007L15Rik
ENSMUSG00000002489	75.5064	35.2878	1.09743	1.71488e-08	6.55628e-07	TRUE	16:89787111-89980080	Tiam1	Tiam1
ENSMUSG00000069662	12.4921	25.7815	-1.04532	1.77198e-08	6.75756e-07	TRUE	10:37133375-37138920	Marcks	Marcks
ENSMUSG00000030750	33.4453	61.3969	-0.876365	1.81617e-08	6.90872e-07	TRUE	7:125467640-125491596	Nsmce1	Nsmce1
ENSMUSG00000014599	162.575	66.8385	1.28235	1.83738e-08	6.97192e-07	TRUE	3:107741048-107760469	Csf1	Csf1
ENSMUSG00000042429	9.09943	16.7167	-0.877439	1.91293e-08	7.24053e-07	TRUE	1:134199223-134235431	Adora1	Adora1
ENSMUSG00000074796	26.4462	10.5773	1.32209	1.92164e-08	7.25539e-07	TRUE	2:130684113-130697519	Slc4a11	Slc4a11
ENSMUSG00000002900	155.829	83.4548	0.9009	1.92983e-08	7.26823e-07	TRUE	12:31265234-31329644	Lamb1	Lamb1
ENSMUSG00000059900	6.43757	15.4734	-1.2652	1.98324e-08	7.45091e-07	TRUE	6:115729131-115762410	Tmem40	Tmem40
ENSMUSG00000031937	4.3444	1.62142	1.4219	1.9919e-08	7.46497e-07	TRUE	9:15239045-15259393	Vstm5	Vstm5
ENSMUSG00000021566	1.30045	0.0750258	4.11548	2.02076e-08	7.53591e-07	TRUE	13:73699826-73709850	Slc6a19os	Slc6a19os
ENSMUSG00000055172	1.81809	0.498444	1.86692	2.01676e-08	7.53591e-07	TRUE	6:124512405-124523443	C1ra	C1ra
ENSMUSG00000029134	0.590318	0.093208	2.66296	2.03331e-08	7.56411e-07	TRUE	5:32232708-32366520	Plb1	Plb1
ENSMUSG00000079339	11.7095	0.707321	4.04917	2.05886e-08	7.64043e-07	TRUE	19:34592888-34601968	Ifit1bl1	Ifit1bl1
ENSMUSG00000033307	575.895	1118.64	-0.957865	2.11718e-08	7.8377e-07	TRUE	10:75859353-75860250	Mif	Mif
ENSMUSG00000049517	525.09	918.014	-0.80595	2.17862e-08	8.0267e-07	TRUE	13:90923131-90924942	Rps23	Rps23
ENSMUSG00000058558	819.527	1402.64	-0.775285	2.17881e-08	8.0267e-07	TRUE	5:107900502-107909005	Rpl5	Rpl5
ENSMUSG00000009376	112.445	63.4146	0.826334	2.1902e-08	8.04911e-07	TRUE	6:17463800-17573980	Met	Met
ENSMUSG00000032846	6.59631	2.72558	1.2751	2.23157e-08	8.18134e-07	TRUE	13:107724618-107890064	Zswim6	Zswim6
ENSMUSG00000009927	432.566	741.736	-0.777984	2.34819e-08	8.58816e-07	TRUE	9:44407714-44410405	Rps25	Rps25
ENSMUSG00000011148	3.10174	8.70899	-1.48943	2.51266e-08	9.16759e-07	TRUE	12:112620045-112641354	Adssl1	Adssl1
ENSMUSG00000017386	72.4529	37.3299	0.956711	2.70787e-08	9.85613e-07	TRUE	11:78158499-78165589	Traf4	Traf4
ENSMUSG00000021469	2.07731	4.54827	-1.1306	2.79271e-08	1.01406e-06	TRUE	13:53466884-53473074	Msx2	Msx2
ENSMUSG00000060938	297.031	515.764	-0.796098	3.24512e-08	1.17552e-06	TRUE	11:68901583-68906989	Rpl26	Rpl26
ENSMUSG00000053646	104.767	53.595	0.96702	3.3019e-08	1.19324e-06	TRUE	9:109095389-109119917	Plxnb1	Plxnb1
ENSMUSG00000037852	126.589	59.5712	1.08746	3.5065e-08	1.26417e-06	TRUE	8:64592558-64693040	Cpe	Cpe
ENSMUSG00000047675	781.388	1303.92	-0.738747	3.60725e-08	1.29741e-06	TRUE	4:117153827-117156243	Rps8	Rps8
ENSMUSG00000024875	43.3083	76.8439	-0.827287	3.68331e-08	1.32164e-06	TRUE	19:5088538-5092879	Yif1a	Yif1a
ENSMUSG00000019256	24.1349	12.6698	0.929721	3.75201e-08	1.34222e-06	TRUE	12:35497974-35535038	Ahr	Ahr
ENSMUSG00000019564	2.05676	0.662696	1.63396	3.75837e-08	1.34222e-06	TRUE	10:79927043-79955018	Arid3a	Arid3a
ENSMUSG00000020990	116.326	22.3249	2.38145	3.86744e-08	1.37793e-06	TRUE	12:69746848-69790707	Cdkl1	Cdkl1
ENSMUSG00000039556	1.42616	0.353386	2.01282	4.1108e-08	1.46121e-06	TRUE	X:7557296-7574283	Ppp1r3f	Ppp1r3f
ENSMUSG00000059668	0.822609	2.89627	-1.81592	4.18201e-08	1.48305e-06	TRUE	15:101918536-101924735	Krt4	Krt4
ENSMUSG00000027160	34.4647	68.0736	-0.981978	4.36176e-08	1.54319e-06	TRUE	2:110017817-110173360	Ccdc34	Ccdc34
ENSMUSG00000046432	455.499	262.989	0.792447	4.38982e-08	1.5495e-06	TRUE	X:136270253-136271978	Ngfrap1	Ngfrap1
ENSMUSG00000061527	0.467147	7.84139	-4.06916	4.64152e-08	1.63364e-06	TRUE	15:101707070-101712891	Krt5	Krt5
ENSMUSG00000080921	76.1628	142.777	-0.906602	4.6497e-08	1.63364e-06	TRUE	6:140746960-140747172	Rpl38-ps2	Rpl38-ps2
ENSMUSG00000063011	84.9432	181.271	-1.09357	4.68817e-08	1.64335e-06	TRUE	17:25748614-25754327	Msln	Msln
ENSMUSG00000021365	18.4961	9.81033	0.91485	4.76713e-08	1.66718e-06	TRUE	13:41309916-41487320	Nedd9	Nedd9
ENSMUSG00000067870	84.5455	146.215	-0.790289	4.90212e-08	1.71044e-06	TRUE	15:90764279-90764656	Rpl31-ps8	Rpl31-ps8
ENSMUSG00000032091	2.49792	6.4253	-1.36303	4.93878e-08	1.71848e-06	TRUE	9:45172726-45204092	Tmprss4	Tmprss4
ENSMUSG00000034825	11.2124	2.01432	2.47673	4.94778e-08	1.71848e-06	TRUE	7:109758055-109782025	Nrip3	Nrip3
ENSMUSG00000034121	0.848951	0.0734669	3.53051	4.96739e-08	1.72135e-06	TRUE	11:87853215-87863803	Mks1	Mks1
ENSMUSG00000057841	511.783	877.227	-0.777418	5.15717e-08	1.78304e-06	TRUE	6:115805505-115808747	Rpl32	Rpl32
ENSMUSG00000108228	0.355597	0.0270563	3.71621	5.17958e-08	1.78672e-06	TRUE	6:55396887-55412285	RP23-132J21.5	RP23-132J21.5
ENSMUSG00000044667	0.751003	0.17439	2.1065	5.25941e-08	1.81014e-06	TRUE	3:117319139-117360876	Lppr4	Lppr4
ENSMUSG00000022748	21.6213	39.327	-0.863064	5.46965e-08	1.87824e-06	TRUE	16:57302199-57606825	Cmss1	Cmss1
ENSMUSG00000030516	83.4868	139.414	-0.73976	5.55937e-08	1.90045e-06	TRUE	7:65296165-65527781	Tjp1	Tjp1
ENSMUSG00000044813	129.221	71.0155	0.863633	5.55181e-08	1.90045e-06	TRUE	4:45423278-45532470	Shb	Shb
ENSMUSG00000020525	43.0557	22.6042	0.929611	5.5721e-08	1.90052e-06	TRUE	11:85311244-85347066	Ppm1d	Ppm1d
ENSMUSG00000055523	0.306955	0.0198036	3.95419	5.58592e-08	1.90097e-06	TRUE	19:55198297-55241236	Gucy2g	Gucy2g
ENSMUSG00000003271	15.0798	30.4319	-1.01297	5.78153e-08	1.96313e-06	TRUE	7:45729983-45759612	Sult2b1	Sult2b1
ENSMUSG00000057969	5.66962	12.505	-1.14118	5.83528e-08	1.97696e-06	TRUE	9:107597674-107609229	Sema3b	Sema3b
ENSMUSG00000030432	571.711	1021.79	-0.837744	5.98446e-08	2.02299e-06	TRUE	7:4792874-4795066	Rpl28	Rpl28
ENSMUSG00000022144	0.152717	0.635164	-2.05627	6.06842e-08	2.04681e-06	TRUE	15:7811011-7837575	Gdnf	Gdnf
ENSMUSG00000002365	102.909	58.3853	0.817696	6.09171e-08	2.05011e-06	TRUE	17:5841328-5931033	Snx9	Snx9
ENSMUSG00000068747	4.51649	1.63618	1.46487	6.12209e-08	2.05578e-06	TRUE	3:108284082-108361511	Sort1	Sort1
ENSMUSG00000030102	28.7435	13.6732	1.07189	6.30307e-08	2.11188e-06	TRUE	6:108213096-108551109	Itpr1	Itpr1
ENSMUSG00000024402	19.1978	1.91098	3.32856	6.35509e-08	2.12461e-06	TRUE	17:35203165-35205351	Lta	Lta
ENSMUSG00000055053	24.1361	48.4944	-1.00663	6.52815e-08	2.17768e-06	TRUE	10:81396186-81431005	Nfic	Nfic
ENSMUSG00000022500	280.416	144.135	0.960147	6.59548e-08	2.19531e-06	TRUE	16:10959275-11066157	Litaf	Litaf
ENSMUSG00000005355	2.50486	0.65367	1.9381	6.88285e-08	2.28595e-06	TRUE	10:78711997-78718293	Casp14	Casp14
ENSMUSG00000096001	0.434374	10.2412	-4.5593	7.0878e-08	2.34888e-06	TRUE	14:37102140-37114022	2610528A11Rik	2610528A11Rik
ENSMUSG00000059291	677.319	1145.56	-0.758152	7.18206e-08	2.37493e-06	TRUE	4:136028265-136053428	Rpl11	Rpl11
ENSMUSG00000002107	12.1712	21.2945	-0.807015	7.2418e-08	2.38948e-06	TRUE	2:6539694-7509563	Celf2	Celf2
ENSMUSG00000022544	6.63839	13.7095	-1.04627	7.28789e-08	2.39947e-06	TRUE	16:5244152-5255983	Eef2kmt	Eef2kmt
ENSMUSG00000090553	165.57	275.132	-0.732679	7.30634e-08	2.40034e-06	TRUE	1:133603871-133610291	Snrpe	Snrpe
ENSMUSG00000040447	228.857	115.764	0.983254	7.75007e-08	2.54062e-06	TRUE	11:72451638-72489904	Spns2	Spns2
ENSMUSG00000061477	624.079	1068.33	-0.775562	7.99173e-08	2.61419e-06	TRUE	12:28630847-28635953	Rps7	Rps7
ENSMUSG00000027889	41.7528	23.5485	0.826241	8.04529e-08	2.62605e-06	TRUE	3:108074062-108086651	Ampd2	Ampd2
ENSMUSG00000038295	15.9749	30.2133	-0.919375	8.12247e-08	2.64555e-06	TRUE	5:24384181-24392143	Atg9b	Atg9b
ENSMUSG00000032060	385.14	205.864	0.903689	8.15411e-08	2.65017e-06	TRUE	9:50752758-50756633	Cryab	Cryab
ENSMUSG00000015342	1.31965	2.88644	-1.12913	8.18808e-08	2.65553e-06	TRUE	X:9272756-9313250	Xk	Xk
ENSMUSG00000040952	400.986	671.826	-0.744535	8.61622e-08	2.78842e-06	TRUE	7:24884371-24889806	Rps19	Rps19
ENSMUSG00000021707	14.7854	23.7183	-0.68183	8.71192e-08	2.8134e-06	TRUE	13:92354783-92389053	Dhfr	Dhfr
ENSMUSG00000041046	0.636014	2.60101	-2.03194	8.84256e-08	2.84952e-06	TRUE	11:6658521-6677475	Ramp3	Ramp3
ENSMUSG00000060419	95.5279	168.465	-0.818454	8.94742e-08	2.8772e-06	TRUE	5:129128077-129128517	Rps16-ps2	Rps16-ps2
ENSMUSG00000041571	48.6175	89.3085	-0.877323	8.99983e-08	2.88794e-06	TRUE	7:15917208-15922402	Sepw1	Sepw1
ENSMUSG00000038485	27.0954	14.7737	0.875015	9.11967e-08	2.92022e-06	TRUE	11:97362551-97398542	Socs7	Socs7
ENSMUSG00000020183	2.85867	8.55328	-1.58113	9.48889e-08	3.02628e-06	TRUE	10:117629500-117687352	Cpm	Cpm
ENSMUSG00000047104	1.54263	5.24686	-1.76606	9.49078e-08	3.02628e-06	TRUE	6:135309127-135310405	Pbp2	Pbp2
ENSMUSG00000000942	2.65894	0.993284	1.42058	9.55403e-08	3.04006e-06	TRUE	6:52189671-52191753	Hoxa4	Hoxa4
ENSMUSG00000022994	45.9396	24.1681	0.926635	1.01407e-07	3.22e-06	TRUE	15:98589994-98607633	Adcy6	Adcy6
ENSMUSG00000053604	9.09614	17.1156	-0.911983	1.03309e-07	3.27353e-06	TRUE	6:70765720-70792232	Rpia	Rpia
ENSMUSG00000003746	50.6244	26.285	0.945592	1.07377e-07	3.39536e-06	TRUE	10:53904788-54075796	Man1a	Man1a
ENSMUSG00000029669	98.0316	52.8315	0.89185	1.11e-07	3.50261e-06	TRUE	6:21771395-21852515	Tspan12	Tspan12
ENSMUSG00000002020	0.785648	1.93618	-1.30126	1.13647e-07	3.57869e-06	TRUE	12:84783212-84876532	Ltbp2	Ltbp2
ENSMUSG00000029022	10.6375	21.0149	-0.982249	1.13929e-07	3.58016e-06	TRUE	4:147860778-147868816	Miip	Miip
ENSMUSG00000033554	9.1952	16.9227	-0.88001	1.15299e-07	3.60826e-06	TRUE	3:115887837-115934361	Dph5	Dph5
ENSMUSG00000050503	0.866626	0.244512	1.8255	1.15191e-07	3.60826e-06	TRUE	9:66508459-66514593	Fbxl22	Fbxl22
ENSMUSG00000003123	9.33375	4.5974	1.02164	1.16975e-07	3.65134e-06	TRUE	7:25379527-25398710	Lipe	Lipe
ENSMUSG00000041920	8.20152	16.5646	-1.01414	1.17157e-07	3.65134e-06	TRUE	11:109450855-109473598	Slc16a6	Slc16a6
ENSMUSG00000044533	1970.37	3510.83	-0.833343	1.18059e-07	3.67193e-06	TRUE	17:24718116-24721929	Rps2	Rps2
ENSMUSG00000025508	679.473	1136.17	-0.741693	1.18343e-07	3.67323e-06	TRUE	7:141447370-141451585	Rplp2	Rplp2
ENSMUSG00000042942	9.43203	5.04352	0.903139	1.18874e-07	3.68218e-06	TRUE	18:10325177-10562934	Greb1l	Greb1l
ENSMUSG00000025925	13.756	25.481	-0.889365	1.24197e-07	3.83922e-06	TRUE	1:15805646-15844052	Terf1	Terf1
ENSMUSG00000044408	24.2601	42.0955	-0.795081	1.31078e-07	4.04369e-06	TRUE	12:54645374-54656572	Sptssa	Sptssa
ENSMUSG00000004105	7.88036	16.4485	-1.06163	1.33277e-07	4.10319e-06	TRUE	2:33216069-33247717	Angptl2	Angptl2
ENSMUSG00000105388	41.3182	76.4519	-0.887776	1.34604e-07	4.13567e-06	TRUE	3:145879020-145879340	Rpl36a-ps2	Rpl36a-ps2
ENSMUSG00000053797	0.0933867	1.08951	-3.54432	1.36002e-07	4.17019e-06	TRUE	11:100246091-100248902	Krt16	Krt16
ENSMUSG00000027684	70.2269	40.1181	0.80777	1.41454e-07	4.30259e-06	TRUE	3:29951296-30548008	Mecom	Mecom
ENSMUSG00000031672	216.361	357.857	-0.725945	1.41426e-07	4.30259e-06	TRUE	8:95864134-95888547	Got2	Got2
ENSMUSG00000052485	130.463	72.0816	0.85594	1.41119e-07	4.30259e-06	TRUE	13:98686235-98694834	Tmem171	Tmem171
ENSMUSG00000073678	10.8799	5.39459	1.01208	1.40936e-07	4.30259e-06	TRUE	1:54472994-54557684	Pgap1	Pgap1
ENSMUSG00000054057	20.7457	9.51527	1.12449	1.54812e-07	4.69948e-06	TRUE	2:18025193-18037737	A930004D18Rik	A930004D18Rik
ENSMUSG00000024242	43.7563	22.8086	0.939914	1.58165e-07	4.79167e-06	TRUE	17:80580512-80728093	Map4k3	Map4k3
ENSMUSG00000078193	60.6496	109.448	-0.851681	1.729e-07	5.22765e-06	TRUE	1:156366040-156366484	Gm2000	Gm2000
ENSMUSG00000103440	0.124835	0.866041	-2.79441	1.74457e-07	5.26423e-06	TRUE	3:65863269-65864829	Gm37131	Gm37131
ENSMUSG00000020866	69.7452	38.1934	0.868772	1.76037e-07	5.30137e-06	TRUE	11:94408391-94474198	Cacna1g	Cacna1g
ENSMUSG00000041064	8.22185	14.8987	-0.857653	1.88719e-07	5.67205e-06	TRUE	9:65587160-65595967	Pif1	Pif1
ENSMUSG00000025068	125.886	219.401	-0.801457	1.89695e-07	5.67888e-06	TRUE	19:47854970-47864790	Gsto1	Gsto1
ENSMUSG00000042514	2.03756	0.300151	2.76308	1.89549e-07	5.67888e-06	TRUE	18:21550377-21654718	Klhl14	Klhl14
ENSMUSG00000025290	826.728	1348.34	-0.705701	1.9358e-07	5.78377e-06	TRUE	14:24490681-24496146	Rps24	Rps24
ENSMUSG00000059775	474.038	800.113	-0.755202	1.94537e-07	5.80096e-06	TRUE	8:107439176-107439585	Rps26-ps1	Rps26-ps1
ENSMUSG00000019978	48.1659	77.1892	-0.680385	1.96346e-07	5.83197e-06	TRUE	10:25359798-25523519	Epb41l2	Epb41l2
ENSMUSG00000024308	143.731	73.3862	0.969786	1.96297e-07	5.83197e-06	TRUE	17:33915899-33929288	Tapbp	Tapbp
ENSMUSG00000025473	25.9065	63.6861	-1.29766	1.96902e-07	5.83705e-06	TRUE	7:139978932-139992562	Adam8	Adam8
ENSMUSG00000030978	65.0491	103.202	-0.665864	2.0466e-07	6.05524e-06	TRUE	7:102441695-102469771	Rrm1	Rrm1
ENSMUSG00000020250	72.4478	120.872	-0.738469	2.13755e-07	6.31203e-06	TRUE	10:82859206-82897724	Txnrd1	Txnrd1
ENSMUSG00000059327	4.36302	2.24728	0.957145	2.21884e-07	6.53935e-06	TRUE	X:99975606-100400762	Eda	Eda
ENSMUSG00000035964	1.33955	0.312287	2.1008	2.23534e-07	6.5752e-06	TRUE	8:70483876-70487358	Tmem59l	Tmem59l
ENSMUSG00000000594	12.675	22.2483	-0.811715	2.34154e-07	6.8346e-06	TRUE	11:55098115-55113029	Gm2a	Gm2a
ENSMUSG00000021765	1.94909	5.12287	-1.39415	2.33305e-07	6.8346e-06	TRUE	13:114452262-114458730	Fst	Fst
ENSMUSG00000024187	83.5056	47.0763	0.82687	2.33832e-07	6.8346e-06	TRUE	17:26211822-26244223	Fam234a	Fam234a
ENSMUSG00000042751	0.0767999	0.639999	-3.05889	2.33328e-07	6.8346e-06	TRUE	1:152954993-153119261	Nmnat2	Nmnat2
ENSMUSG00000028464	3.19159	8.30571	-1.37983	2.37404e-07	6.91617e-06	TRUE	4:43514711-43523765	Tpm2	Tpm2
ENSMUSG00000062866	26.2462	11.1261	1.23816	2.39767e-07	6.97162e-06	TRUE	10:13207717-13474396	Phactr2	Phactr2
ENSMUSG00000082163	30.0758	14.5474	1.04785	2.45638e-07	7.12866e-06	TRUE	2:156994173-156994892	Gm14276	Gm14276
ENSMUSG00000037139	0.943774	0.236965	1.99377	2.47113e-07	7.15778e-06	TRUE	4:135759715-135815564	Myom3	Myom3
ENSMUSG00000022026	604.704	245.693	1.29937	2.49382e-07	7.20976e-06	TRUE	14:80000302-80021930	Olfm4	Olfm4
ENSMUSG00000063354	5.64602	1.82907	1.62612	2.53219e-07	7.30675e-06	TRUE	15:76612385-76616852	Slc39a4	Slc39a4
ENSMUSG00000048277	97.8505	160.831	-0.716898	2.54623e-07	7.33333e-06	TRUE	11:117809668-117814283	Syngr2	Syngr2
ENSMUSG00000090862	209.611	344.329	-0.716076	2.57543e-07	7.40339e-06	TRUE	7:116331505-116334195	Rps13	Rps13
ENSMUSG00000037541	18.3862	9.1242	1.01085	2.58704e-07	7.4227e-06	TRUE	7:144001928-144424494	Shank2	Shank2
ENSMUSG00000036478	79.4953	38.6355	1.04094	2.69062e-07	7.70534e-06	TRUE	10:96617001-96622813	Btg1	Btg1
ENSMUSG00000039110	12.3172	6.09726	1.01445	2.73711e-07	7.82369e-06	TRUE	11:94501347-94521742	Mycbpap	Mycbpap
ENSMUSG00000078606	0.0470037	0.295079	-2.65025	2.76565e-07	7.89042e-06	TRUE	7:105895139-105953967	Gm4070	Gm4070
ENSMUSG00000022595	70.0234	12.784	2.4535	2.80336e-07	7.98301e-06	TRUE	15:74732247-74734329	Lypd2	Lypd2
ENSMUSG00000017868	1.34338	4.33787	-1.69112	2.91118e-07	8.27451e-06	TRUE	2:162987330-163014127	Sgk2	Sgk2
ENSMUSG00000035246	2.69403	6.16192	-1.19361	2.95432e-07	8.38143e-06	TRUE	X:93654863-93749951	Pcyt1b	Pcyt1b
ENSMUSG00000022090	6.32026	12.3868	-0.970746	2.95998e-07	8.38182e-06	TRUE	14:70164218-70177681	Pdlim2	Pdlim2
ENSMUSG00000098021	2.53788	0.680255	1.89947	3.11756e-07	8.8116e-06	TRUE	15:39180511-39181441	Gm9522	Gm9522
ENSMUSG00000062997	43.5088	81.3996	-0.903714	3.13399e-07	8.84157e-06	TRUE	2:39001580-39005624	Rpl35	Rpl35
ENSMUSG00000052125	11.0239	4.92106	1.16359	3.36469e-07	9.47481e-06	TRUE	12:33111711-33147597	F730043M19Rik	F730043M19Rik
ENSMUSG00000061787	610.482	997.599	-0.708512	3.38083e-07	9.50263e-06	TRUE	7:81342732-81345254	Rps17	Rps17
ENSMUSG00000097715	3.69399	7.89188	-1.09519	3.40989e-07	9.56661e-06	TRUE	13:12619084-12650297	Gpr137b-ps	Gpr137b-ps
ENSMUSG00000062488	7.22835	0.925618	2.96518	3.51507e-07	9.84349e-06	TRUE	19:34607970-34613401	Ifit3b	Ifit3b
ENSMUSG00000107383	25.3385	42.6271	-0.750441	3.53862e-07	9.89119e-06	TRUE	7:116824510-116825851	Gm4366	Gm4366
ENSMUSG00000020439	111.917	60.5974	0.885103	3.55407e-07	9.91612e-06	TRUE	11:3517523-3540612	Smtn	Smtn
ENSMUSG00000026879	112.154	205.583	-0.874244	3.60401e-07	1.00286e-05	TRUE	2:35256380-35307892	Gsn	Gsn
ENSMUSG00000054434	15.2432	6.97419	1.12807	3.6076e-07	1.00286e-05	TRUE	5:123068415-123117749	Tmem120b	Tmem120b
ENSMUSG00000001027	0.2941	0.02076	3.82443	3.70795e-07	1.02887e-05	TRUE	11:106318592-106353288	Scn4a	Scn4a
ENSMUSG00000000386	0.469761	0.0395589	3.56985	3.9438e-07	1.09232e-05	TRUE	16:97447035-97462907	Mx1	Mx1
ENSMUSG00000045410	5.1224	10.7301	-1.06677	3.95976e-07	1.09474e-05	TRUE	13:4590757-4609174	Akr1e1	Akr1e1
ENSMUSG00000108350	2.36051	5.14008	-1.12269	4.12914e-07	1.13949e-05	TRUE	7:79922572-79924867	RP24-174G2.1	RP24-174G2.1
ENSMUSG00000068015	11.6668	6.53473	0.836204	4.14059e-07	1.14058e-05	TRUE	14:74754674-74947877	Lrch1	Lrch1
ENSMUSG00000051000	13.9913	6.53797	1.09762	4.26703e-07	1.17328e-05	TRUE	3:85660061-85817291	Fam160a1	Fam160a1
ENSMUSG00000039741	2.61169	1.3294	0.974211	4.56404e-07	1.25268e-05	TRUE	11:120232947-120292296	Bahcc1	Bahcc1
ENSMUSG00000043067	12.6728	20.2724	-0.677777	4.63909e-07	1.2666e-05	TRUE	9:24411776-24503140	Dpy19l1	Dpy19l1
ENSMUSG00000045868	0.0451588	0.206636	-2.19401	4.63981e-07	1.2666e-05	TRUE	7:106156556-106215326	Gvin1	Gvin1
ENSMUSG00000066129	0.201574	0.727421	-1.85148	4.63128e-07	1.2666e-05	TRUE	7:139894696-139941537	Kndc1	Kndc1
ENSMUSG00000000600	36.5068	20.816	0.810471	4.68028e-07	1.27338e-05	TRUE	5:3803184-3845564	Krit1	Krit1
ENSMUSG00000036461	35.0705	21.0357	0.73742	4.68143e-07	1.27338e-05	TRUE	14:79481194-79582476	Elf1	Elf1
ENSMUSG00000029672	192.809	97.3706	0.985612	4.83635e-07	1.31317e-05	TRUE	6:22306520-22356243	Fam3c	Fam3c
ENSMUSG00000049866	30.3921	59.8974	-0.978798	4.88347e-07	1.32359e-05	TRUE	1:88673125-88702221	Arl4c	Arl4c
ENSMUSG00000049881	59.8899	97.3693	-0.701153	5.02293e-07	1.35897e-05	TRUE	1:157412352-157420236	2810025M15Rik	2810025M15Rik
ENSMUSG00000025932	43.2717	23.3421	0.890489	5.12775e-07	1.38486e-05	TRUE	1:14168954-14310235	Eya1	Eya1
ENSMUSG00000106928	2.9176	1.24718	1.22611	5.15388e-07	1.38944e-05	TRUE	5:35551260-35553964	Gm43860	Gm43860
ENSMUSG00000055415	0.505504	0.097333	2.37672	5.30734e-07	1.42828e-05	TRUE	11:43149877-43262285	Atp10b	Atp10b
ENSMUSG00000000740	683.052	1118.68	-0.711729	5.51611e-07	1.48183e-05	TRUE	8:123102350-123105244	Rpl13	Rpl13
ENSMUSG00000020027	40.8891	20.7192	0.980748	5.52664e-07	1.48204e-05	TRUE	10:95385362-95417180	Socs2	Socs2
ENSMUSG00000008668	1086.93	1792.58	-0.721776	5.60416e-07	1.50017e-05	TRUE	17:33951999-33956001	Rps18	Rps18
ENSMUSG00000005045	4.08561	1.74896	1.22406	5.65399e-07	1.51085e-05	TRUE	4:152338651-152390194	Chd5	Chd5
ENSMUSG00000074813	4.14415	10.0841	-1.28293	5.70688e-07	1.5223e-05	TRUE	2:128195993-128429349	Gm14005	Gm14005
ENSMUSG00000020564	9.86237	5.18251	0.928283	5.73467e-07	1.52703e-05	TRUE	12:33147693-33375659	Atxn7l1	Atxn7l1
ENSMUSG00000045775	2.99577	0.849711	1.81789	5.78642e-07	1.53811e-05	TRUE	11:115462474-115474398	Slc16a5	Slc16a5
ENSMUSG00000039153	7.74841	3.26852	1.24526	5.82064e-07	1.5445e-05	TRUE	17:44495987-44814797	Runx2	Runx2
ENSMUSG00000008683	154.545	244.769	-0.663396	5.84392e-07	1.54798e-05	TRUE	7:118104372-118116188	Rps15a	Rps15a
ENSMUSG00000050271	4.89242	8.15403	-0.736965	5.90793e-07	1.56221e-05	TRUE	8:36094828-36147787	D8Ertd82e	D8Ertd82e
ENSMUSG00000042109	7.71784	19.8213	-1.36078	6.00913e-07	1.5862e-05	TRUE	15:81936759-81950941	Csdc2	Csdc2
ENSMUSG00000021185	0.883246	2.36133	-1.41871	6.1655e-07	1.62465e-05	TRUE	12:100779057-100896981	9030617O03Rik	9030617O03Rik
ENSMUSG00000039166	10.9293	20.2235	-0.887827	6.18761e-07	1.62765e-05	TRUE	10:25169090-25307870	Akap7	Akap7
ENSMUSG00000052085	2.69626	1.23039	1.13184	6.21117e-07	1.63102e-05	TRUE	19:24999529-25202432	Dock8	Dock8
ENSMUSG00000057286	2.27364	6.42267	-1.49817	6.33743e-07	1.66131e-05	TRUE	11:116675303-116694868	St6galnac2	St6galnac2
ENSMUSG00000033809	17.9623	30.8123	-0.778536	6.35514e-07	1.66307e-05	TRUE	16:20605451-20610768	Alg3	Alg3
ENSMUSG00000028495	763.981	1241.06	-0.699965	6.38085e-07	1.66406e-05	TRUE	4:86854660-86857412	Rps6	Rps6
ENSMUSG00000092369	1.77152	0.316342	2.48543	6.3769e-07	1.66406e-05	TRUE	19:44828493-44835938	1700039E22Rik	1700039E22Rik
ENSMUSG00000019866	3.28202	6.07655	-0.888667	6.39493e-07	1.66488e-05	TRUE	10:43950307-44148853	Aim1	Aim1
ENSMUSG00000034926	118.823	63.6232	0.901184	6.48293e-07	1.6849e-05	TRUE	4:106561038-106589113	Dhcr24	Dhcr24
ENSMUSG00000074625	10.6496	19.3909	-0.864577	6.49809e-07	1.68595e-05	TRUE	2:158512796-158550762	Arhgap40	Arhgap40
ENSMUSG00000027531	25.9775	41.9389	-0.691028	6.58265e-07	1.70497e-05	TRUE	3:10311956-10331439	Impa1	Impa1
ENSMUSG00000035745	2.9328	1.06919	1.45576	6.62855e-07	1.71394e-05	TRUE	10:79970715-79977190	Grin3b	Grin3b
ENSMUSG00000026971	25.5451	11.5671	1.14302	6.95604e-07	1.79556e-05	TRUE	2:60598292-60722643	Itgb6	Itgb6
ENSMUSG00000032224	2.43807	6.4978	-1.41421	7.03434e-07	1.81269e-05	TRUE	9:70089310-70142560	Fam81a	Fam81a
ENSMUSG00000052512	25.5381	15.0648	0.76147	7.04667e-07	1.81279e-05	TRUE	7:48908716-49610090	Nav2	Nav2
ENSMUSG00000027435	3.67546	8.74632	-1.25075	7.07068e-07	1.81588e-05	TRUE	2:148436640-148443563	Cd93	Cd93
ENSMUSG00000023039	465.181	835.828	-0.845414	7.11877e-07	1.82515e-05	TRUE	15:101411043-101430313	Krt7	Krt7
ENSMUSG00000029478	61.7069	34.6703	0.831734	7.40014e-07	1.89409e-05	TRUE	5:125017153-125179219	Ncor2	Ncor2
ENSMUSG00000048572	0.390802	0.0197875	4.30378	7.60894e-07	1.94425e-05	TRUE	19:24674008-24679661	Tmem252	Tmem252
ENSMUSG00000018999	17.5058	10.4072	0.750249	7.63642e-07	1.94799e-05	TRUE	6:34153380-34177111	Slc35b4	Slc35b4
ENSMUSG00000031286	4.69425	1.92139	1.28875	7.70696e-07	1.96269e-05	TRUE	3:85869849-85887516	Glt28d2	Glt28d2
ENSMUSG00000047281	27.3107	48.4676	-0.827555	7.78565e-07	1.97941e-05	TRUE	4:133600556-133602168	Sfn	Sfn
ENSMUSG00000034487	2.81752	5.21392	-0.887941	7.84757e-07	1.99181e-05	TRUE	9:53384023-53401867	Kdelc2	Kdelc2
ENSMUSG00000029185	6.66147	16.4215	-1.30167	8.35596e-07	2.11731e-05	TRUE	5:64970071-65041886	Fam114a1	Fam114a1
ENSMUSG00000020867	2.39734	0.866192	1.46868	8.57259e-07	2.16858e-05	TRUE	11:94478904-94486179	Spata20	Spata20
ENSMUSG00000024642	11.5073	6.3653	0.854253	8.67465e-07	2.19075e-05	TRUE	19:14448072-14598051	Tle4	Tle4
ENSMUSG00000060962	0.16632	0.982802	-2.56294	8.76236e-07	2.20922e-05	TRUE	7:30763756-30781063	Dmkn	Dmkn
ENSMUSG00000040345	2.60934	0.914616	1.51245	8.77799e-07	2.20949e-05	TRUE	10:127323727-127329943	Arhgap9	Arhgap9
ENSMUSG00000021950	0.875576	3.28144	-1.90602	8.86238e-07	2.22704e-05	TRUE	14:34085981-34100571	Anxa8	Anxa8
ENSMUSG00000070056	31.2388	19.5823	0.673791	8.89874e-07	2.23248e-05	TRUE	8:35587798-35679449	Mfhas1	Mfhas1
ENSMUSG00000026976	154.962	87.6316	0.822389	8.93839e-07	2.23873e-05	TRUE	2:24420560-24475599	Pax8	Pax8
ENSMUSG00000034501	6.11439	9.92796	-0.699289	9.00246e-07	2.25106e-05	TRUE	12:72536357-72580213	Pcnxl4	Pcnxl4
ENSMUSG00000032625	1.48321	3.37038	-1.18419	9.3562e-07	2.33567e-05	TRUE	6:12311610-12749410	Thsd7a	Thsd7a
ENSMUSG00000015652	100.369	60.043	0.741239	9.42661e-07	2.34938e-05	TRUE	5:5736317-5749326	Steap1	Steap1
ENSMUSG00000002057	17.1661	28.2046	-0.716373	9.61817e-07	2.39319e-05	TRUE	11:78357577-78386558	Foxn1	Foxn1
ENSMUSG00000063316	929.158	1482.43	-0.673969	9.76201e-07	2.425e-05	TRUE	11:101442298-101445529	Rpl27	Rpl27
ENSMUSG00000052688	0.0707178	0.644318	-3.18763	9.91238e-07	2.45833e-05	TRUE	1:131688695-131715439	Rab7b	Rab7b
ENSMUSG00000049971	3.94247	7.47344	-0.922672	1.02864e-06	2.54693e-05	TRUE	5:127632262-127709374	Glt1d1	Glt1d1
ENSMUSG00000032076	64.3021	33.7277	0.930932	1.03231e-06	2.55185e-05	TRUE	9:47530173-47857637	Cadm1	Cadm1
ENSMUSG00000021611	7.73197	3.84643	1.00732	1.07257e-06	2.64277e-05	TRUE	13:73627001-73649041	Tert	Tert
ENSMUSG00000027907	771.626	1251.1	-0.697217	1.07211e-06	2.64277e-05	TRUE	3:93520488-93526287	S100a11	S100a11
ENSMUSG00000025792	155.73	97.7024	0.672581	1.07872e-06	2.65361e-05	TRUE	11:120491840-120499187	Slc25a10	Slc25a10
ENSMUSG00000043029	0.678361	0.166981	2.02237	1.09182e-06	2.6815e-05	TRUE	11:73267388-73300363	Trpv3	Trpv3
ENSMUSG00000024049	0.797567	0.271847	1.55281	1.10857e-06	2.71386e-05	TRUE	17:71019521-71126856	Myom1	Myom1
ENSMUSG00000046364	607.555	972.29	-0.678371	1.10755e-06	2.71386e-05	TRUE	7:109519147-109522367	Rpl27a	Rpl27a
ENSMUSG00000060438	17.4445	30.977	-0.828421	1.11612e-06	2.72792e-05	TRUE	3:95622278-95622772	Rps10-ps1	Rps10-ps1
ENSMUSG00000024754	19.0481	11.2344	0.761725	1.11839e-06	2.72908e-05	TRUE	19:21778342-21858327	Tmem2	Tmem2
ENSMUSG00000022856	6.29123	11.6594	-0.890078	1.12924e-06	2.74674e-05	TRUE	16:21934327-21947552	Tmem41a	Tmem41a
ENSMUSG00000037628	17.3628	34.0639	-0.972242	1.12802e-06	2.74674e-05	TRUE	14:46760541-46771525	Cdkn3	Cdkn3
ENSMUSG00000026036	13.5349	23.1126	-0.771999	1.17656e-06	2.85726e-05	TRUE	1:58445151-58481816	Nif3l1	Nif3l1
ENSMUSG00000079641	294.41	521.006	-0.823475	1.18103e-06	2.86352e-05	TRUE	X:37082520-37085402	Rpl39	Rpl39
ENSMUSG00000081684	175.894	304.217	-0.790396	1.2192e-06	2.95135e-05	TRUE	X:52898588-52899469	Rps2-ps13	Rps2-ps13
ENSMUSG00000022788	18.1043	8.38422	1.11058	1.22519e-06	2.96115e-05	TRUE	16:16416917-16600549	Fgd4	Fgd4
ENSMUSG00000053716	17.8628	30.0798	-0.751834	1.24722e-06	3.00958e-05	TRUE	9:106368632-106375724	Dusp7	Dusp7
ENSMUSG00000037999	49.0986	29.421	0.738837	1.26924e-06	3.05786e-05	TRUE	5:62602445-62766159	Arap2	Arap2
ENSMUSG00000027293	276.046	170.271	0.697078	1.27222e-06	3.06018e-05	TRUE	2:120089175-120154606	Ehd4	Ehd4
ENSMUSG00000020641	13.8115	2.12853	2.69794	1.27767e-06	3.06843e-05	TRUE	12:26442753-26456452	Rsad2	Rsad2
ENSMUSG00000003868	78.2138	126.065	-0.688677	1.30596e-06	3.13141e-05	TRUE	7:45421852-45438096	Ruvbl2	Ruvbl2
ENSMUSG00000029071	117.392	66.395	0.822183	1.33727e-06	3.20144e-05	TRUE	4:155847402-155859303	Dvl1	Dvl1
ENSMUSG00000053469	0.681896	0.116527	2.54889	1.34512e-06	3.21516e-05	TRUE	15:66670753-66850721	Tg	Tg
ENSMUSG00000046330	537.156	888.893	-0.726667	1.35012e-06	3.22202e-05	TRUE	1:72711260-72713809	Rpl37a	Rpl37a
ENSMUSG00000033967	1.27094	0.4437	1.51824	1.35526e-06	3.22922e-05	TRUE	7:12927416-12931072	Rnf225	Rnf225
ENSMUSG00000029093	2.2468	0.614641	1.87005	1.39682e-06	3.32303e-05	TRUE	5:36017180-36398139	Sorcs2	Sorcs2
ENSMUSG00000100291	0.937699	2.66045	-1.50447	1.41532e-06	3.36178e-05	TRUE	6:82877864-82881853	2310069B03Rik	2310069B03Rik
ENSMUSG00000034161	74.8977	37.7276	0.989301	1.42958e-06	3.39033e-05	TRUE	15:76457438-76459468	Scx	Scx
ENSMUSG00000074006	2.91982	1.27813	1.19184	1.44994e-06	3.43326e-05	TRUE	7:98143359-98145502	Omp	Omp
ENSMUSG00000006143	9.64011	48.354	-2.32651	1.49887e-06	3.53808e-05	TRUE	5:136054492-136064326	Upk3bl	Upk3bl
ENSMUSG00000057156	5.63335	2.98161	0.917904	1.49764e-06	3.53808e-05	TRUE	14:54852736-54870961	Homez	Homez
ENSMUSG00000045103	10.7369	6.11911	0.811185	1.51001e-06	3.55883e-05	TRUE	X:82948870-85206141	Dmd	Dmd
ENSMUSG00000027580	4.53058	2.17834	1.05647	1.55733e-06	3.66467e-05	TRUE	2:181227615-181242027	Helz2	Helz2
ENSMUSG00000006301	7.09162	12.8032	-0.852314	1.60802e-06	3.7781e-05	TRUE	1:74288247-74305622	Tmbim1	Tmbim1
ENSMUSG00000002808	6.86036	13.736	-1.00161	1.61643e-06	3.79199e-05	TRUE	13:19591709-19619830	Epdr1	Epdr1
ENSMUSG00000024039	2.19029	11.8158	-2.43152	1.64745e-06	3.85878e-05	TRUE	17:31612623-31637199	Cbs	Cbs
ENSMUSG00000045348	4.27486	1.86297	1.19827	1.69698e-06	3.96867e-05	TRUE	5:137729899-137741607	Nyap1	Nyap1
ENSMUSG00000003420	0.588637	2.26345	-1.94307	1.74444e-06	4.07341e-05	TRUE	7:45092993-45103822	Fcgrt	Fcgrt
ENSMUSG00000028322	44.3483	71.1355	-0.681691	1.75557e-06	4.08516e-05	TRUE	4:45316613-45342732	Exosc3	Exosc3
ENSMUSG00000034993	64.0486	105.593	-0.721269	1.75755e-06	4.08516e-05	TRUE	11:101458745-101466230	Vat1	Vat1
ENSMUSG00000056643	6.69745	12.8349	-0.938392	1.75655e-06	4.08516e-05	TRUE	6:90308349-90325185	Chst13	Chst13
ENSMUSG00000034413	51.9376	26.9737	0.945225	1.76135e-06	4.08773e-05	TRUE	17:26414829-26446349	Neurl1b	Neurl1b
ENSMUSG00000073481	23.3214	38.7067	-0.730931	1.78989e-06	4.14763e-05	TRUE	1:184813068-184846451	2019-03-02	2019-03-02
ENSMUSG00000055013	19.9857	9.61691	1.05533	1.80583e-06	4.17819e-05	TRUE	1:89454806-89897617	Agap1	Agap1
ENSMUSG00000029337	2.41226	6.66319	-1.46583	1.83379e-06	4.23642e-05	TRUE	5:98254184-98277030	Fgf5	Fgf5
ENSMUSG00000030557	29.6642	16.0392	0.88712	1.84743e-06	4.26144e-05	TRUE	7:67231163-67372858	Mef2a	Mef2a
ENSMUSG00000028700	48.6449	29.9055	0.701879	1.85505e-06	4.27254e-05	TRUE	4:116123840-116159849	Pomgnt1	Pomgnt1
ENSMUSG00000025189	0.20061	0.0169189	3.56768	1.86577e-06	4.2907e-05	TRUE	19:43440436-43497212	Cnnm1	Cnnm1
ENSMUSG00000025937	12.8859	21.1531	-0.715068	1.92983e-06	4.43132e-05	TRUE	1:13623330-13660546	Lactb2	Lactb2
ENSMUSG00000058603	43.4214	78.1056	-0.847019	1.94814e-06	4.46659e-05	TRUE	1:128038569-128038982	Rpl28-ps1	Rpl28-ps1
ENSMUSG00000032744	1.50589	0.389681	1.95025	1.97248e-06	4.51559e-05	TRUE	4:123233556-123249875	Heyl	Heyl
ENSMUSG00000047215	415.583	666.722	-0.681948	1.99828e-06	4.56774e-05	TRUE	5:65388364-65391444	Rpl9	Rpl9
ENSMUSG00000052698	9.809	6.11856	0.680915	2.00384e-06	4.57357e-05	TRUE	9:67217087-67559703	Tln2	Tln2
ENSMUSG00000064215	49.1852	6.13978	3.00196	2.02572e-06	4.61657e-05	TRUE	12:103434211-103440239	Ifi27	Ifi27
ENSMUSG00000078920	0.74692	0.0527237	3.82443	2.06986e-06	4.71009e-05	TRUE	11:49076587-49096974	Ifi47	Ifi47
ENSMUSG00000041817	0.751802	0.228225	1.71989	2.07561e-06	4.71611e-05	TRUE	13:97067287-97129521	Fam169a	Fam169a
ENSMUSG00000084989	0.0239075	0.170768	-2.8365	2.10215e-06	4.76928e-05	TRUE	1:93168725-93231072	Crocc2	Crocc2
ENSMUSG00000037826	3.45473	1.74715	0.983566	2.11301e-06	4.78675e-05	TRUE	6:57506502-57535468	Ppm1k	Ppm1k
ENSMUSG00000063457	1201.94	1971.98	-0.714276	2.15432e-06	4.87307e-05	TRUE	10:80292453-80294114	Rps15	Rps15
ENSMUSG00000073436	6.56112	3.37729	0.958079	2.17633e-06	4.91552e-05	TRUE	17:24888486-24895087	Eme2	Eme2
ENSMUSG00000026255	0.61314	2.5083	-2.03242	2.19645e-06	4.95359e-05	TRUE	1:87264363-87310839	Efhd1	Efhd1
ENSMUSG00000046056	2.00838	4.51081	-1.16735	2.21591e-06	4.98455e-05	TRUE	7:30734739-30756134	Sbsn	Sbsn
ENSMUSG00000062353	453.16	737.119	-0.701876	2.21674e-06	4.98455e-05	TRUE	5:3236431-3236868	Gm15772	Gm15772
ENSMUSG00000000157	1.02764	0.180683	2.50779	2.26935e-06	5.09467e-05	TRUE	16:96422288-96443619	Itgb2l	Itgb2l
ENSMUSG00000051451	98.3694	56.4024	0.802451	2.27243e-06	5.09467e-05	TRUE	7:90442729-90447717	Crebzf	Crebzf
ENSMUSG00000031871	0.293327	0.0397214	2.88452	2.36466e-06	5.29363e-05	TRUE	8:104101625-104144502	Cdh5	Cdh5
ENSMUSG00000090863	1.14941	0.346346	1.73061	2.3828e-06	5.32639e-05	TRUE	13:31556134-31559333	A530084C06Rik	A530084C06Rik
ENSMUSG00000038866	21.4301	12.362	0.793726	2.40383e-06	5.3655e-05	TRUE	1:105990406-106034074	Zcchc2	Zcchc2
ENSMUSG00000039501	36.4202	20.8804	0.802591	2.42477e-06	5.40429e-05	TRUE	2:167035793-167063015	Znfx1	Znfx1
ENSMUSG00000024401	1.39864	0.298586	2.22781	2.4775e-06	5.51372e-05	TRUE	17:35199381-35202007	Tnf	Tnf
ENSMUSG00000021838	31.14	18.9038	0.720092	2.51319e-06	5.58495e-05	TRUE	14:46882854-47105817	Samd4	Samd4
ENSMUSG00000033871	0.914682	1.95364	-1.09482	2.54914e-06	5.65656e-05	TRUE	18:61298136-61400431	Ppargc1b	Ppargc1b
ENSMUSG00000057322	545.558	1033.84	-0.922202	2.55803e-06	5.668e-05	TRUE	11:114668524-114672331	Rpl38	Rpl38
ENSMUSG00000027901	28.4766	14.9661	0.928076	2.56505e-06	5.67527e-05	TRUE	3:106482405-106503030	Dennd2d	Dennd2d
ENSMUSG00000047604	6.748	2.498	1.43368	2.60547e-06	5.7563e-05	TRUE	19:41845978-41848132	Frat2	Frat2
ENSMUSG00000025429	6.87098	12.6506	-0.880622	2.63345e-06	5.80966e-05	TRUE	18:77794545-77882007	Pstpip2	Pstpip2
ENSMUSG00000020159	19.8716	98.812	-2.31397	2.67809e-06	5.89958e-05	TRUE	11:33550781-33578959	Gabrp	Gabrp
ENSMUSG00000086583	131.003	204.282	-0.640963	2.70596e-06	5.95232e-05	TRUE	7:114705217-114706235	Gm15500	Gm15500
ENSMUSG00000015312	86.3895	138.781	-0.683884	2.72004e-06	5.97464e-05	TRUE	10:80930091-80932204	Gadd45b	Gadd45b
ENSMUSG00000001494	0.412654	0.0235802	4.12928	2.77945e-06	6.09631e-05	TRUE	11:101962458-101967015	Sost	Sost
ENSMUSG00000026072	23.6226	12.0051	0.976522	2.78767e-06	6.10553e-05	TRUE	1:40225080-40317257	Il1r1	Il1r1
ENSMUSG00000028266	85.7893	42.3596	1.01811	2.79848e-06	6.11157e-05	TRUE	3:144188530-144205220	Lmo4	Lmo4
ENSMUSG00000079109	12.9848	20.1661	-0.635115	2.79791e-06	6.11157e-05	TRUE	5:143909964-143933968	Pms2	Pms2
ENSMUSG00000045314	14.1653	7.74471	0.871081	2.80259e-06	6.11174e-05	TRUE	5:93041123-93045022	Sowahb	Sowahb
ENSMUSG00000030966	2.37805	1.0979	1.11503	2.81933e-06	6.13943e-05	TRUE	7:102557922-102565469	Trim21	Trim21
ENSMUSG00000062328	217.324	381.295	-0.811061	2.85113e-06	6.19979e-05	TRUE	18:75000477-75003381	Rpl17	Rpl17
ENSMUSG00000022404	27.6607	45.3706	-0.713919	2.85615e-06	6.2018e-05	TRUE	15:81318921-81360765	Slc25a17	Slc25a17
ENSMUSG00000050520	1.00804	0.289488	1.79998	2.89083e-06	6.26814e-05	TRUE	16:88560828-88563183	Cldn8	Cldn8
ENSMUSG00000002043	20.1697	46.4626	-1.20388	2.90883e-06	6.29817e-05	TRUE	7:19508670-19516145	Trappc6a	Trappc6a
ENSMUSG00000063160	3.44341	7.28842	-1.08177	2.93205e-06	6.33074e-05	TRUE	7:27258433-27282144	Numbl	Numbl
ENSMUSG00000105703	33.3294	14.4605	1.20468	2.93221e-06	6.33074e-05	TRUE	14:54292443-54297343	Gm43305	Gm43305
ENSMUSG00000035199	30.0848	48.1255	-0.677768	2.95846e-06	6.37834e-05	TRUE	6:97210689-97233315	Arl6ip5	Arl6ip5
ENSMUSG00000006589	96.9553	155.489	-0.681416	2.96564e-06	6.38474e-05	TRUE	8:122574637-122576907	Aprt	Aprt
ENSMUSG00000049357	1.12898	0.367452	1.6194	2.97154e-06	6.38838e-05	TRUE	18:34579846-34597468	4933408B17Rik	4933408B17Rik
ENSMUSG00000074733	20.8982	10.4148	1.00474	2.98632e-06	6.41109e-05	TRUE	19:61053840-61140840	Zfp950	Zfp950
ENSMUSG00000006378	19.6118	35.1639	-0.842372	2.99892e-06	6.42904e-05	TRUE	15:79030874-79043558	Gcat	Gcat
ENSMUSG00000038545	13.8991	6.55164	1.08507	3.00349e-06	6.42975e-05	TRUE	17:46650337-46664364	Cul7	Cul7
ENSMUSG00000042712	493.838	267.303	0.885563	3.00961e-06	6.43075e-05	TRUE	X:136245079-136247139	Wbp5	Wbp5
ENSMUSG00000050627	46.591	23.9584	0.959518	3.01243e-06	6.43075e-05	TRUE	9:114899341-114933987	Gpd1l	Gpd1l
ENSMUSG00000090273	2.81285	0.905707	1.63491	3.07557e-06	6.55632e-05	TRUE	17:56770250-56772208	Prr22	Prr22
ENSMUSG00000014158	110.111	61.2927	0.845172	3.08469e-06	6.56655e-05	TRUE	5:114622152-114658421	Trpv4	Trpv4
ENSMUSG00000037035	2.25551	4.55396	-1.01367	3.1237e-06	6.64028e-05	TRUE	1:119415465-119422248	Inhbb	Inhbb
ENSMUSG00000073664	18.5794	10.7455	0.789965	3.12881e-06	6.64182e-05	TRUE	1:60180599-60338328	Nbeal1	Nbeal1
ENSMUSG00000066487	6.31053	12.4001	-0.974521	3.14448e-06	6.66576e-05	TRUE	12:59081019-59081900	Gm5786	Gm5786
ENSMUSG00000052331	17.6993	7.87969	1.16748	3.18184e-06	6.73555e-05	TRUE	1:54645340-54926387	Ankrd44	Ankrd44
ENSMUSG00000008682	662.786	1019.87	-0.621766	3.21403e-06	6.79423e-05	TRUE	X:74270812-74273135	Rpl10	Rpl10
ENSMUSG00000038569	4.69781	2.0284	1.21165	3.22986e-06	6.8182e-05	TRUE	5:122323223-122354233	Rad9b	Rad9b
ENSMUSG00000086881	2.07251	0.230279	3.16992	3.26877e-06	6.89075e-05	TRUE	2:65238756-65239675	Gm13594	Gm13594
ENSMUSG00000039629	0.847625	0.269041	1.6556	3.31149e-06	6.97112e-05	TRUE	6:29917012-29959681	Strip2	Strip2
ENSMUSG00000001763	29.7854	14.9703	0.992496	3.35134e-06	7.04524e-05	TRUE	6:29694222-29718559	Tspan33	Tspan33
ENSMUSG00000040713	5.58678	9.98172	-0.83727	3.47158e-06	7.28791e-05	TRUE	1:165763746-165775308	Creg1	Creg1
ENSMUSG00000072575	0.74606	0.0872018	3.09686	3.55202e-06	7.44649e-05	TRUE	14:51114565-51117791	Eddm3b	Eddm3b
ENSMUSG00000074577	4.87057	9.80748	-1.00979	3.58278e-06	7.50062e-05	TRUE	2:167980164-168010618	Fam65c	Fam65c
ENSMUSG00000031778	34.4967	17.0603	1.01582	3.71162e-06	7.75963e-05	TRUE	8:94772009-94782423	Cx3cl1	Cx3cl1
ENSMUSG00000021453	9.00529	16.3607	-0.861386	3.72349e-06	7.77375e-05	TRUE	13:51846678-51848468	Gadd45g	Gadd45g
ENSMUSG00000045667	51.4854	22.8063	1.17473	3.75551e-06	7.82982e-05	TRUE	11:72389164-72411713	Smtnl2	Smtnl2
ENSMUSG00000049670	7.85343	13.8357	-0.817003	3.84458e-06	8.00453e-05	TRUE	19:42074939-42086370	Morn4	Morn4
ENSMUSG00000032249	199.902	328.987	-0.718735	3.88472e-06	8.07702e-05	TRUE	9:62341293-62378812	Anp32a	Anp32a
ENSMUSG00000003847	40.9262	21.4678	0.930849	3.9446e-06	8.19031e-05	TRUE	8:107293470-107379517	Nfat5	Nfat5
ENSMUSG00000085945	2.16231	0.498995	2.11548	3.99815e-06	8.29014e-05	TRUE	7:112613468-112680058	2310014F06Rik	2310014F06Rik
ENSMUSG00000004864	73.4955	117.832	-0.681	4.08562e-06	8.45995e-05	TRUE	17:28769307-28778698	Mapk13	Mapk13
ENSMUSG00000078974	48.1345	80.1875	-0.736305	4.09487e-06	8.46756e-05	TRUE	11:16500530-16508484	Sec61g	Sec61g
ENSMUSG00000003227	0.321474	0.0569277	2.4975	4.23684e-06	8.74922e-05	TRUE	10:58600789-58675654	Edar	Edar
ENSMUSG00000020758	16.777	26.3553	-0.651609	4.29127e-06	8.83884e-05	TRUE	11:115974709-116008412	Itgb4	Itgb4
ENSMUSG00000021892	8.2734	13.5251	-0.709086	4.29189e-06	8.83884e-05	TRUE	14:31359880-31436078	Sh3bp5	Sh3bp5
ENSMUSG00000050621	62.1468	125.084	-1.00914	4.30295e-06	8.84963e-05	TRUE	9:114982371-114982740	Rps27rt	Rps27rt
ENSMUSG00000034456	0.156875	0.591846	-1.91561	4.34521e-06	8.92444e-05	TRUE	6:90333284-90364551	Uroc1	Uroc1
ENSMUSG00000016382	52.1705	31.9278	0.708421	4.40225e-06	9.02938e-05	TRUE	X:75785654-75875182	Pls3	Pls3
ENSMUSG00000047767	16.084	8.2522	0.96278	4.41977e-06	9.05308e-05	TRUE	7:101289392-101302251	Atg16l2	Atg16l2
ENSMUSG00000050721	1.62712	3.23562	-0.991723	4.48566e-06	9.17565e-05	TRUE	9:65554386-65580040	Plekho2	Plekho2
ENSMUSG00000048895	1.83446	0.732773	1.32392	4.49509e-06	9.18257e-05	TRUE	11:80477023-80481184	Cdk5r1	Cdk5r1
ENSMUSG00000045672	0.294794	0.050536	2.54432	4.5736e-06	9.33039e-05	TRUE	4:63214004-63334991	Col27a1	Col27a1
ENSMUSG00000030739	0.162059	0.489989	-1.59623	4.62734e-06	9.42736e-05	TRUE	7:44605819-44665503	Myh14	Myh14
ENSMUSG00000030530	68.239	39.7168	0.780847	4.68789e-06	9.5379e-05	TRUE	7:80388585-80405436	Furin	Furin
ENSMUSG00000003500	33.7561	53.355	-0.660474	4.72604e-06	9.60266e-05	TRUE	6:29200434-29216364	Impdh1	Impdh1
ENSMUSG00000033590	13.0782	7.36033	0.829322	4.77927e-06	9.69783e-05	TRUE	9:75232014-75305451	Myo5c	Myo5c
ENSMUSG00000103672	0.301672	0.0836755	1.8501	4.78994e-06	9.7065e-05	TRUE	9:101116701-101122231	Gm37621	Gm37621
ENSMUSG00000039474	41.6017	23.4901	0.824588	4.8008e-06	9.71554e-05	TRUE	5:36966104-36989205	Wfs1	Wfs1
ENSMUSG00000065954	1.25179	0.576031	1.11978	5.04793e-06	0.000102021	TRUE	8:25154552-25201449	Tacc1	Tacc1
ENSMUSG00000001804	0.72837	0.227616	1.67807	5.11142e-06	0.000103166	TRUE	18:20436175-20471821	Dsg4	Dsg4
ENSMUSG00000018906	12.4811	28.3452	-1.18336	5.12991e-06	0.000103402	TRUE	11:54100095-54131665	P4ha2	P4ha2
ENSMUSG00000054957	3.43515	0.655802	2.38904	5.18849e-06	0.000104444	TRUE	17:80728131-80728522	Gm9959	Gm9959
ENSMUSG00000021108	6.24829	9.92788	-0.668024	5.27803e-06	0.000106106	TRUE	12:73584797-73778185	Prkch	Prkch
ENSMUSG00000028545	12.8195	5.44285	1.23591	5.28752e-06	0.000106156	TRUE	4:111415006-111460298	Bend5	Bend5
ENSMUSG00000023982	1.8877	5.04786	-1.41904	5.38234e-06	0.000107633	TRUE	17:47394560-47400584	Guca1a	Guca1a
ENSMUSG00000030921	0.887405	0.117717	2.91427	5.38006e-06	0.000107633	TRUE	7:104409025-104465193	Trim30a	Trim30a
ENSMUSG00000051978	12.8271	6.97276	0.879394	5.37026e-06	0.000107633	TRUE	8:14027565-14090327	Erich1	Erich1
ENSMUSG00000020334	0.583434	1.84407	-1.66025	5.4216e-06	0.000108275	TRUE	11:53983123-54028090	Slc22a4	Slc22a4
ENSMUSG00000038712	42.8941	20.4492	1.06873	5.49442e-06	0.000109585	TRUE	3:95281345-95296166	Fam63a	Fam63a
ENSMUSG00000030717	196.502	21.5595	3.18815	5.55321e-06	0.000110612	TRUE	7:126623249-126630861	Nupr1	Nupr1
ENSMUSG00000021116	43.6555	65.6388	-0.588386	5.72261e-06	0.000113837	TRUE	12:78861819-78887010	Eif2s1	Eif2s1
ENSMUSG00000042096	1.60874	0.399914	2.00817	5.77308e-06	0.000114691	TRUE	5:114003703-114025682	Dao	Dao
ENSMUSG00000075296	0.233231	1.13771	-2.2863	5.8099e-06	0.000115271	TRUE	19:3972328-3981645	Aldh3b2	Aldh3b2
ENSMUSG00000026984	4.7751	9.92577	-1.05565	5.82749e-06	0.000115469	TRUE	2:24215418-24225702	Il1f6	Il1f6
ENSMUSG00000034194	29.0051	46.5808	-0.68343	5.8749e-06	0.000116257	TRUE	14:69697307-69707584	R3hcc1	R3hcc1
ENSMUSG00000055762	207.471	321.856	-0.633503	5.89817e-06	0.000116566	TRUE	15:75894796-75909556	Eef1d	Eef1d
ENSMUSG00000021939	48.1179	73.6996	-0.615082	6.18825e-06	0.00012214	TRUE	14:63122462-63145919	Ctsb	Ctsb
ENSMUSG00000038167	2.06001	3.85422	-0.903784	6.25986e-06	0.000123392	TRUE	6:125362660-125380793	Plekhg6	Plekhg6
ENSMUSG00000043279	19.7921	10.357	0.934319	6.29819e-06	0.000123987	TRUE	5:137105644-137116209	Trim56	Trim56
ENSMUSG00000034881	0.863527	0.214155	2.01159	6.37725e-06	0.000125381	TRUE	10:81328732-81335171	Tbxa2r	Tbxa2r
ENSMUSG00000015850	17.8408	31.2467	-0.808522	6.49237e-06	0.000127479	TRUE	3:95676201-95687917	Adamtsl4	Adamtsl4
ENSMUSG00000047507	1.00664	0.304203	1.72644	6.57042e-06	0.000128845	TRUE	17:25242659-25256364	Baiap3	Baiap3
ENSMUSG00000025372	53.3327	83.8626	-0.653005	6.58355e-06	0.000128936	TRUE	11:119942763-120006782	Baiap2	Baiap2
ENSMUSG00000106361	0.640083	1.63838	-1.35594	6.59477e-06	0.000128989	TRUE	3:144972124-144982560	Gm43742	Gm43742
ENSMUSG00000048878	30.0768	18.1939	0.725202	6.66167e-06	0.00013013	TRUE	11:103116231-103119725	Hexim1	Hexim1
ENSMUSG00000029657	772.837	384.949	1.0055	6.72488e-06	0.000131196	TRUE	5:149614287-149636376	Hsph1	Hsph1
ENSMUSG00000031626	17.3092	37.0859	-1.09933	6.83236e-06	0.000133121	TRUE	8:45507788-45827906	Sorbs2	Sorbs2
ENSMUSG00000034758	12.8538	5.91492	1.11977	6.9213e-06	0.000134681	TRUE	10:81590904-81601073	Tle6	Tle6
ENSMUSG00000037465	11.3712	18.3188	-0.687933	6.9453e-06	0.000134975	TRUE	15:38294413-38300707	Klf10	Klf10
ENSMUSG00000052821	11.252	4.78131	1.2347	6.97147e-06	0.000135311	TRUE	X:106574346-106603679	Cysltr1	Cysltr1
ENSMUSG00000027634	110.332	70.5908	0.644301	6.99466e-06	0.000135587	TRUE	2:156927345-156992056	Ndrg3	Ndrg3
ENSMUSG00000018849	403.618	238.912	0.756508	7.05293e-06	0.000136543	TRUE	11:35838400-35980527	Wwc1	Wwc1
ENSMUSG00000008398	31.086	53.066	-0.771524	7.06922e-06	0.000136684	TRUE	10:93247414-93311135	Elk3	Elk3
ENSMUSG00000059070	661.563	1048.36	-0.664177	7.25357e-06	0.00014007	TRUE	7:45715457-45720835	Rpl18	Rpl18
ENSMUSG00000033880	16.1923	1.72718	3.22882	7.30648e-06	0.000140912	TRUE	11:118392751-118402092	Lgals3bp	Lgals3bp
ENSMUSG00000029560	18.9096	9.74335	0.956629	7.35226e-06	0.000141615	TRUE	5:140340299-140389262	Snx8	Snx8
ENSMUSG00000047963	5.89729	12.7518	-1.11258	7.42492e-06	0.000142833	TRUE	5:92603041-92606579	Stbd1	Stbd1
ENSMUSG00000006777	2.5837	0.163427	3.98272	7.4879e-06	0.000143862	TRUE	11:99477974-99493137	Krt23	Krt23
ENSMUSG00000055737	5.40881	9.28401	-0.779435	7.52598e-06	0.000144411	TRUE	15:3317760-3583492	Ghr	Ghr
ENSMUSG00000074480	12.1033	6.85264	0.82067	7.56031e-06	0.000144887	TRUE	3:88532395-88541396	Mex3a	Mex3a
ENSMUSG00000055612	62.0133	95.3726	-0.620997	7.58722e-06	0.000145219	TRUE	2:72476159-72486893	Cdca7	Cdca7
ENSMUSG00000042804	1.61068	0.483203	1.73697	7.60489e-06	0.000145374	TRUE	4:152274232-152285337	Gpr153	Gpr153
ENSMUSG00000054072	0.301564	0.0160834	4.22881	7.69156e-06	0.000146846	TRUE	18:60376029-60392627	Iigp1	Iigp1
ENSMUSG00000032518	351.331	549.732	-0.645897	7.7882e-06	0.000148504	TRUE	9:120127766-120132369	Rpsa	Rpsa
ENSMUSG00000038521	0.786555	0.157311	2.32193	7.98852e-06	0.000152133	TRUE	6:124530345-124542359	C1s1	C1s1
ENSMUSG00000002233	167.1	278.635	-0.737663	8.0377e-06	0.000152877	TRUE	3:104788375-104794459	Rhoc	Rhoc
ENSMUSG00000038843	23.3989	13.3405	0.810633	8.1036e-06	0.000153938	TRUE	19:17326141-17356667	Gcnt1	Gcnt1
ENSMUSG00000032327	4.67681	2.13468	1.1315	8.15222e-06	0.000154668	TRUE	9:58063788-58153996	Stra6	Stra6
ENSMUSG00000009772	78.0928	38.3426	1.02624	8.22701e-06	0.000155692	TRUE	1:132316126-132333488	Nuak2	Nuak2
ENSMUSG00000053846	16.9196	8.85057	0.934857	8.23699e-06	0.000155692	TRUE	18:74939322-74961263	Lipg	Lipg
ENSMUSG00000066258	1.62175	0.425509	1.93029	8.22573e-06	0.000155692	TRUE	7:104299894-104315466	Trim12a	Trim12a
ENSMUSG00000042734	15.3462	24.5492	-0.677791	8.2915e-06	0.000156528	TRUE	12:81631369-81664941	Ttc9	Ttc9
ENSMUSG00000061740	0.28569	0.0307666	3.21501	8.38785e-06	0.00015815	TRUE	15:82370528-82380260	Cyp2d22	Cyp2d22
ENSMUSG00000056313	0.364363	1.17406	-1.68806	8.48374e-06	0.000159759	TRUE	8:24437180-24438984	1810011O10Rik	1810011O10Rik
ENSMUSG00000083087	21.3809	34.6802	-0.697788	8.50411e-06	0.000159945	TRUE	4:67930881-67931739	Gm11249	Gm11249
ENSMUSG00000038085	2.75672	1.15232	1.2584	8.65663e-06	0.000162612	TRUE	2:156312299-156375638	Cnbd2	Cnbd2
ENSMUSG00000010277	207.668	131.437	0.659915	8.70134e-06	0.00016325	TRUE	11:78261752-78290623	2610507B11Rik	2610507B11Rik
ENSMUSG00000039220	69.1181	40.611	0.767193	8.96348e-06	0.00016796	TRUE	17:35916434-35932283	Ppp1r10	Ppp1r10
ENSMUSG00000003810	122.005	76.1629	0.679783	9.10343e-06	0.000170372	TRUE	4:116306762-116464183	Mast2	Mast2
ENSMUSG00000090733	389.269	617.707	-0.666152	9.15896e-06	0.0001712	TRUE	3:90212522-90213651	Rps27	Rps27
ENSMUSG00000021819	17.5427	9.99287	0.811898	9.29264e-06	0.000173485	TRUE	14:20707552-20723618	Zswim8	Zswim8
ENSMUSG00000031320	698.331	1087.09	-0.638484	9.32452e-06	0.000173867	TRUE	X:102184941-102189394	Rps4x	Rps4x
ENSMUSG00000030107	5.79371	0.591757	3.29141	9.5259e-06	0.000177404	TRUE	6:121245906-121270917	Usp18	Usp18
ENSMUSG00000026427	19.4144	30.0609	-0.630758	9.7001e-06	0.000180427	TRUE	1:131153181-131187658	Eif2d	Eif2d
ENSMUSG00000042348	26.7117	15.0249	0.830119	9.77253e-06	0.000181329	TRUE	13:113794505-114157461	Arl15	Arl15
ENSMUSG00000063696	559.064	884.934	-0.662555	9.76829e-06	0.000181329	TRUE	8:102864779-102865853	Gm8730	Gm8730
ENSMUSG00000089662	2.29939	0.480092	2.25987	9.79815e-06	0.000181583	TRUE	2:130803501-130803982	Gm14057	Gm14057
ENSMUSG00000042632	36.4172	20.9383	0.798476	9.87405e-06	0.000182766	TRUE	15:79286228-79328390	Pla2g6	Pla2g6
ENSMUSG00000011179	124.924	229.262	-0.875949	1.01062e-05	0.00018683	TRUE	12:17544873-17551502	Odc1	Odc1
ENSMUSG00000052291	2.30033	1.02723	1.16309	1.01182e-05	0.00018683	TRUE	10:116581281-116583515	5330438D12Rik	5330438D12Rik
ENSMUSG00000021411	4.79595	9.59978	-1.00119	1.01553e-05	0.000187059	TRUE	13:34627840-34652681	Pxdc1	Pxdc1
ENSMUSG00000025364	254.234	411.432	-0.6945	1.01543e-05	0.000187059	TRUE	10:128557766-128565934	Pa2g4	Pa2g4
ENSMUSG00000028133	0.277017	1.13672	-2.03684	1.01703e-05	0.000187108	TRUE	3:121155398-121171695	Rwdd3	Rwdd3
ENSMUSG00000054258	1.50033	0.323602	2.21299	1.01971e-05	0.000187375	TRUE	13:41655697-41656524	Gm5082	Gm5082
ENSMUSG00000029790	4.47179	7.79866	-0.802375	1.02433e-05	0.000187996	TRUE	6:30653457-30693749	Cep41	Cep41
ENSMUSG00000039680	48.7797	29.3937	0.730774	1.0314e-05	0.000189065	TRUE	16:92058270-92112227	Mrps6	Mrps6
ENSMUSG00000080316	53.2466	28.8476	0.88424	1.03775e-05	0.00019	TRUE	17:17830719-17843009	Spaca6	Spaca6
ENSMUSG00000025626	52.8983	32.5619	0.700036	1.04652e-05	0.000191374	TRUE	X:52912266-52956943	Phf6	Phf6
ENSMUSG00000075376	22.2951	13.5276	0.720822	1.05776e-05	0.000193198	TRUE	2:37370069-37422903	Rc3h2	Rc3h2
ENSMUSG00000019916	22.15	49.9792	-1.17402	1.08036e-05	0.000196852	TRUE	10:59323296-59373304	P4ha1	P4ha1
ENSMUSG00000027499	18.1367	28.8905	-0.671688	1.0799e-05	0.000196852	TRUE	3:7366669-7445366	Pkia	Pkia
ENSMUSG00000030909	0.0419972	0.419972	-3.32193	1.08168e-05	0.000196855	TRUE	7:120173858-120183716	Anks4b	Anks4b
ENSMUSG00000049382	359.721	560.526	-0.639902	1.09817e-05	0.000199616	TRUE	15:101996711-102004342	Krt8	Krt8
ENSMUSG00000050199	33.9082	16.0656	1.07766	1.12241e-05	0.000203779	TRUE	2:109917647-110014257	Lgr4	Lgr4
ENSMUSG00000043252	4.50656	7.27882	-0.691679	1.14666e-05	0.000207933	TRUE	4:15265831-15286753	Tmem64	Tmem64
ENSMUSG00000032399	965.719	1473.47	-0.60954	1.15469e-05	0.000209139	TRUE	9:64173387-64178562	Rpl4	Rpl4
ENSMUSG00000017697	4.09238	8.06504	-0.978741	1.16598e-05	0.000210491	TRUE	2:163726584-163750239	Ada	Ada
ENSMUSG00000035413	40.1771	70.5692	-0.812663	1.16578e-05	0.000210491	TRUE	11:80810175-80822033	Tmem98	Tmem98
ENSMUSG00000091639	54.3347	91.1594	-0.746515	1.16631e-05	0.000210491	TRUE	9:31936459-31936755	Gm3756	Gm3756
ENSMUSG00000003970	1435.69	2200.32	-0.615971	1.17e-05	0.000210906	TRUE	15:76904071-76906318	Rpl8	Rpl8
ENSMUSG00000015962	1.5224	0.301308	2.33703	1.17259e-05	0.000211121	TRUE	1:177729814-177753324	1700016C15Rik	1700016C15Rik
ENSMUSG00000001521	46.8914	26.8257	0.80571	1.17871e-05	0.000211973	TRUE	6:128321161-128355851	Tulp3	Tulp3
ENSMUSG00000036006	11.8697	19.0674	-0.683824	1.22525e-05	0.000220081	TRUE	13:24582189-24733816	Fam65b	Fam65b
ENSMUSG00000033161	890.497	558.778	0.672335	1.23353e-05	0.000221306	TRUE	3:101576219-101604684	Atp1a1	Atp1a1
ENSMUSG00000018821	45.5845	76.3898	-0.744836	1.24451e-05	0.000222749	TRUE	19:42123273-42129059	Avpi1	Avpi1
ENSMUSG00000020638	9.12487	1.94227	2.23206	1.24407e-05	0.000222749	TRUE	12:26469204-26479835	Cmpk2	Cmpk2
ENSMUSG00000097141	3.2748	1.52481	1.10278	1.26335e-05	0.000225856	TRUE	18:82692284-82694176	Gm10524	Gm10524
ENSMUSG00000066705	0.584818	0.0680021	3.10434	1.27326e-05	0.00022736	TRUE	9:45370185-45396158	Fxyd6	Fxyd6
ENSMUSG00000025037	6.74868	10.6038	-0.651906	1.28762e-05	0.000229654	TRUE	X:16619698-16687818	Maoa	Maoa
ENSMUSG00000079547	10.7149	5.42717	0.981344	1.29949e-05	0.000231498	TRUE	17:34153072-34160230	H2-DMb1	H2-DMb1
ENSMUSG00000059326	9.97257	4.78868	1.05834	1.30412e-05	0.00023205	TRUE	19:61224402-61228418	Csf2ra	Csf2ra
ENSMUSG00000028803	37.3509	20.4401	0.869742	1.34767e-05	0.00023952	TRUE	4:135445420-135495038	Nipal3	Nipal3
ENSMUSG00000021966	0.057233	0.721136	-3.65535	1.37984e-05	0.000244949	TRUE	14:64104286-64113755	Prss52	Prss52
ENSMUSG00000025153	209.197	111.311	0.910266	1.39949e-05	0.000248148	TRUE	11:120805846-120824547	Fasn	Fasn
ENSMUSG00000035285	3.18079	1.4204	1.16309	1.40626e-05	0.000249057	TRUE	7:4922251-4925006	Nat14	Nat14
ENSMUSG00000061983	630.58	1109.59	-0.815269	1.41402e-05	0.000250141	TRUE	10:23785211-23787195	Rps12	Rps12
ENSMUSG00000022440	1.58959	0.537543	1.5642	1.4918e-05	0.000263592	TRUE	15:78523346-78529625	C1qtnf6	C1qtnf6
ENSMUSG00000025498	11.9742	2.00649	2.57719	1.49853e-05	0.000264473	TRUE	7:141262706-141266481	Irf7	Irf7
ENSMUSG00000034575	15.6641	10.0147	0.645348	1.53492e-05	0.000270474	TRUE	13:69497959-69534617	Papd7	Papd7
ENSMUSG00000046959	0.952175	2.66609	-1.48543	1.53609e-05	0.000270474	TRUE	5:108669878-108675569	Slc26a1	Slc26a1
ENSMUSG00000017404	311.233	508.733	-0.708916	1.54913e-05	0.000272453	TRUE	11:98026710-98030492	Rpl19	Rpl19
ENSMUSG00000040434	37.9251	23.0059	0.721147	1.55804e-05	0.000273702	TRUE	2:92365046-92374869	Gyltl1b	Gyltl1b
ENSMUSG00000039990	22.0123	13.849	0.668533	1.56709e-05	0.000274974	TRUE	7:133637543-133672971	Edrf1	Edrf1
ENSMUSG00000022474	150.075	241.824	-0.68828	1.58309e-05	0.000277462	TRUE	15:81951108-81960930	Pmm1	Pmm1
ENSMUSG00000020059	1.20888	0.293747	2.04103	1.59228e-05	0.00027875	TRUE	10:88459569-88473236	Sycp3	Sycp3
ENSMUSG00000027428	53.8811	31.1629	0.78995	1.59749e-05	0.00027934	TRUE	2:144542265-144550869	Rbbp9	Rbbp9
ENSMUSG00000025613	428.715	652.029	-0.604918	1.63258e-05	0.000285147	TRUE	16:87483326-87495873	Cct8	Cct8
ENSMUSG00000056515	10.4798	17.6521	-0.752223	1.63573e-05	0.000285369	TRUE	17:65651726-65772752	Rab31	Rab31
ENSMUSG00000014907	15.1486	23.2586	-0.618576	1.63806e-05	0.000285448	TRUE	8:66860217-66890564	Naf1	Naf1
ENSMUSG00000048406	3.77333	1.63964	1.20246	1.64619e-05	0.000286535	TRUE	4:141546189-141547892	B330016D10Rik	B330016D10Rik
ENSMUSG00000032946	6.20049	2.6422	1.23064	1.65341e-05	0.000287461	TRUE	19:6399340-6415216	Rasgrp2	Rasgrp2
ENSMUSG00000030662	31.4706	47.7219	-0.600646	1.66661e-05	0.000289427	TRUE	14:120911194-120948042	Ipo5	Ipo5
ENSMUSG00000025407	1.11324	0.488497	1.18835	1.6733e-05	0.000289593	TRUE	10:127329889-127341589	Gli1	Gli1
ENSMUSG00000035969	15.9484	8.8625	0.84763	1.67321e-05	0.000289593	TRUE	4:43381979-43427088	Rusc2	Rusc2
ENSMUSG00000039497	8.30399	13.2893	-0.678385	1.66984e-05	0.000289593	TRUE	10:34151394-34207551	Dse	Dse
ENSMUSG00000001995	3.75613	2.17561	0.787828	1.68061e-05	0.000290528	TRUE	8:125418063-125492710	Sipa1l2	Sipa1l2
ENSMUSG00000021175	21.2756	32.8572	-0.627009	1.71332e-05	0.000295846	TRUE	12:117804289-117878706	Cdca7l	Cdca7l
ENSMUSG00000061330	213.812	352.613	-0.721739	1.72265e-05	0.000297117	TRUE	13:28257636-28258094	Gm11361	Gm11361
ENSMUSG00000015202	29.9486	16.584	0.852698	1.76598e-05	0.000304246	TRUE	10:7119063-7212237	Cnksr3	Cnksr3
ENSMUSG00000045817	58.5946	106.756	-0.865475	1.77211e-05	0.000304956	TRUE	17:84183931-84187947	Zfp36l2	Zfp36l2
ENSMUSG00000034875	11.8689	20.4118	-0.782217	1.77543e-05	0.00030518	TRUE	7:35547185-35556304	Nudt19	Nudt19
ENSMUSG00000034751	8.62452	13.3732	-0.632824	1.79687e-05	0.000308517	TRUE	13:102732486-103334497	Mast4	Mast4
ENSMUSG00000047676	369.064	583.844	-0.661713	1.83192e-05	0.000313826	TRUE	3:150072658-150073542	Rpsa-ps10	Rpsa-ps10
ENSMUSG00000081406	81.5193	125.429	-0.621661	1.83183e-05	0.000313826	TRUE	2:75191073-75191822	Rps6-ps4	Rps6-ps4
ENSMUSG00000023004	686.943	1017.38	-0.566598	1.85696e-05	0.000317755	TRUE	15:98931425-98934565	Tuba1b	Tuba1b
ENSMUSG00000104607	0.434971	1.93562	-2.1538	1.8665e-05	0.000319029	TRUE	3:116200408-116202713	Gm43202	Gm43202
ENSMUSG00000042367	19.6147	32.1416	-0.71251	1.87235e-05	0.000319669	TRUE	4:127325235-127330844	Gjb3	Gjb3
ENSMUSG00000038776	6.97282	15.02	-1.10707	1.87813e-05	0.000320295	TRUE	1:180976210-181020904	Ephx1	Ephx1
ENSMUSG00000084128	153.972	97.298	0.66219	1.9002e-05	0.000323696	TRUE	8:106130319-106136974	Esrp2	Esrp2
ENSMUSG00000051444	2.7263	4.82071	-0.822301	1.90607e-05	0.00032433	TRUE	3:37312554-37321453	Bbs12	Bbs12
ENSMUSG00000040274	34.6245	52.5882	-0.602945	1.91206e-05	0.000324986	TRUE	5:3341485-3531008	Cdk6	Cdk6
ENSMUSG00000030327	18.7191	30.4051	-0.699804	1.92594e-05	0.000326978	TRUE	6:122874474-122888941	Necap1	Necap1
ENSMUSG00000063659	128.656	64.8932	0.987376	1.95135e-05	0.000330923	TRUE	1:177442351-177450764	Zbtb18	Zbtb18
ENSMUSG00000050089	0.461492	0.0839076	2.45943	1.96683e-05	0.000333176	TRUE	X:7067519-7078609	Akap4	Akap4
ENSMUSG00000015759	49.7015	74.5483	-0.584886	1.97129e-05	0.000333559	TRUE	14:46775582-46788411	Cnih1	Cnih1
ENSMUSG00000099764	318.771	512.238	-0.684295	1.97774e-05	0.000334278	TRUE	16:20822145-20822640	Rps10-ps2	Rps10-ps2
ENSMUSG00000030744	415.86	636.301	-0.613611	1.99506e-05	0.000336586	TRUE	7:99477896-99483738	Rps3	Rps3
ENSMUSG00000042808	1.28983	0.296775	2.11974	1.99583e-05	0.000336586	TRUE	12:76792335-76795554	Gpx2	Gpx2
ENSMUSG00000017861	180.519	276.497	-0.615115	2.01627e-05	0.000339278	TRUE	2:163054687-163084688	Mybl2	Mybl2
ENSMUSG00000037617	5.45018	3.27011	0.736966	2.01404e-05	0.000339278	TRUE	15:36179368-36235610	Spag1	Spag1
ENSMUSG00000029370	74.9971	41.8564	0.841386	2.02546e-05	0.000340447	TRUE	5:90603076-90640657	Rassf6	Rassf6
ENSMUSG00000001964	54.9024	81.7231	-0.573873	2.0908e-05	0.000350266	TRUE	X:74254687-74261548	Emd	Emd
ENSMUSG00000028347	0.687254	2.23575	-1.70184	2.09056e-05	0.000350266	TRUE	4:48585174-48663131	Tmeff1	Tmeff1
ENSMUSG00000083596	229.614	355.97	-0.632544	2.08875e-05	0.000350266	TRUE	X:151215167-151215649	Rpl21-ps15	Rpl21-ps15
ENSMUSG00000026657	7.34196	12.2863	-0.742809	2.13155e-05	0.0003567	TRUE	2:4017717-4614043	Frmd4a	Frmd4a
ENSMUSG00000054237	13.7776	21.5612	-0.64611	2.14249e-05	0.000358135	TRUE	19:38188481-38224138	Fra10ac1	Fra10ac1
ENSMUSG00000059456	4.54581	7.44193	-0.711139	2.15116e-05	0.000359189	TRUE	14:66153257-66281052	Ptk2b	Ptk2b
ENSMUSG00000075585	2.58981	1.31476	0.978048	2.15624e-05	0.000359642	TRUE	5:138995056-139000577	6330403L08Rik	6330403L08Rik
ENSMUSG00000029802	0.539231	1.64558	-1.60962	2.19705e-05	0.000365327	TRUE	6:58584523-58695676	Abcg2	Abcg2
ENSMUSG00000032352	33.2154	21.6607	0.616768	2.19755e-05	0.000365327	TRUE	9:77430823-77544870	Lrrc1	Lrrc1
ENSMUSG00000047181	30.9305	19.4378	0.670169	2.19361e-05	0.000365327	TRUE	11:95009879-95026087	Samd14	Samd14
ENSMUSG00000030291	18.7473	30.1923	-0.687499	2.21605e-05	0.000368	TRUE	6:146642547-146650732	Med21	Med21
ENSMUSG00000033355	6.83676	0.611669	3.48249	2.22136e-05	0.000368479	TRUE	16:23609919-23614222	Rtp4	Rtp4
ENSMUSG00000071637	11.6218	6.44052	0.851589	2.27654e-05	0.00037722	TRUE	16:15887286-15888466	Cebpd	Cebpd
ENSMUSG00000020650	17.1497	27.3902	-0.67547	2.27912e-05	0.000377236	TRUE	12:31595354-31634658	Bcap29	Bcap29
ENSMUSG00000025794	549.171	816.722	-0.57259	2.31576e-05	0.000382882	TRUE	9:120571517-120574653	Rpl14	Rpl14
ENSMUSG00000022705	0.184153	1.06306	-2.52925	2.32544e-05	0.000384065	TRUE	16:43762221-43822932	Drd3	Drd3
ENSMUSG00000028980	92.6117	52.3672	0.822531	2.34082e-05	0.000386184	TRUE	4:149979475-150009023	H6pd	H6pd
ENSMUSG00000079019	5.3174	1.95493	1.44361	2.34782e-05	0.000386918	TRUE	8:71689214-71690575	Insl3	Insl3
ENSMUSG00000071551	2.88051	6.71389	-1.22082	2.36561e-05	0.000389427	TRUE	13:4228700-4248681	Akr1c19	Akr1c19
ENSMUSG00000067274	1573.39	2421.18	-0.621831	2.37324e-05	0.000390261	TRUE	5:115559467-115563727	Rplp0	Rplp0
ENSMUSG00000037411	7.13464	3.14825	1.18029	2.37772e-05	0.000390574	TRUE	5:137061504-137072268	Serpine1	Serpine1
ENSMUSG00000032840	10.8015	6.42916	0.74853	2.39579e-05	0.000393117	TRUE	5:118245227-118266093	2410131K14Rik	2410131K14Rik
ENSMUSG00000028081	739.801	1149.59	-0.635913	2.41729e-05	0.000396217	TRUE	3:86137940-86142702	Rps3a1	Rps3a1
ENSMUSG00000104350	0.268451	0.0188386	3.83289	2.42201e-05	0.000396562	TRUE	3:106478283-106480868	Gm38244	Gm38244
ENSMUSG00000026558	125.199	185.227	-0.565071	2.42535e-05	0.000396681	TRUE	1:167222883-167285320	Uck2	Uck2
ENSMUSG00000025512	5.48944	9.22641	-0.749112	2.4377e-05	0.000398271	TRUE	7:141493136-141539857	Chid1	Chid1
ENSMUSG00000028936	279.8	416.115	-0.572589	2.45693e-05	0.000400981	TRUE	4:152325742-152334071	Rpl22	Rpl22
ENSMUSG00000025504	151.135	85.2227	0.826532	2.464e-05	0.000401703	TRUE	7:141338880-141363020	Eps8l2	Eps8l2
ENSMUSG00000039286	31.7555	20.164	0.655227	2.4667e-05	0.000401713	TRUE	3:27416162-27711307	Fndc3b	Fndc3b
ENSMUSG00000017132	23.5395	14.3444	0.714598	2.47493e-05	0.000402621	TRUE	11:118132019-118248592	Cyth1	Cyth1
ENSMUSG00000031785	159.326	83.9071	0.925119	2.50752e-05	0.000407485	TRUE	8:94977109-95014208	Adgrg1	Adgrg1
ENSMUSG00000012405	466.16	703.323	-0.593364	2.55469e-05	0.000414708	TRUE	14:18267823-18271391	Rpl15	Rpl15
ENSMUSG00000019850	5.01728	8.46447	-0.754514	2.56241e-05	0.000415516	TRUE	10:19000910-19015657	Tnfaip3	Tnfaip3
ENSMUSG00000011114	64.7987	95.2011	-0.555013	2.60168e-05	0.000421434	TRUE	9:37649182-37657312	Tbrg1	Tbrg1
ENSMUSG00000020926	3.36377	1.5311	1.13552	2.64913e-05	0.000428662	TRUE	11:102761439-102780262	Adam11	Adam11
ENSMUSG00000025036	5.55082	3.37299	0.718675	2.68937e-05	0.000434709	TRUE	19:46573365-46596898	Sfxn2	Sfxn2
ENSMUSG00000020793	1.97758	0.688744	1.5217	2.70995e-05	0.000437571	TRUE	11:116280939-116283938	Galr2	Galr2
ENSMUSG00000039704	22.5077	13.5506	0.732057	2.71323e-05	0.000437635	TRUE	15:9140621-9198318	Lmbrd2	Lmbrd2
ENSMUSG00000024867	24.9981	14.881	0.748345	2.72128e-05	0.000438466	TRUE	19:24294794-24555872	Pip5k1b	Pip5k1b
ENSMUSG00000054484	36.4857	22.4049	0.703519	2.75174e-05	0.000442904	TRUE	2:120977017-121007852	Tmem62	Tmem62
ENSMUSG00000004952	0.480597	1.36271	-1.50357	2.77291e-05	0.000445368	TRUE	5:136083916-136111860	Rasa4	Rasa4
ENSMUSG00000028480	2.75622	1.09542	1.33121	2.77127e-05	0.000445368	TRUE	4:43957401-43979118	Glipr2	Glipr2
ENSMUSG00000027284	21.0257	13.4045	0.649439	2.78083e-05	0.000446168	TRUE	2:120716154-120850128	Cdan1	Cdan1
ENSMUSG00000043421	13.204	23.081	-0.805731	2.78691e-05	0.0004462	TRUE	6:29272488-29275446	Hilpda	Hilpda
ENSMUSG00000045629	17.8741	10.3695	0.785524	2.78575e-05	0.0004462	TRUE	18:61953075-62015715	Sh3tc2	Sh3tc2
ENSMUSG00000038871	43.9591	27.2192	0.691538	2.79691e-05	0.000447329	TRUE	6:34476207-34505613	Bpgm	Bpgm
ENSMUSG00000055805	29.5292	48.7226	-0.722448	2.80147e-05	0.000447586	TRUE	11:103171107-103198901	Fmnl1	Fmnl1
ENSMUSG00000073640	10.6151	18.3072	-0.786293	2.81349e-05	0.000449034	TRUE	18:6332590-6333064	Rpl27-ps3	Rpl27-ps3
ENSMUSG00000085569	11.4501	21.6995	-0.922297	2.81661e-05	0.00044906	TRUE	4:89100664-89128226	Gm12602	Gm12602
ENSMUSG00000024601	12.1174	18.3995	-0.602582	2.83271e-05	0.000451153	TRUE	18:58659482-58679570	Isoc1	Isoc1
ENSMUSG00000058729	34.3633	21.3769	0.684816	2.87092e-05	0.00045676	TRUE	1:180641150-180690694	Lin9	Lin9
ENSMUSG00000043716	905.731	1382.3	-0.60991	2.89362e-05	0.000459586	TRUE	1:16101295-16104662	Rpl7	Rpl7
ENSMUSG00000061578	0.365186	0.147023	1.31259	2.89475e-05	0.000459586	TRUE	5:117414000-117775003	Ksr2	Ksr2
ENSMUSG00000002885	10.7657	18.6016	-0.78898	2.91024e-05	0.000461563	TRUE	8:83723251-83741326	Adgre5	Adgre5
ENSMUSG00000106475	0.184075	0.0219791	3.06609	2.92991e-05	0.000464198	TRUE	3:126600029-126604461	Gm43011	Gm43011
ENSMUSG00000051323	2.74227	1.37344	0.997582	2.94567e-05	0.000466208	TRUE	X:133582860-133688987	Pcdh19	Pcdh19
ENSMUSG00000060739	43.9874	67.4526	-0.616781	2.9556e-05	0.000467114	TRUE	13:97129427-97137926	Nsa2	Nsa2
ENSMUSG00000091549	32.2618	20.7517	0.636599	2.95755e-05	0.000467114	TRUE	17:78850792-78851956	Gm6548	Gm6548
ENSMUSG00000003429	727.534	1089.37	-0.582406	2.96499e-05	0.000467317	TRUE	7:45122388-45124389	Rps11	Rps11
ENSMUSG00000024270	49.3188	30.3553	0.700186	2.96234e-05	0.000467317	TRUE	18:24579881-24603817	Slc39a6	Slc39a6
ENSMUSG00000030747	13.3262	22.9408	-0.783647	3.04359e-05	0.000479208	TRUE	7:99153663-99182713	Dgat2	Dgat2
ENSMUSG00000029772	34.0729	20.4546	0.736204	3.05659e-05	0.0004804	TRUE	6:29768011-29912310	Ahcyl2	Ahcyl2
ENSMUSG00000084111	27.2883	43.891	-0.685645	3.05749e-05	0.0004804	TRUE	5:92140294-92140929	Gm15710	Gm15710
ENSMUSG00000010080	125.089	74.0424	0.756529	3.06434e-05	0.000480978	TRUE	11:94489599-94499974	Epn3	Epn3
ENSMUSG00000034919	3.19885	1.30862	1.28951	3.10565e-05	0.000486959	TRUE	4:106622432-106640189	Ttc22	Ttc22
ENSMUSG00000058600	506.528	872.842	-0.785077	3.1182e-05	0.000488422	TRUE	15:34440505-34443640	Rpl30	Rpl30
ENSMUSG00000019997	34.4693	6.55426	2.39481	3.16462e-05	0.000495182	TRUE	10:24595442-24598683	Ctgf	Ctgf
ENSMUSG00000060716	3.08835	4.94401	-0.678846	3.16982e-05	0.000495484	TRUE	12:79029163-79081648	Plekhh1	Plekhh1
ENSMUSG00000021676	0.116073	0.0105521	3.45943	3.17347e-05	0.000495544	TRUE	13:95627177-95891922	Iqgap2	Iqgap2
ENSMUSG00000020422	56.3253	36.1593	0.639416	3.18914e-05	0.000497479	TRUE	11:8431652-8664535	Tns3	Tns3
ENSMUSG00000023206	0.22279	1.08212	-2.28011	3.19954e-05	0.000498589	TRUE	2:11705290-11734317	Il15ra	Il15ra
ENSMUSG00000037847	33.7798	20.3129	0.733761	3.25061e-05	0.000506028	TRUE	19:18631950-18652194	Nmrk1	Nmrk1
ENSMUSG00000078922	0.701226	0.0738132	3.24793	3.28328e-05	0.00051059	TRUE	11:48985327-48994172	Tgtp1	Tgtp1
ENSMUSG00000022214	39.0034	22.1404	0.816918	3.29729e-05	0.000512244	TRUE	14:55560006-55570065	Dcaf11	Dcaf11
ENSMUSG00000033658	5.69849	9.26099	-0.700586	3.32909e-05	0.000516656	TRUE	8:111003188-111031751	Ddx19b	Ddx19b
ENSMUSG00000026840	0.134987	0.469079	-1.79701	3.38238e-05	0.00052439	TRUE	2:31887291-31946539	Lamc3	Lamc3
ENSMUSG00000033589	28.7905	47.4097	-0.719591	3.47584e-05	0.00053833	TRUE	14:70545251-70548933	Reep4	Reep4
ENSMUSG00000054280	26.2315	16.5011	0.668744	3.48173e-05	0.000538691	TRUE	5:32789820-32854256	Prr14l	Prr14l
ENSMUSG00000039157	28.3769	16.5635	0.776709	3.49861e-05	0.000540753	TRUE	2:32535332-32569756	Fam102a	Fam102a
ENSMUSG00000040808	2.23285	0.431346	2.37197	3.51094e-05	0.000542106	TRUE	X:162961992-162964599	S100g	S100g
ENSMUSG00000019467	14.473	8.42712	0.780254	3.51635e-05	0.00054239	TRUE	10:127182521-127190054	Arhgef25	Arhgef25
ENSMUSG00000070867	0.180378	0.0460148	1.97085	3.64618e-05	0.000561846	TRUE	4:114406724-114615098	Trabd2b	Trabd2b
ENSMUSG00000004933	2.76957	1.1009	1.33097	3.6655e-05	0.000564249	TRUE	10:81252935-81263365	Matk	Matk
ENSMUSG00000029471	58.4827	38.9571	0.586126	3.68421e-05	0.000566326	TRUE	5:122731170-122779409	Camkk2	Camkk2
ENSMUSG00000048644	50.0302	31.8609	0.651011	3.68646e-05	0.000566326	TRUE	8:4257648-4259274	Ctxn1	Ctxn1
ENSMUSG00000022407	68.2749	102.63	-0.58802	3.72169e-05	0.00057116	TRUE	15:80948490-80970947	Adsl	Adsl
ENSMUSG00000020484	50.8133	29.7809	0.770821	3.76412e-05	0.000577089	TRUE	11:5520659-5525893	Xbp1	Xbp1
ENSMUSG00000107881	2.46809	1.07421	1.20012	3.7754e-05	0.000578235	TRUE	6:5216258-5220486	RP23-380L19.3	RP23-380L19.3
ENSMUSG00000030431	38.5875	67.905	-0.815383	3.81685e-05	0.000583994	TRUE	7:4784557-4789656	Tmem238	Tmem238
ENSMUSG00000040824	89.9534	133.962	-0.574572	3.82867e-05	0.000585212	TRUE	7:19149722-19153542	Snrpd2	Snrpd2
ENSMUSG00000024059	0.018021	0.171199	-3.24792	3.87521e-05	0.00059173	TRUE	17:71781947-71858351	Clip4	Clip4
ENSMUSG00000043088	11.2571	19.7773	-0.813006	3.95115e-05	0.000602719	TRUE	6:113458484-113470758	Il17re	Il17re
ENSMUSG00000013846	36.9358	21.8004	0.760667	3.98425e-05	0.000607158	TRUE	15:67102875-67113992	St3gal1	St3gal1
ENSMUSG00000021136	7.9802	4.53887	0.814091	4.01037e-05	0.000609913	TRUE	12:81026808-81186414	Smoc1	Smoc1
ENSMUSG00000068323	0.301302	0.0423706	2.83007	4.0068e-05	0.000609913	TRUE	6:83219828-83304945	Slc4a5	Slc4a5
ENSMUSG00000002416	4.03375	1.86098	1.11606	4.12541e-05	0.000626781	TRUE	6:39592574-39603382	Ndufb2	Ndufb2
ENSMUSG00000028683	14.0908	22.842	-0.696942	4.15036e-05	0.000629941	TRUE	4:117019402-117087306	Eif2b3	Eif2b3
ENSMUSG00000026510	41.1635	26.4026	0.640685	4.16186e-05	0.000631056	TRUE	1:182409172-182462432	Trp53bp2	Trp53bp2
ENSMUSG00000093800	0.0135588	0.186433	-3.78136	4.20543e-05	0.000637026	TRUE	8:20884608-20888200	Gm20796	Gm20796
ENSMUSG00000022382	263.566	176.116	0.581636	4.21079e-05	0.000637202	TRUE	15:85535439-85581821	Wnt7b	Wnt7b
ENSMUSG00000048758	405.342	623.689	-0.621687	4.2725e-05	0.000645254	TRUE	9:106429454-106431568	Rpl29	Rpl29
ENSMUSG00000051359	0.938939	0.276953	1.76139	4.27239e-05	0.000645254	TRUE	15:37366175-37792570	Ncald	Ncald
ENSMUSG00000029322	71.8398	38.4539	0.901652	4.29733e-05	0.000648358	TRUE	5:100553725-100572245	Plac8	Plac8
ENSMUSG00000021974	1.665	0.593543	1.4881	4.30431e-05	0.000648767	TRUE	14:58070547-58112337	Fgf9	Fgf9
ENSMUSG00000027187	18.3837	29.378	-0.67631	4.3571e-05	0.000656072	TRUE	2:103453849-103485160	Cat	Cat
ENSMUSG00000079523	301.219	464.239	-0.624055	4.39532e-05	0.000661171	TRUE	6:72957347-72958748	Tmsb10	Tmsb10
ENSMUSG00000049571	0.331729	0.0568678	2.54432	4.42416e-05	0.000664851	TRUE	7:139600951-139683817	Cfap46	Cfap46
ENSMUSG00000038497	15.4839	8.96579	0.788268	4.4336e-05	0.00066561	TRUE	8:13288013-13322924	Tmco3	Tmco3
ENSMUSG00000029406	20.2603	12.918	0.649274	4.44411e-05	0.000666529	TRUE	5:124118690-124249760	Pitpnm2	Pitpnm2
ENSMUSG00000048988	1.17659	0.413243	1.50956	4.4586e-05	0.000668042	TRUE	5:139907943-139974722	Elfn1	Elfn1
ENSMUSG00000085395	2.69929	6.19756	-1.19912	4.47645e-05	0.000670055	TRUE	4:141278439-141279794	Gm13056	Gm13056
ENSMUSG00000025314	28.6024	18.1274	0.657967	4.48496e-05	0.000670667	TRUE	2:90429754-90580647	Ptprj	Ptprj
ENSMUSG00000041515	7.5675	13.1464	-0.796779	4.52095e-05	0.000675384	TRUE	8:120736358-120756694	Irf8	Irf8
ENSMUSG00000027429	182.237	121.001	0.590799	4.53153e-05	0.000676299	TRUE	2:144556229-144590749	Sec23b	Sec23b
ENSMUSG00000056209	84.7513	131.639	-0.635278	4.61489e-05	0.000688063	TRUE	19:45747734-45749591	Npm3	Npm3
ENSMUSG00000042599	3.20424	1.62428	0.980184	4.65614e-05	0.000693532	TRUE	6:39136623-39206789	Kdm7a	Kdm7a
ENSMUSG00000039765	1.7967	3.04916	-0.763061	4.67135e-05	0.000695115	TRUE	5:43662346-43740972	Cc2d2a	Cc2d2a
ENSMUSG00000037379	1.07163	0.212625	2.33342	4.70324e-05	0.000699175	TRUE	5:33198184-33218455	Spon2	Spon2
ENSMUSG00000029821	3.51595	2.05634	0.773838	4.73521e-05	0.000703238	TRUE	6:50188888-50263862	Dfna5	Dfna5
ENSMUSG00000032870	39.8493	24.8669	0.680329	4.74242e-05	0.000703621	TRUE	4:120968317-121017247	Smap2	Smap2
ENSMUSG00000030064	11.1702	6.91929	0.690962	4.79803e-05	0.000711177	TRUE	6:97286867-97617541	Frmd4b	Frmd4b
ENSMUSG00000000732	8.16659	3.73418	1.12894	4.83347e-05	0.00071573	TRUE	10:78069360-78079525	Icosl	Icosl
ENSMUSG00000086342	4.08592	1.65008	1.30812	4.89078e-05	0.000723511	TRUE	4:125082857-125084947	Gm12932	Gm12932
ENSMUSG00000010830	15.59	25.392	-0.703747	5.00434e-05	0.00073959	TRUE	15:79516408-79527739	Kdelr3	Kdelr3
ENSMUSG00000022336	169.299	248.934	-0.556188	5.06099e-05	0.000745784	TRUE	15:43250040-43282736	Eif3e	Eif3e
ENSMUSG00000031351	11.2363	16.7955	-0.579909	5.05768e-05	0.000745784	TRUE	X:72987339-73031543	Zfp185	Zfp185
ENSMUSG00000043333	15.938	27.6597	-0.795313	5.05993e-05	0.000745784	TRUE	4:123787874-123829904	Rhbdl2	Rhbdl2
ENSMUSG00000031165	0.958787	0.198668	2.27085	5.0843e-05	0.000748492	TRUE	X:8081453-8090498	Was	Was
ENSMUSG00000040606	28.5026	15.3842	0.88964	5.11009e-05	0.000751559	TRUE	4:142102390-142239401	Kazn	Kazn
ENSMUSG00000061601	0.199751	0.0834301	1.25956	5.17071e-05	0.00075974	TRUE	5:14514918-14863459	Pclo	Pclo
ENSMUSG00000027900	41.3633	21.431	0.948653	5.18554e-05	0.000761181	TRUE	3:106547798-106575890	Dram2	Dram2
ENSMUSG00000000792	1.52656	0.636412	1.26225	5.24749e-05	0.00076953	TRUE	8:70882889-70892757	Slc5a5	Slc5a5
ENSMUSG00000030729	7.08984	3.99789	0.826514	5.31889e-05	0.000779248	TRUE	7:100227394-100278868	Pgm2l1	Pgm2l1
ENSMUSG00000042210	7.99416	13.3695	-0.741932	5.33515e-05	0.000780877	TRUE	9:106440051-106447678	Abhd14a	Abhd14a
ENSMUSG00000107096	4.23185	2.13837	0.984774	5.35361e-05	0.000782824	TRUE	5:150599932-150607003	Gm43597	Gm43597
ENSMUSG00000016487	70.6476	47.6525	0.56809	5.55218e-05	0.000811077	TRUE	6:146888487-147032025	Ppfibp1	Ppfibp1
ENSMUSG00000032015	0.328005	0.043017	2.93074	5.63024e-05	0.000821444	TRUE	9:43123939-43210369	Pou2f3	Pou2f3
ENSMUSG00000038374	73.8241	107.51	-0.542312	5.63397e-05	0.000821444	TRUE	3:96629933-96633791	Rbm8a	Rbm8a
ENSMUSG00000085586	0.407827	1.20494	-1.56294	5.68601e-05	0.000828237	TRUE	11:97644184-97660367	Gm11613	Gm11613
ENSMUSG00000040483	3.40806	0.545994	2.64199	5.70039e-05	0.000829535	TRUE	11:72301629-72313733	Xaf1	Xaf1
ENSMUSG00000053819	42.2751	25.8411	0.71014	5.73532e-05	0.000833819	TRUE	3:126596302-126846326	Camk2d	Camk2d
ENSMUSG00000059495	30.6905	17.9694	0.772251	5.76579e-05	0.000837447	TRUE	9:42963842-43105718	Arhgef12	Arhgef12
ENSMUSG00000060143	44.7522	77.674	-0.795475	5.84471e-05	0.000848098	TRUE	14:105681828-105682211	Gm10076	Gm10076
ENSMUSG00000071708	25.4805	37.2791	-0.548973	5.88308e-05	0.000852849	TRUE	X:157443855-157492287	Sms	Sms
ENSMUSG00000032348	6.23595	13.4391	-1.10776	5.90356e-05	0.000855002	TRUE	9:78191966-78209348	Gsta4	Gsta4
ENSMUSG00000028060	56.4419	36.3145	0.636221	5.97553e-05	0.000863777	TRUE	3:88685803-88712924	2810403A07Rik	2810403A07Rik
ENSMUSG00000038677	0.286876	0.0554192	2.37197	5.97292e-05	0.000863777	TRUE	17:28142316-28174852	Scube3	Scube3
ENSMUSG00000024769	75.0109	44.6789	0.747508	6.01148e-05	0.000868146	TRUE	19:6306456-6325652	Cdc42bpg	Cdc42bpg
ENSMUSG00000038775	20.7944	37.5546	-0.852798	6.08957e-05	0.000878588	TRUE	9:119052778-119071525	Vill	Vill
ENSMUSG00000018554	4.1645	1.91948	1.11742	6.11995e-05	0.000882133	TRUE	11:69935796-69941605	Ybx2	Ybx2
ENSMUSG00000039585	26.0088	14.76	0.817306	6.18675e-05	0.000890915	TRUE	9:59750896-59928866	Myo9a	Myo9a
ENSMUSG00000002578	1.76669	0.731269	1.27258	6.26037e-05	0.00089981	TRUE	10:128630843-128645991	Ikzf4	Ikzf4
ENSMUSG00000079297	2.62529	4.75439	-0.856784	6.25624e-05	0.00089981	TRUE	X:33505661-33507010	Gm2223	Gm2223
ENSMUSG00000040212	3.42342	8.04583	-1.2328	6.27667e-05	0.000901299	TRUE	7:45918023-45921426	Emp3	Emp3
ENSMUSG00000066152	30.0697	16.0151	0.908873	6.37635e-05	0.000914746	TRUE	4:62262562-62298411	Slc31a2	Slc31a2
ENSMUSG00000032679	13.0804	6.47457	1.01455	6.40769e-05	0.000918375	TRUE	2:104095801-104115354	Cd59a	Cd59a
ENSMUSG00000108179	2.14087	8.27804	-1.95109	6.41847e-05	0.000919052	TRUE	6:135311456-135311711	RP23-200M5.8	RP23-200M5.8
ENSMUSG00000042099	7.61079	3.65663	1.05753	6.43656e-05	0.000920774	TRUE	17:33810520-33822918	Kank3	Kank3
ENSMUSG00000016940	42.8199	25.9196	0.724242	6.4896e-05	0.000926038	TRUE	11:115420128-115431274	Kctd2	Kctd2
ENSMUSG00000033249	2.65257	1.32629	1	6.49776e-05	0.000926038	TRUE	8:105269801-105275845	Hsf4	Hsf4
ENSMUSG00000039953	103.934	158.188	-0.605975	6.49028e-05	0.000926038	TRUE	4:149586468-149648899	Clstn1	Clstn1
ENSMUSG00000052040	31.7967	19.5017	0.705274	6.4934e-05	0.000926038	TRUE	7:63886351-63938915	Klf13	Klf13
ENSMUSG00000091086	83.3204	124.686	-0.581554	6.5145e-05	0.000927552	TRUE	10:111125851-111126738	Gm5428	Gm5428
ENSMUSG00000025790	64.7786	41.0341	0.658696	6.55109e-05	0.000931888	TRUE	7:74275419-74554780	Slco3a1	Slco3a1
ENSMUSG00000034795	0.736105	1.92152	-1.38426	6.59865e-05	0.000937774	TRUE	14:77036772-77112257	Ccdc122	Ccdc122
ENSMUSG00000039523	31.221	21.0617	0.567895	6.62916e-05	0.00094035	TRUE	4:153975194-154008732	Cep104	Cep104
ENSMUSG00000105550	0.418902	0.0465447	3.16992	6.62608e-05	0.00094035	TRUE	3:127861599-127865261	Gm42586	Gm42586
ENSMUSG00000029371	743.49	463.468	0.681844	6.77819e-05	0.000960592	TRUE	5:90759360-90761624	Cxcl5	Cxcl5
ENSMUSG00000099988	0.868701	0.0868701	3.32193	6.7897e-05	0.000961325	TRUE	19:53076218-53084392	1700054A03Rik	1700054A03Rik
ENSMUSG00000022176	2.32768	4.80819	-1.0466	6.84319e-05	0.000967618	TRUE	14:54476100-54480431	Rem2	Rem2
ENSMUSG00000041736	96.3924	159.798	-0.729261	6.8469e-05	0.000967618	TRUE	15:83563573-83574201	Tspo	Tspo
ENSMUSG00000044469	1.49488	2.85154	-0.931709	6.85842e-05	0.000968345	TRUE	17:56162477-56173955	Tnfaip8l1	Tnfaip8l1
ENSMUSG00000020744	33.7454	20.9851	0.685328	6.94608e-05	0.00097981	TRUE	11:115614178-115628295	Slc25a19	Slc25a19
ENSMUSG00000020134	17.3789	10.2267	0.764989	7.02091e-05	0.000989446	TRUE	11:21091291-21150323	Peli1	Peli1
ENSMUSG00000001036	38.6294	23.8699	0.694504	7.05282e-05	0.000991453	TRUE	11:61517249-61579687	Epn2	Epn2
ENSMUSG00000020272	14.6758	22.6497	-0.626049	7.06095e-05	0.000991453	TRUE	11:32533305-32624587	Stk10	Stk10
ENSMUSG00000028699	49.4107	24.2899	1.02447	7.04468e-05	0.000991453	TRUE	4:116161869-116167601	Tspan1	Tspan1
ENSMUSG00000040022	9.075	5.38016	0.75425	7.06127e-05	0.000991453	TRUE	19:59902884-59943654	Rab11fip2	Rab11fip2
ENSMUSG00000071454	138.499	91.1859	0.60299	7.08756e-05	0.000994223	TRUE	12:3572381-3781796	Dtnb	Dtnb
ENSMUSG00000035351	30.7156	45.6958	-0.57309	7.14434e-05	0.00100126	TRUE	10:88146992-88178388	Nup37	Nup37
ENSMUSG00000004843	37.6044	60.7435	-0.691829	7.21404e-05	0.0010101	TRUE	16:65539133-65562697	Chmp2b	Chmp2b
ENSMUSG00000028555	2.97079	6.02616	-1.02039	7.25177e-05	0.00101351	TRUE	4:109406623-109444745	Ttc39a	Ttc39a
ENSMUSG00000030720	17.3925	9.55034	0.864841	7.24808e-05	0.00101351	TRUE	7:126571207-126585817	Cln3	Cln3
ENSMUSG00000026107	9.73394	15.1103	-0.63444	7.29784e-05	0.00101901	TRUE	1:51465862-51478425	Nabp1	Nabp1
ENSMUSG00000024376	39.8313	25.5659	0.639683	7.31563e-05	0.00102056	TRUE	18:33796327-34007206	Epb41l4a	Epb41l4a
ENSMUSG00000028458	14.1215	8.88113	0.669074	7.34877e-05	0.00102424	TRUE	4:43441939-43448064	Tesk1	Tesk1
ENSMUSG00000029449	18.0954	11.0249	0.714858	7.42784e-05	0.00103431	TRUE	5:123103044-123132692	Rhof	Rhof
ENSMUSG00000025329	0.50287	1.33342	-1.40687	7.49207e-05	0.0010423	TRUE	4:140812983-140845778	Padi1	Padi1
ENSMUSG00000020032	21.5053	12.2841	0.807897	7.60997e-05	0.00105773	TRUE	10:84370905-84440597	Nuak1	Nuak1
ENSMUSG00000046694	7.89756	11.9182	-0.593691	7.66844e-05	0.00106488	TRUE	4:133480132-133487938	Fam46b	Fam46b
ENSMUSG00000026389	0.470928	1.20574	-1.35634	7.69984e-05	0.00106826	TRUE	1:120190757-120272705	Steap3	Steap3
ENSMUSG00000068923	1.37785	0.5577	1.30485	7.72377e-05	0.00107061	TRUE	3:88744700-88775164	Syt11	Syt11
ENSMUSG00000003228	4.26752	2.46662	0.790863	7.83822e-05	0.00108548	TRUE	19:60889749-61092553	Grk5	Grk5
ENSMUSG00000044626	0.0584913	0.298955	-2.35364	7.8743e-05	0.00108948	TRUE	16:21953826-21995542	Liph	Liph
ENSMUSG00000066315	14.4197	24.1669	-0.74499	7.91694e-05	0.00109438	TRUE	4:10848420-10849055	Gm12918	Gm12918
ENSMUSG00000030688	205.541	130.359	0.65694	7.99624e-05	0.00110434	TRUE	7:101317086-101346626	Stard10	Stard10
ENSMUSG00000027375	442.51	272.45	0.699722	8.05748e-05	0.00110994	TRUE	2:127633226-127656695	Mal	Mal
ENSMUSG00000047821	4.67442	7.67941	-0.716207	8.05876e-05	0.00110994	TRUE	11:62820231-62850808	Trim16	Trim16
ENSMUSG00000105402	0.525919	1.61097	-1.61502	8.047e-05	0.00110994	TRUE	5:64593857-64610700	Gm3716	Gm3716
ENSMUSG00000031090	4.71833	8.0998	-0.77961	8.08582e-05	0.00111266	TRUE	7:143795584-143822849	Nadsyn1	Nadsyn1
ENSMUSG00000026027	11.9847	6.8762	0.801515	8.1381e-05	0.00111884	TRUE	1:58973522-58995715	Stradb	Stradb
ENSMUSG00000040181	0.432594	4.97483	-3.52356	8.21731e-05	0.00112871	TRUE	1:162829561-162866610	Fmo1	Fmo1
ENSMUSG00000030512	61.7767	93.4396	-0.59697	8.24689e-05	0.00113175	TRUE	7:66059003-66074587	Snrpa1	Snrpa1
ENSMUSG00000031216	0.478596	0.0714322	2.74416	8.2652e-05	0.00113324	TRUE	X:99003248-99074728	Stard8	Stard8
ENSMUSG00000006395	3.06735	1.23725	1.30986	8.30749e-05	0.00113801	TRUE	4:118359990-118362744	Hyi	Hyi
ENSMUSG00000039852	66.3334	41.1123	0.690167	8.34396e-05	0.00114094	TRUE	4:150281646-150621966	Rere	Rere
ENSMUSG00000048264	1.71856	2.97483	-0.791607	8.34234e-05	0.00114094	TRUE	13:9276528-9668928	Dip2c	Dip2c
ENSMUSG00000027931	2.69242	1.05502	1.35163	8.47155e-05	0.00115735	TRUE	3:90450591-90465866	Npr1	Npr1
ENSMUSG00000008999	16.7208	31.8649	-0.930322	8.5226e-05	0.00116063	TRUE	2:172868012-172940321	Bmp7	Bmp7
ENSMUSG00000025083	96.9933	62.9518	0.623638	8.52526e-05	0.00116063	TRUE	19:56912361-57008228	Afap1l2	Afap1l2
ENSMUSG00000037016	3.47047	1.66364	1.06079	8.50973e-05	0.00116063	TRUE	3:53513938-53657355	Frem2	Frem2
ENSMUSG00000041444	20.2211	12.2283	0.725641	8.53805e-05	0.00116063	TRUE	9:32116136-32268446	Arhgap32	Arhgap32
ENSMUSG00000051343	25.0432	36.885	-0.558616	8.53694e-05	0.00116063	TRUE	6:85334962-85374634	Rab11fip5	Rab11fip5
ENSMUSG00000074364	7.27992	12.4684	-0.776284	8.54146e-05	0.00116063	TRUE	7:15946977-15967567	Ehd2	Ehd2
ENSMUSG00000031442	4.95552	2.15783	1.19945	8.61865e-05	0.00117007	TRUE	8:12873806-13020905	Mcf2l	Mcf2l
ENSMUSG00000025630	60.981	87.4464	-0.520039	8.62801e-05	0.00117029	TRUE	X:52988137-53021659	Hprt	Hprt
ENSMUSG00000040364	0.276463	0.0345579	3	8.63611e-05	0.00117035	TRUE	7:45677689-45694402	Sec1	Sec1
ENSMUSG00000020932	0.69763	0.176037	1.98658	8.71536e-05	0.00118003	TRUE	11:102887336-102900912	Gfap	Gfap
ENSMUSG00000004347	0.283237	0.055176	2.3599	8.82691e-05	0.00119407	TRUE	6:56069804-56569103	Pde1c	Pde1c
ENSMUSG00000040998	178.742	101.342	0.818649	9.08086e-05	0.00122733	TRUE	3:132881745-132950291	Npnt	Npnt
ENSMUSG00000023262	12.0197	18.5447	-0.625604	9.10772e-05	0.00122871	TRUE	9:106432981-106438319	Acy1	Acy1
ENSMUSG00000047613	19.5816	31.5236	-0.686937	9.11538e-05	0.00122871	TRUE	4:153957237-153961925	A430005L14Rik	A430005L14Rik
ENSMUSG00000053693	2.56486	1.29544	0.985442	9.11395e-05	0.00122871	TRUE	8:84911903-84937359	Mast1	Mast1
ENSMUSG00000029503	2.15765	0.753142	1.51847	9.13682e-05	0.00123051	TRUE	5:110339812-110343212	P2rx2	P2rx2
ENSMUSG00000020471	97.5257	150.748	-0.628285	9.15591e-05	0.00123199	TRUE	11:5872180-5878292	Pold2	Pold2
ENSMUSG00000057137	7.39346	3.71138	0.994294	9.17703e-05	0.00123374	TRUE	6:34863146-34874946	Tmem140	Tmem140
ENSMUSG00000018765	233.525	145.382	0.683732	9.23318e-05	0.00123909	TRUE	11:69632990-69653297	Fxr2	Fxr2
ENSMUSG00000039529	9.62799	5.88724	0.709644	9.23015e-05	0.00123909	TRUE	18:64528979-64661000	Atp8b1	Atp8b1
ENSMUSG00000084230	7.27687	12.8941	-0.825321	9.25095e-05	0.00124038	TRUE	7:122442023-122442499	Gm14388	Gm14388
ENSMUSG00000091845	7.68225	13.9904	-0.86484	9.26055e-05	0.00124057	TRUE	6:108140120-108140509	Gm4604	Gm4604
ENSMUSG00000002767	62.9895	95.0076	-0.592932	9.34747e-05	0.00125111	TRUE	17:46646229-46650139	Mrpl2	Mrpl2
ENSMUSG00000079491	1.12389	0.456233	1.30066	9.39094e-05	0.00125582	TRUE	17:36115876-36121465	H2-T10	H2-T10
ENSMUSG00000083567	0.521965	1.85588	-1.83007	9.40751e-05	0.00125693	TRUE	2:162898894-162899523	Gm11451	Gm11451
ENSMUSG00000050357	2.58874	1.31615	0.975932	9.42441e-05	0.00125808	TRUE	8:105690906-105698178	Rltpr	Rltpr
ENSMUSG00000027997	7.65035	12.9652	-0.761044	9.54622e-05	0.00127322	TRUE	3:129901425-129914103	Casp6	Casp6
ENSMUSG00000044162	0.173575	0.636442	-1.87447	9.59023e-05	0.00127797	TRUE	6:65590398-65634040	Tnip3	Tnip3
ENSMUSG00000020300	15.4659	8.27722	0.901871	9.6161e-05	0.00128029	TRUE	11:31872211-31935634	Cpeb4	Cpeb4
ENSMUSG00000032507	1.94867	3.71948	-0.932613	9.67873e-05	0.0012875	TRUE	9:113963637-114046191	Fbxl2	Fbxl2
ENSMUSG00000059482	5.44199	9.3903	-0.787038	9.74509e-05	0.00129519	TRUE	4:10874498-10899425	2610301B20Rik	2610301B20Rik
ENSMUSG00000025436	7.50906	12.339	-0.716515	9.75465e-05	0.00129533	TRUE	10:126868430-126901371	Xrcc6bp1	Xrcc6bp1
ENSMUSG00000031750	2.4602	4.72552	-0.941701	9.84349e-05	0.00130598	TRUE	8:110741829-110805924	Il34	Il34
ENSMUSG00000097882	0.895417	1.96536	-1.13416	9.8668e-05	0.00130793	TRUE	8:77517056-77523898	0610038B21Rik	0610038B21Rik
ENSMUSG00000009418	8.38002	5.75015	0.543353	9.93565e-05	0.00131476	TRUE	1:135434580-135607295	Nav1	Nav1
ENSMUSG00000036053	26.8147	17.369	0.626509	9.93377e-05	0.00131476	TRUE	2:52857860-53134202	Fmnl2	Fmnl2
ENSMUSG00000040466	9.78568	17.9757	-0.877303	0.000100606	0.00133014	TRUE	7:27447978-27466144	Blvrb	Blvrb
ENSMUSG00000086108	1.06542	0.362103	1.55695	0.000101116	0.00133571	TRUE	7:130861299-130866330	Gm5602	Gm5602
ENSMUSG00000025981	30.1635	18.9078	0.673819	0.000101804	0.00134364	TRUE	1:55052770-55072702	Coq10b	Coq10b
ENSMUSG00000042105	27.0011	16.988	0.668497	0.000103391	0.00136339	TRUE	7:128611328-128696425	Inpp5f	Inpp5f
ENSMUSG00000031153	24.2431	15.8803	0.610334	0.000103574	0.00136463	TRUE	X:7789765-7820567	Gripap1	Gripap1
ENSMUSG00000033454	4.89266	3.18717	0.618342	0.000105032	0.00138263	TRUE	12:76370266-76396950	Zbtb1	Zbtb1
ENSMUSG00000024810	5.07621	17.3577	-1.77375	0.00010521	0.00138378	TRUE	19:29925114-29960718	Il33	Il33
ENSMUSG00000040329	3.2792	1.73778	0.916099	0.000105501	0.0013864	TRUE	3:7569994-7613760	Il7	Il7
ENSMUSG00000087412	26.8276	41.4018	-0.625974	0.000105976	0.00139143	TRUE	7:93178983-93179669	Gm15501	Gm15501
ENSMUSG00000044708	0.632948	0.290571	1.1232	0.000107587	0.00141137	TRUE	1:172341210-172374085	Kcnj10	Kcnj10
ENSMUSG00000018372	22.1925	13.519	0.715085	0.000108149	0.00141752	TRUE	11:106789252-106819930	Cep95	Cep95
ENSMUSG00000015890	0.553371	1.22245	-1.14345	0.000108659	0.00142052	TRUE	10:93523338-93540033	Amdhd1	Amdhd1
ENSMUSG00000032411	29.2348	14.6827	0.993574	0.000108578	0.00142052	TRUE	9:96196275-96323646	Tfdp2	Tfdp2
ENSMUSG00000035834	9.24611	14.9335	-0.691636	0.000108537	0.00142052	TRUE	13:81673843-81711013	Polr3g	Polr3g
ENSMUSG00000022708	18.2817	9.92244	0.881635	0.000109302	0.0014277	TRUE	16:42875881-43642602	Zbtb20	Zbtb20
ENSMUSG00000031292	3.99649	2.28913	0.803935	0.000110065	0.00143643	TRUE	X:160771923-160994704	Cdkl5	Cdkl5
ENSMUSG00000053333	6.48723	11.3795	-0.810757	0.000110401	0.00143957	TRUE	1:86703808-87050095	Dis3l2	Dis3l2
ENSMUSG00000034361	36.9989	23.0851	0.680521	0.000111436	0.00145183	TRUE	8:94532990-94570529	Cpne2	Cpne2
ENSMUSG00000028713	2.49558	0.867189	1.52496	0.000112196	0.00145999	TRUE	4:115624725-115647723	Cyp4b1	Cyp4b1
ENSMUSG00000071537	17.5604	11.6611	0.590619	0.000112255	0.00145999	TRUE	6:38625693-38637242	Klrg2	Klrg2
ENSMUSG00000035314	7.81005	13.3998	-0.778811	0.000112745	0.00146511	TRUE	7:99381549-99460983	Gdpd5	Gdpd5
ENSMUSG00000015880	45.9572	66.3346	-0.52947	0.000113839	0.00147679	TRUE	5:45669919-45700546	Ncapg	Ncapg
ENSMUSG00000107176	431.166	648.232	-0.588266	0.000113837	0.00147679	TRUE	6:66875321-66875743	Gm9794	Gm9794
ENSMUSG00000017716	60.6171	89.9495	-0.569392	0.000114055	0.00147833	TRUE	11:117849251-117855743	Birc5	Birc5
ENSMUSG00000028965	1.07727	2.36402	-1.13386	0.000114796	0.00148666	TRUE	4:150914562-150946102	Tnfrsf9	Tnfrsf9
ENSMUSG00000041258	18.0019	11.1985	0.68485	0.000117189	0.00151637	TRUE	18:82593593-82692883	Zfp236	Zfp236
ENSMUSG00000022099	1.27333	0.621928	1.03379	0.000118646	0.0015339	TRUE	14:70602184-70636048	Dmtn	Dmtn
ENSMUSG00000000295	21.2176	33.0131	-0.637773	0.000118913	0.00153606	TRUE	10:31313382-31328204	Hddc2	Hddc2
ENSMUSG00000020372	467.631	690.842	-0.562984	0.000119048	0.00153648	TRUE	11:48800332-48806434	Gnb2l1	Gnb2l1
ENSMUSG00000021466	31.4413	18.3514	0.776768	0.000119466	0.00154058	TRUE	13:63508328-63573598	Ptch1	Ptch1
ENSMUSG00000059776	3.25544	6.30024	-0.952553	0.000120117	0.00154765	TRUE	3:58987170-58987805	Rpl13-ps6	Rpl13-ps6
ENSMUSG00000106547	0.0434374	0.233894	-2.42884	0.0001204	0.00154998	TRUE	5:146188620-146194809	B230303O12Rik	B230303O12Rik
ENSMUSG00000032611	1.99522	0.706642	1.4975	0.000120803	0.00155385	TRUE	9:108392805-108410934	1700102P08Rik	1700102P08Rik
ENSMUSG00000038168	47.9126	30.9188	0.631918	0.000122126	0.00156954	TRUE	16:25959288-26105784	P3h2	P3h2
ENSMUSG00000045128	489.167	733.515	-0.584499	0.00012296	0.00157892	TRUE	8:70894722-70897443	Rpl18a	Rpl18a
ENSMUSG00000029614	1601.86	2331.38	-0.54143	0.000123308	0.00158205	TRUE	5:121204481-121209241	Rpl6	Rpl6
ENSMUSG00000028040	8.24894	4.72239	0.804693	0.000123978	0.00158931	TRUE	3:89333390-89338028	Efna4	Efna4
ENSMUSG00000024639	49.3652	32.375	0.608615	0.000124206	0.00159088	TRUE	19:16132831-16387463	Gnaq	Gnaq
ENSMUSG00000041229	17.9432	10.9521	0.712234	0.000125419	0.00160507	TRUE	X:151520672-151633859	Phf8	Phf8
ENSMUSG00000039086	3.28386	1.76112	0.898905	0.00012603	0.00161153	TRUE	2:180042509-180070201	Ss18l1	Ss18l1
ENSMUSG00000022892	440.37	256.109	0.781957	0.000126775	0.00161969	TRUE	16:84954440-85173707	App	App
ENSMUSG00000046733	59.288	94.1416	-0.667092	0.000127	0.0016212	TRUE	6:135065651-135084709	Gprc5a	Gprc5a
ENSMUSG00000042035	1.03748	1.78212	-0.780513	0.000127368	0.00162453	TRUE	3:101377083-101463059	Igsf3	Igsf3
ENSMUSG00000008601	122.706	190.234	-0.632568	0.000130418	0.00166065	TRUE	3:88542029-88548300	Rab25	Rab25
ENSMUSG00000021759	27.9841	42.1072	-0.589461	0.000130311	0.00166065	TRUE	13:112800894-112867881	Ppap2a	Ppap2a
ENSMUSG00000028470	12.6362	20.941	-0.728776	0.000131801	0.00167684	TRUE	4:43654227-43656466	Hint2	Hint2
ENSMUSG00000022849	3.76785	5.84017	-0.632268	0.00013271	0.00168699	TRUE	16:35770386-35828446	Hspbap1	Hspbap1
ENSMUSG00000022205	72.443	105.396	-0.540897	0.000133555	0.00169631	TRUE	15:11981339-11996983	Sub1	Sub1
ENSMUSG00000047875	2.53774	1.48636	0.771766	0.000134844	0.00171126	TRUE	4:150087365-150105927	Gpr157	Gpr157
ENSMUSG00000071180	25.4237	36.1561	-0.508065	0.000135118	0.0017133	TRUE	13:108046424-108049146	Smim15	Smim15
ENSMUSG00000001739	2.10649	0.902781	1.22239	0.000135629	0.00171834	TRUE	5:136966616-136975858	Cldn15	Cldn15
ENSMUSG00000039934	1.04393	2.1564	-1.0466	0.000136325	0.00172573	TRUE	5:21186255-21315132	Gsap	Gsap
ENSMUSG00000041313	273.206	164.066	0.735714	0.000137853	0.00174361	TRUE	5:148327410-148399904	Slc7a1	Slc7a1
ENSMUSG00000031822	13.2069	7.40746	0.834239	0.000140604	0.00177643	TRUE	8:120230536-120581390	Gse1	Gse1
ENSMUSG00000097357	1.55736	0.657721	1.24356	0.000140682	0.00177643	TRUE	8:35582572-35588972	Gm16793	Gm16793
ENSMUSG00000063652	0.873507	1.94667	-1.15612	0.000141383	0.0017838	TRUE	11:53949965-53980332	Slc22a21	Slc22a21
ENSMUSG00000048832	32.261	20.5458	0.65095	0.000141879	0.00178857	TRUE	19:10688815-10714419	Vps37c	Vps37c
ENSMUSG00000088139	20.6853	6.57289	1.654	0.000142406	0.00179373	TRUE	2:152417262-152417324	Gm27343	Gm27343
ENSMUSG00000060519	61.1834	30.9053	0.985285	0.000144708	0.00182121	TRUE	1:156653617-156674356	Tor3a	Tor3a
ENSMUSG00000030811	45.8434	31.7169	0.53146	0.000145537	0.00183013	TRUE	7:127744543-127769483	Fbxl19	Fbxl19
ENSMUSG00000024952	38.5968	55.2633	-0.517839	0.000145704	0.00183071	TRUE	19:6829085-6840601	Rps6ka4	Rps6ka4
ENSMUSG00000017756	7.73572	4.84936	0.67374	0.000146849	0.00184204	TRUE	13:73763697-73816743	Slc12a7	Slc12a7
ENSMUSG00000062753	19.8152	30.9285	-0.642329	0.000146742	0.00184204	TRUE	17:27563575-27565749	AI413582	AI413582
ENSMUSG00000034285	30.5604	44.0752	-0.528304	0.000147319	0.00184642	TRUE	11:4873951-4894200	Nipsnap1	Nipsnap1
ENSMUSG00000041685	34.9098	21.0225	0.731696	0.00014754	0.00184658	TRUE	13:98723407-98815449	Fcho2	Fcho2
ENSMUSG00000091697	25.1369	41.5983	-0.726715	0.000147575	0.00184658	TRUE	18:90311825-90312043	Eif3s6-ps2	Eif3s6-ps2
ENSMUSG00000044006	0.41783	0.118573	1.81714	0.000147706	0.00184669	TRUE	8:69880369-69887687	Cilp2	Cilp2
ENSMUSG00000095597	246.648	391.83	-0.667771	0.000148122	0.00185037	TRUE	X:152909505-152910155	Gm6472	Gm6472
ENSMUSG00000022887	0.225704	0.0265535	3.08746	0.00014878	0.00185706	TRUE	16:23451785-23520590	Masp1	Masp1
ENSMUSG00000090136	28.4056	45.1941	-0.66996	0.000149585	0.00186557	TRUE	9:37252922-37253365	Gm10177	Gm10177
ENSMUSG00000025735	6.23399	3.24645	0.941291	0.000150176	0.00187141	TRUE	17:25834465-25837295	Rhbdl1	Rhbdl1
ENSMUSG00000035637	30.7966	55.9821	-0.862192	0.000150925	0.0018792	TRUE	4:44981395-44990734	Grhpr	Grhpr
ENSMUSG00000035725	25.2022	16.2293	0.634943	0.000151213	0.00188124	TRUE	X:77761411-77796278	Prkx	Prkx
ENSMUSG00000052609	33.2562	21.8365	0.606881	0.000151611	0.00188464	TRUE	12:76533560-76579039	Plekhg3	Plekhg3
ENSMUSG00000024181	159.819	229.039	-0.519155	0.000152945	0.00189967	TRUE	17:26123520-26126613	Mrpl28	Mrpl28
ENSMUSG00000069833	15.8691	24.9717	-0.654073	0.000153798	0.0019087	TRUE	19:8989284-9076919	Ahnak	Ahnak
ENSMUSG00000039158	0.831398	0.319769	1.37851	0.0001544	0.00191461	TRUE	4:63367125-63403354	Akna	Akna
ENSMUSG00000039001	292.99	440.375	-0.587882	0.000154558	0.001915	TRUE	2:180257377-180258445	Rps21	Rps21
ENSMUSG00000029392	41.7991	24.8203	0.75195	0.000155482	0.00192489	TRUE	5:124493080-124531391	Rilpl1	Rilpl1
ENSMUSG00000025558	8.60082	5.25252	0.711466	0.000156262	0.00193296	TRUE	14:121542039-121797734	Dock9	Dock9
ENSMUSG00000033166	18.1804	27.6011	-0.602341	0.000158215	0.00195552	TRUE	14:99076634-99099770	Dis3	Dis3
ENSMUSG00000014786	6.56071	3.59871	0.866372	0.000159308	0.00196744	TRUE	8:105348258-105369881	Slc9a5	Slc9a5
ENSMUSG00000069874	2.33106	0.460587	2.33944	0.000159912	0.00197328	TRUE	11:58199618-58222779	Irgm2	Irgm2
ENSMUSG00000057541	36.2337	55.5877	-0.617433	0.000163078	0.00201073	TRUE	5:23740648-23783711	Pus7	Pus7
ENSMUSG00000026520	49.179	74.5895	-0.60093	0.000164419	0.00202561	TRUE	1:180904293-180908088	Pycr2	Pycr2
ENSMUSG00000029033	18.9804	12.5255	0.599636	0.000164665	0.00202699	TRUE	4:155891822-155907251	Acap3	Acap3
ENSMUSG00000029171	48.3104	71.2014	-0.559572	0.000165956	0.00204124	TRUE	5:64092950-64128351	Pgm1	Pgm1
ENSMUSG00000041895	5.53082	10.3142	-0.899071	0.000167461	0.00205807	TRUE	11:109573331-109611967	Wipi1	Wipi1
ENSMUSG00000028977	10.1915	5.60141	0.863498	0.000168713	0.00207179	TRUE	4:148804429-148954889	Casz1	Casz1
ENSMUSG00000022283	1543.43	2194.49	-0.507749	0.00016954	0.00208025	TRUE	15:36595661-36608973	Pabpc1	Pabpc1
ENSMUSG00000035171	56.545	82.3012	-0.541515	0.000169682	0.00208031	TRUE	19:21581202-21652976	1110059E24Rik	1110059E24Rik
ENSMUSG00000024563	91.0251	61.1411	0.574121	0.000171774	0.00210426	TRUE	18:76241580-76305731	Smad2	Smad2
ENSMUSG00000016757	47.3045	68.7946	-0.540318	0.00017241	0.00211036	TRUE	15:83575119-83595157	Ttll12	Ttll12
ENSMUSG00000030257	1.76255	0.389434	2.17821	0.000172591	0.00211046	TRUE	6:112717971-112947266	Srgap3	Srgap3
ENSMUSG00000040883	6.66381	11.6829	-0.809983	0.000172912	0.00211046	TRUE	9:21921010-21927535	Tmem205	Tmem205
ENSMUSG00000076437	68.5378	111.463	-0.701599	0.000172883	0.00211046	TRUE	2:84669215-84670770	2700094K13Rik	2700094K13Rik
ENSMUSG00000078853	4.4152	1.0274	2.10349	0.000172975	0.00211046	TRUE	11:58199556-58207591	Igtp	Igtp
ENSMUSG00000097378	3.47656	1.73828	1	0.000173506	0.00211524	TRUE	10:12916648-12923100	B230208H11Rik	B230208H11Rik
ENSMUSG00000064181	58.3469	40.2909	0.534201	0.000175074	0.00213264	TRUE	10:116905784-116950380	Rab3ip	Rab3ip
ENSMUSG00000027639	194.743	128.989	0.594329	0.000175963	0.00214176	TRUE	2:157097533-157135265	Samhd1	Samhd1
ENSMUSG00000033847	3.05655	1.51521	1.01238	0.000177144	0.0021544	TRUE	7:13324655-13360672	Pla2g4c	Pla2g4c
ENSMUSG00000025324	4.67214	7.25095	-0.634086	0.000178134	0.00216466	TRUE	7:58658202-58829426	Atp10a	Atp10a
ENSMUSG00000106037	59.7695	92.6463	-0.632323	0.000178273	0.00216466	TRUE	3:119709516-119709861	Gm4332	Gm4332
ENSMUSG00000026887	14.7849	22.1155	-0.580934	0.000178809	0.0021677	TRUE	2:36136389-36190647	Mrrf	Mrrf
ENSMUSG00000078954	24.2863	36.0022	-0.567942	0.000178757	0.0021677	TRUE	15:84720052-84772207	Arhgap8	Arhgap8
ENSMUSG00000063975	1.00825	0.372365	1.43706	0.000180713	0.00218903	TRUE	6:142234227-142322981	Slco1a5	Slco1a5
ENSMUSG00000027679	24.4421	37.3118	-0.610266	0.000181682	0.00219902	TRUE	3:34056020-34081321	Dnajc19	Dnajc19
ENSMUSG00000026116	69.7366	47.5943	0.551126	0.000183014	0.00221337	TRUE	1:36792191-36943666	Tmem131	Tmem131
ENSMUSG00000038064	0.869942	0.196043	2.14975	0.000183245	0.00221441	TRUE	8:47824482-47825475	Cldn22	Cldn22
ENSMUSG00000007035	2.28646	4.38237	-0.938599	0.000185059	0.00223454	TRUE	17:35028605-35046745	Msh5	Msh5
ENSMUSG00000013419	2.88328	1.62951	0.82327	0.000185429	0.00223724	TRUE	9:121760033-121771742	Zfp651	Zfp651
ENSMUSG00000040592	0.612206	0.11131	2.45943	0.000186316	0.00224437	TRUE	11:106311341-106314762	Cd79b	Cd79b
ENSMUSG00000058076	49.5184	79.5656	-0.684178	0.000186198	0.00224437	TRUE	1:171127165-171150603	Sdhc	Sdhc
ENSMUSG00000033767	15.2912	9.15062	0.740763	0.000187507	0.00225693	TRUE	3:83897655-84040175	D930015E06Rik	D930015E06Rik
ENSMUSG00000040121	0.879364	0.300449	1.54934	0.000188292	0.00226458	TRUE	6:147032584-147034245	Rep15	Rep15
ENSMUSG00000024063	157.104	102.076	0.622081	0.000189979	0.00228306	TRUE	17:72918305-72941942	Lbh	Lbh
ENSMUSG00000006941	17.8637	28.0905	-0.653051	0.000190601	0.00228871	TRUE	9:120492606-120495327	Eif1b	Eif1b
ENSMUSG00000000738	70.9654	43.4618	0.707369	0.000192208	0.00230415	TRUE	8:123062942-123097760	Spg7	Spg7
ENSMUSG00000020265	251.282	173.308	0.535968	0.000192341	0.00230415	TRUE	10:77606097-77641543	Sumo3	Sumo3
ENSMUSG00000063856	114.896	179.647	-0.644838	0.000192178	0.00230415	TRUE	9:108338903-108340343	Gpx1	Gpx1
ENSMUSG00000001794	176.725	253.651	-0.521335	0.000197432	0.00236327	TRUE	7:30186942-30195164	Capns1	Capns1
ENSMUSG00000053158	2.40615	1.32988	0.855434	0.000198141	0.00236989	TRUE	7:80377756-80387946	Fes	Fes
ENSMUSG00000035403	0.410842	0.0958631	2.09954	0.00019922	0.00238092	TRUE	2:37776249-37799103	Crb2	Crb2
ENSMUSG00000017002	2.43584	6.28483	-1.36746	0.000199641	0.00238273	TRUE	2:164354070-164389095	Slpi	Slpi
ENSMUSG00000046185	4.29958	2.74794	0.645845	0.000199686	0.00238273	TRUE	7:29768552-29779821	Zfp84	Zfp84
ENSMUSG00000049422	38.1329	62.7247	-0.717998	0.000200098	0.00238577	TRUE	10:75935573-75937725	Chchd10	Chchd10
ENSMUSG00000026632	4.54017	7.88404	-0.796189	0.000202017	0.00240406	TRUE	1:191045826-191062932	Tatdn3	Tatdn3
ENSMUSG00000027544	9.56664	13.673	-0.515244	0.000202107	0.00240406	TRUE	2:168476410-168601657	Nfatc2	Nfatc2
ENSMUSG00000043003	4.74682	6.90703	-0.541105	0.00020185	0.00240406	TRUE	4:73714579-73790709	Rasef	Rasef
ENSMUSG00000040204	164.378	240.282	-0.547706	0.000202754	0.00240987	TRUE	9:65890237-65903266	2810417H13Rik	2810417H13Rik
ENSMUSG00000037960	29.1604	45.5053	-0.642026	0.000203125	0.00241239	TRUE	13:49202951-49216026	1110007C09Rik	1110007C09Rik
ENSMUSG00000029860	93.9561	64.8513	0.534851	0.000204575	0.0024277	TRUE	6:42349630-42360213	Zyx	Zyx
ENSMUSG00000035757	7.6198	4.25671	0.840014	0.000205119	0.00243227	TRUE	15:89089084-89100340	Selo	Selo
ENSMUSG00000029135	28.7123	20.0294	0.519552	0.000205746	0.00243779	TRUE	5:32135801-32157842	Fosl2	Fosl2
ENSMUSG00000026121	10.9529	6.38357	0.778873	0.000207109	0.00245203	TRUE	1:36548639-36558349	Sema4c	Sema4c
ENSMUSG00000024131	1.19839	0.517365	1.21184	0.000210504	0.00249028	TRUE	17:85028347-85064243	Slc3a1	Slc3a1
ENSMUSG00000039952	229.599	136.79	0.74715	0.000211391	0.00249883	TRUE	9:108204634-108263958	Dag1	Dag1
ENSMUSG00000038224	0.704777	0.190052	1.89077	0.000211739	0.00250099	TRUE	11:75431732-75439591	Serpinf2	Serpinf2
ENSMUSG00000027950	0.269027	0.0889158	1.59724	0.000212154	0.00250394	TRUE	3:89746195-89764632	Chrnb2	Chrnb2
ENSMUSG00000009092	1.07571	0.373762	1.52509	0.000214429	0.00252883	TRUE	10:75893398-75895941	Derl3	Derl3
ENSMUSG00000025432	1.78232	0.847689	1.07215	0.000215468	0.00253911	TRUE	10:127000709-127020994	Avil	Avil
ENSMUSG00000040322	51.3975	76.0174	-0.564632	0.000217342	0.0025592	TRUE	3:109123149-109168457	Slc25a24	Slc25a24
ENSMUSG00000004446	57.2184	38.9497	0.554869	0.000218397	0.00256963	TRUE	6:120891930-120916853	Bid	Bid
ENSMUSG00000048376	112.202	75.1743	0.577783	0.000218979	0.00257449	TRUE	13:95601804-95618459	F2r	F2r
ENSMUSG00000038286	7.15237	13.3477	-0.900101	0.000221786	0.00260547	TRUE	13:34037641-34074074	Bphl	Bphl
ENSMUSG00000030189	317.252	455.141	-0.520683	0.000222349	0.00260837	TRUE	6:131364855-131388476	Ybx3	Ybx3
ENSMUSG00000059355	25.4005	37.6886	-0.569269	0.000222377	0.00260837	TRUE	8:85080740-85082339	Wdr83os	Wdr83os
ENSMUSG00000062175	3.01532	1.5245	0.98397	0.000224094	0.00262648	TRUE	2:156840007-156855570	Tgif2	Tgif2
ENSMUSG00000027356	62.1817	39.9172	0.63948	0.000225713	0.00264194	TRUE	2:132904389-132945906	Fermt1	Fermt1
ENSMUSG00000037270	25.5005	15.73	0.697009	0.000225761	0.00264194	TRUE	3:36863104-37053033	4932438A13Rik	4932438A13Rik
ENSMUSG00000018893	0.257142	1.07532	-2.06413	0.000227717	0.00266278	TRUE	15:77015489-77050670	Mb	Mb
ENSMUSG00000063415	0.089116	0.323458	-1.85982	0.000228263	0.00266711	TRUE	6:84571414-84593908	Cyp26b1	Cyp26b1
ENSMUSG00000015653	85.0066	57.4523	0.565212	0.000230079	0.00268626	TRUE	5:5664829-5694578	Steap2	Steap2
ENSMUSG00000042115	35.0797	21.0347	0.737866	0.000230972	0.00269254	TRUE	1:132298626-132307357	Klhdc8a	Klhdc8a
ENSMUSG00000073599	2.06218	0.634516	1.70044	0.000230964	0.00269254	TRUE	18:35713086-35722356	Ecscr	Ecscr
ENSMUSG00000040570	2.31859	3.771	-0.701695	0.000231828	0.00269838	TRUE	5:8490334-8622952	Rundc3b	Rundc3b
ENSMUSG00000055994	0.0585538	0.225432	-1.94486	0.00023166	0.00269838	TRUE	8:88647315-88688474	Nod2	Nod2
ENSMUSG00000099632	5.75665	2.85685	1.01081	0.000232084	0.00269929	TRUE	2:163419795-163420361	2900093K20Rik	2900093K20Rik
ENSMUSG00000038388	74.4385	50.7126	0.553704	0.000232824	0.00270582	TRUE	6:50110241-50198939	Mpp6	Mpp6
ENSMUSG00000053553	29.9091	45.1992	-0.595711	0.000234215	0.0027199	TRUE	5:139359739-139460527	3110082I17Rik	3110082I17Rik
ENSMUSG00000087662	0.788065	0.0716423	3.45943	0.000235071	0.00272776	TRUE	13:31325934-31327109	Gm11373	Gm11373
ENSMUSG00000013089	4.64999	13.8215	-1.57162	0.000237981	0.00275942	TRUE	16:22381309-22439719	Etv5	Etv5
ENSMUSG00000030872	10.5959	16.0555	-0.599565	0.000238165	0.00275944	TRUE	7:121986722-122021222	Gga2	Gga2
ENSMUSG00000026028	67.6515	45.084	0.585506	0.000240188	0.00278076	TRUE	1:58900449-58973430	Trak2	Trak2
ENSMUSG00000040428	1.55593	0.496288	1.64853	0.000240623	0.00278367	TRUE	7:45526330-45554229	Plekha4	Plekha4
ENSMUSG00000096957	1.03024	0.419972	1.29462	0.000241942	0.0027968	TRUE	8:11477929-11480241	E230013L22Rik	E230013L22Rik
ENSMUSG00000022178	77.6054	50.1874	0.628831	0.000242148	0.00279705	TRUE	14:54567469-54577661	Ajuba	Ajuba
ENSMUSG00000060036	495.855	702.424	-0.502424	0.000243129	0.00280625	TRUE	15:80077794-80091868	Rpl3	Rpl3
ENSMUSG00000037523	26.1289	16.9471	0.624606	0.000243898	0.00281084	TRUE	2:131234063-131248025	Mavs	Mavs
ENSMUSG00000063172	4.24275	7.88652	-0.89439	0.000243772	0.00281084	TRUE	4:107253593-107279938	Hspb11	Hspb11
ENSMUSG00000032370	27.4287	19.1053	0.52171	0.000244721	0.00281819	TRUE	9:66955393-66975484	Lactb	Lactb
ENSMUSG00000019817	33.6916	6.74826	2.3198	0.000245565	0.00282393	TRUE	10:13060504-13131694	Plagl1	Plagl1
ENSMUSG00000039963	1.8076	0.723039	1.32193	0.000245778	0.00282393	TRUE	11:119228572-119265236	Ccdc40	Ccdc40
ENSMUSG00000074102	40.2394	27.393	0.554801	0.000245708	0.00282393	TRUE	9:106880918-106887428	Rbm15b	Rbm15b
ENSMUSG00000029470	9.47455	15.7353	-0.731872	0.000247274	0.00283898	TRUE	5:122707544-122729738	P2rx4	P2rx4
ENSMUSG00000073676	243.163	377.891	-0.636045	0.000247848	0.00284341	TRUE	1:55088132-55091307	Hspe1	Hspe1
ENSMUSG00000038781	20.0618	11.5665	0.794489	0.000248743	0.00285153	TRUE	17:55997081-56005570	Stap2	Stap2
ENSMUSG00000022780	0.079564	0.271107	-1.76867	0.000250421	0.0028686	TRUE	16:31878810-31899020	Mfi2	Mfi2
ENSMUSG00000031441	227.84	140.635	0.696067	0.000251388	0.00287671	TRUE	8:12757014-12868728	Atp11a	Atp11a
ENSMUSG00000048327	35.3262	51.7373	-0.550464	0.00025167	0.00287671	TRUE	2:129268210-129297212	Ckap2l	Ckap2l
ENSMUSG00000050064	5.83994	3.64673	0.679352	0.000251887	0.00287671	TRUE	3:98382461-98753812	Zfp697	Zfp697
ENSMUSG00000054951	2.66825	4.55239	-0.770728	0.000251718	0.00287671	TRUE	17:40875482-40880558	9130008F23Rik	9130008F23Rik
ENSMUSG00000041841	354.671	556.674	-0.650351	0.000253317	0.00289086	TRUE	15:5116613-5119140	Rpl37	Rpl37
ENSMUSG00000001289	124.134	185.234	-0.577447	0.000253865	0.00289494	TRUE	15:102326116-102331873	Pfdn5	Pfdn5
ENSMUSG00000060675	0.304742	1.04033	-1.77137	0.000254319	0.00289794	TRUE	19:7557459-7588545	Pla2g16	Pla2g16
ENSMUSG00000106106	1242.4	770.131	0.689954	0.000255228	0.00290612	TRUE	17:39846353-39848827	Rn18s-rs5	Rn18s-rs5
ENSMUSG00000057315	6.98306	2.07104	1.75351	0.00025587	0.00291124	TRUE	5:102481391-102897937	Arhgap24	Arhgap24
ENSMUSG00000095524	18.1301	28.7711	-0.666235	0.000257507	0.00292767	TRUE	5:88739247-88739729	Gm15682	Gm15682
ENSMUSG00000062554	77.3906	124.349	-0.684167	0.000258935	0.00294171	TRUE	4:34354043-34354423	Gm12751	Gm12751
ENSMUSG00000025825	119.408	80.1643	0.574872	0.000260862	0.00296138	TRUE	5:113772748-113778288	Iscu	Iscu
ENSMUSG00000106755	12.297	24.1619	-0.974423	0.000261381	0.00296506	TRUE	6:127183409-127183718	Tpi-rs11	Tpi-rs11
ENSMUSG00000033147	4.72775	2.73142	0.791504	0.0002618	0.00296758	TRUE	3:101855776-101924453	Slc22a15	Slc22a15
ENSMUSG00000021223	4.66595	0.882506	2.40249	0.000262482	0.0029731	TRUE	12:83763634-83792382	Papln	Papln
ENSMUSG00000078597	5.93449	3.26473	0.86216	0.000265881	0.00300936	TRUE	4:115411624-115439034	Cyp4a12b	Cyp4a12b
ENSMUSG00000026251	0.216569	0.832083	-1.9419	0.000268325	0.00303434	TRUE	1:87190607-87200070	Chrnd	Chrnd
ENSMUSG00000038011	0.308951	0.117889	1.38995	0.000268489	0.00303434	TRUE	5:124725085-124834308	Dnah10	Dnah10
ENSMUSG00000059995	45.6693	29.7381	0.618914	0.000268847	0.00303613	TRUE	11:102289300-102296631	Atxn7l3	Atxn7l3
ENSMUSG00000083394	21.0803	32.9317	-0.64358	0.00027029	0.00305016	TRUE	11:115724326-115724808	Gm11703	Gm11703
ENSMUSG00000031901	10.1027	15.3873	-0.607006	0.00027052	0.00305049	TRUE	8:105991337-106053840	Dus2	Dus2
ENSMUSG00000008496	0.644645	0.225626	1.51457	0.000270791	0.00305127	TRUE	7:25087344-25159922	Pou2f2	Pou2f2
ENSMUSG00000027167	11.6742	17.0569	-0.547028	0.0002716	0.00305803	TRUE	2:105701027-105904564	Elp4	Elp4
ENSMUSG00000041889	14.4167	22.7939	-0.660903	0.000271794	0.00305803	TRUE	1:135371057-135375237	Shisa4	Shisa4
ENSMUSG00000022951	20.189	11.8286	0.771289	0.000272081	0.003059	TRUE	16:92391953-92466146	Rcan1	Rcan1
ENSMUSG00000037434	5.49709	8.60772	-0.646963	0.000272602	0.00306087	TRUE	1:191906767-191913247	Slc30a1	Slc30a1
ENSMUSG00000104724	0.433496	0.0825707	2.39232	0.000272651	0.00306087	TRUE	3:138976312-138978081	Gm43162	Gm43162
ENSMUSG00000033707	22.4029	14.209	0.656876	0.000272868	0.00306105	TRUE	15:76715276-76723845	Lrrc24	Lrrc24
ENSMUSG00000019890	0.0414258	0.455684	-3.45943	0.000273472	0.00306555	TRUE	10:102481760-102490418	Nts	Nts
ENSMUSG00000048027	10.3937	6.29081	0.724394	0.000274149	0.00306998	TRUE	17:15806253-15826586	Rgmb	Rgmb
ENSMUSG00000071415	751.686	1083.78	-0.527869	0.000274272	0.00306998	TRUE	11:97777527-97782437	Rpl23	Rpl23
ENSMUSG00000056648	70.8368	44.561	0.668717	0.000274676	0.00307224	TRUE	11:96281905-96285315	Hoxb8	Hoxb8
ENSMUSG00000028467	9.6254	6.25019	0.622946	0.00027496	0.00307316	TRUE	4:43566928-43578873	Gba2	Gba2
ENSMUSG00000024694	0.46119	0.0658843	2.80735	0.000277334	0.00309741	TRUE	19:12695786-12719902	Keg1	Keg1
ENSMUSG00000062683	304.423	438.983	-0.528091	0.000278875	0.00311233	TRUE	15:102662864-102672352	Atp5g2	Atp5g2
ENSMUSG00000026930	21.735	12.8724	0.755738	0.000280239	0.00312525	TRUE	2:26315515-26348237	Gpsm1	Gpsm1
ENSMUSG00000015189	15.5802	9.55714	0.705066	0.000280487	0.00312572	TRUE	6:4600839-4643355	Casd1	Casd1
ENSMUSG00000036501	13.396	8.71087	0.620915	0.000283296	0.00315471	TRUE	18:34442352-34506823	Fam13b	Fam13b
ENSMUSG00000038500	30.7212	20.0774	0.61366	0.000286287	0.00318567	TRUE	17:35972541-35980236	Prr3	Prr3
ENSMUSG00000022514	3.80707	6.17142	-0.69692	0.000287085	0.00319222	TRUE	16:26581704-26730117	Il1rap	Il1rap
ENSMUSG00000018809	14.5589	9.78244	0.573637	0.000288091	0.00320106	TRUE	11:75348433-75405705	Smyd4	Smyd4
ENSMUSG00000032558	1.42219	2.62469	-0.884034	0.000288335	0.00320143	TRUE	9:104002544-104153483	Nphp3	Nphp3
ENSMUSG00000034656	3.08003	1.67575	0.878142	0.000288735	0.0032021	TRUE	8:84388440-84640246	Cacna1a	Cacna1a
ENSMUSG00000043993	0.866655	0.31445	1.46263	0.000288818	0.0032021	TRUE	11:120229802-120231585	2900052L18Rik	2900052L18Rik
ENSMUSG00000010048	58.0762	88.382	-0.605805	0.00028976	0.0032102	TRUE	9:107587642-107593385	Ifrd2	Ifrd2
ENSMUSG00000094114	4.19029	2.54226	0.72094	0.000290261	0.0032134	TRUE	13:119606650-119610458	Gm21967	Gm21967
ENSMUSG00000020691	26.0812	37.4173	-0.520694	0.000293055	0.00324198	TRUE	11:105126425-105140394	Mettl2	Mettl2
ENSMUSG00000005417	51.4616	36.0417	0.513827	0.00029504	0.00326156	TRUE	11:59661305-59780860	Mprip	Mprip
ENSMUSG00000021062	51.6626	34.3253	0.589848	0.000296405	0.00327275	TRUE	12:76797960-76822908	Rab15	Rab15
ENSMUSG00000087179	8.46133	3.82469	1.14554	0.000296483	0.00327275	TRUE	2:156833049-156839892	Gm14230	Gm14230
ENSMUSG00000052117	3.36541	1.5493	1.11917	0.000298526	0.00329289	TRUE	4:57908483-57916297	D630039A03Rik	D630039A03Rik
ENSMUSG00000016942	0.324422	0.0648844	2.32193	0.00029959	0.00330223	TRUE	15:78439668-78468634	Tmprss6	Tmprss6
ENSMUSG00000064105	11.6678	6.45065	0.85502	0.000300025	0.00330463	TRUE	19:46761596-46878795	Cnnm2	Cnnm2
ENSMUSG00000038903	11.3779	6.26129	0.861705	0.000301026	0.00331325	TRUE	18:69925426-69969484	Ccdc68	Ccdc68
ENSMUSG00000026959	0.0788969	0.427704	-2.43857	0.000301981	0.00332135	TRUE	2:25291181-25319187	Grin1	Grin1
ENSMUSG00000006930	106.136	66.6952	0.670265	0.000303973	0.00333856	TRUE	11:100347327-100356128	Hap1	Hap1
ENSMUSG00000023232	132.737	88.8249	0.579538	0.000304185	0.00333856	TRUE	4:130253495-130279205	Serinc2	Serinc2
ENSMUSG00000028037	5.54439	0.689969	3.00643	0.000304205	0.00333856	TRUE	3:151730922-151749960	Ifi44	Ifi44
ENSMUSG00000001211	188.897	126.784	0.575225	0.000304647	0.00334099	TRUE	10:78269178-78352489	Agpat3	Agpat3
ENSMUSG00000036863	15.8357	10.6705	0.569548	0.000305636	0.00334804	TRUE	3:145987870-146021720	Syde2	Syde2
ENSMUSG00000038260	4.53312	7.54277	-0.734589	0.000305731	0.00334804	TRUE	7:45303155-45333780	Trpm4	Trpm4
ENSMUSG00000012350	156.691	91.558	0.775169	0.000307105	0.00336067	TRUE	2:103263433-103303278	Ehf	Ehf
ENSMUSG00000030086	14.4124	21.0396	-0.545798	0.000309812	0.00338784	TRUE	6:89383146-89595652	Chchd6	Chchd6
ENSMUSG00000024142	8.89808	5.92843	0.585844	0.000310963	0.00339554	TRUE	17:24473550-24479078	Mlst8	Mlst8
ENSMUSG00000055435	0.160152	0.0305052	2.39232	0.000310879	0.00339554	TRUE	8:115682942-115707794	Maf	Maf
ENSMUSG00000050192	4.19379	6.24586	-0.574646	0.000314212	0.00342855	TRUE	3:28781276-28798846	Eif5a2	Eif5a2
ENSMUSG00000044424	43.1425	67.5009	-0.645796	0.000314558	0.00342986	TRUE	19:23619742-23620320	Gm9493	Gm9493
ENSMUSG00000029920	44.2665	31.0832	0.510082	0.000316744	0.0034501	TRUE	6:65042583-65116061	Smarcad1	Smarcad1
ENSMUSG00000045216	74.5519	49.8599	0.580364	0.000316869	0.0034501	TRUE	1:36068400-36106446	Hs6st1	Hs6st1
ENSMUSG00000032047	36.8034	55.5611	-0.594234	0.000318349	0.00346373	TRUE	9:53580522-53610382	Acat1	Acat1
ENSMUSG00000002980	638.825	431.756	0.565205	0.00031864	0.00346441	TRUE	7:19756131-19771016	Bcam	Bcam
ENSMUSG00000050240	1.27963	0.721294	0.827066	0.000319048	0.00346636	TRUE	16:17233572-17263430	Hic2	Hic2
ENSMUSG00000063018	5.70952	10.5744	-0.889139	0.000321438	0.00348798	TRUE	X:7411817-7445143	2010204K13Rik	2010204K13Rik
ENSMUSG00000081604	24.5954	38.6415	-0.65176	0.000321497	0.00348798	TRUE	11:94037218-94037628	Gm11518	Gm11518
ENSMUSG00000020307	96.6215	139.53	-0.530156	0.000322868	0.00350035	TRUE	10:79682195-79688394	Cdc34	Cdc34
ENSMUSG00000039742	0.978097	2.39822	-1.29391	0.000323318	0.00350273	TRUE	6:29319140-29336019	Fam71f1	Fam71f1
ENSMUSG00000025610	8.35292	14.2361	-0.7692	0.000323668	0.00350402	TRUE	16:87553330-87595336	Map3k7cl	Map3k7cl
ENSMUSG00000021595	111.264	162.798	-0.549093	0.000325861	0.00352525	TRUE	13:69533746-69635780	Nsun2	Nsun2
ENSMUSG00000030796	57.3615	81.7778	-0.511626	0.000326468	0.0035293	TRUE	7:45215753-45233635	Tead2	Tead2
ENSMUSG00000025949	12.9891	8.48978	0.613497	0.000328793	0.00354937	TRUE	1:65186683-65278695	Pikfyve	Pikfyve
ENSMUSG00000049739	15.2365	9.8473	0.629731	0.00032864	0.00354937	TRUE	7:127876221-127885996	Zfp646	Zfp646
ENSMUSG00000058446	30.2907	19.055	0.66871	0.000329503	0.00355451	TRUE	6:54816916-54893500	Znrf2	Znrf2
ENSMUSG00000020818	18.8359	11.1266	0.759473	0.000332315	0.00357854	TRUE	11:116852440-116875635	Mfsd11	Mfsd11
ENSMUSG00000024381	25.7555	38.2173	-0.569346	0.000332438	0.00357854	TRUE	18:32377217-32435736	Bin1	Bin1
ENSMUSG00000084106	215.084	311.711	-0.53531	0.000332135	0.00357854	TRUE	1:86908793-86909683	Gm6136	Gm6136
ENSMUSG00000005656	41.01	57.1563	-0.478936	0.000333654	0.0035878	TRUE	12:54746349-54795703	Snx6	Snx6
ENSMUSG00000052155	12.0142	7.79412	0.62428	0.000333771	0.0035878	TRUE	2:48814109-48903269	Acvr2a	Acvr2a
ENSMUSG00000017607	2.08421	4.82772	-1.21184	0.000336797	0.00361777	TRUE	11:99065678-99089306	Tns4	Tns4
ENSMUSG00000097915	0.75245	1.66239	-1.14359	0.000337333	0.00362096	TRUE	15:101221196-101224121	A330009N23Rik	A330009N23Rik
ENSMUSG00000058297	0.235499	0.0492088	2.25873	0.000342347	0.00367218	TRUE	10:60106219-60135198	Spock2	Spock2
ENSMUSG00000035692	15.224	4.4947	1.76005	0.000343367	0.00368052	TRUE	4:156199424-156200818	Isg15	Isg15
ENSMUSG00000040688	61.1608	87.1674	-0.511181	0.000344133	0.00368613	TRUE	17:24697949-24707660	Tbl3	Tbl3
ENSMUSG00000030591	69.687	97.7131	-0.487663	0.000345883	0.00370227	TRUE	7:29174188-29180701	Psmd8	Psmd8
ENSMUSG00000049659	50.4405	33.8011	0.57751	0.000346971	0.00371129	TRUE	11:20685084-20741589	Aftph	Aftph
ENSMUSG00000049515	0.286569	0.0906494	1.66051	0.000349844	0.00373939	TRUE	1:91322075-91348306	Espnl	Espnl
ENSMUSG00000041798	0.127355	0.542936	-2.09192	0.000350738	0.00374631	TRUE	11:5900820-5950081	Gck	Gck
ENSMUSG00000030663	100.956	139.823	-0.46988	0.000351522	0.00375204	TRUE	7:116039397-116105210	1110004F10Rik	1110004F10Rik
ENSMUSG00000031667	148.302	91.4077	0.698147	0.000354708	0.00378339	TRUE	8:91112041-91134465	Aktip	Aktip
ENSMUSG00000025165	0.49711	0.0473438	3.39231	0.000356857	0.00380364	TRUE	11:121067407-121081220	Sectm1a	Sectm1a
ENSMUSG00000031099	5.43048	3.0042	0.8541	0.000357828	0.00381131	TRUE	X:47809368-47892974	Smarca1	Smarca1
ENSMUSG00000030259	13.6514	20.0533	-0.554789	0.000359841	0.00383006	TRUE	6:145746748-145821079	Rassf8	Rassf8
ENSMUSG00000018012	34.6969	21.2445	0.707713	0.000361693	0.00384707	TRUE	11:120721470-120723969	Rac3	Rac3
ENSMUSG00000013483	0.0499011	0.236198	-2.24286	0.000365164	0.00388127	TRUE	11:119307768-119345375	Card14	Card14
ENSMUSG00000020583	0.727357	1.3941	-0.938599	0.000367005	0.00389811	TRUE	12:8947929-8972028	Matn3	Matn3
ENSMUSG00000022526	16.6685	11.5279	0.531989	0.000367548	0.00390115	TRUE	15:76852148-76871435	Zfp251	Zfp251
ENSMUSG00000023243	30.7231	19.6445	0.645196	0.00036809	0.00390144	TRUE	14:20140058-20181782	Kcnk5	Kcnk5
ENSMUSG00000097252	0.141775	0.519843	-1.87447	0.000368048	0.00390144	TRUE	3:70772379-70807291	Gm6634	Gm6634
ENSMUSG00000018909	6.35328	1.75126	1.85911	0.000370197	0.00392104	TRUE	7:99535466-99606771	Arrb1	Arrb1
ENSMUSG00000034602	16.8505	11.673	0.529617	0.000370549	0.00392203	TRUE	10:122992061-123076505	Mon2	Mon2
ENSMUSG00000027805	37.8343	23.8085	0.668217	0.0003713	0.00392724	TRUE	3:57841895-57848079	Pfn2	Pfn2
ENSMUSG00000039671	26.3379	16.9925	0.63224	0.000372727	0.00393959	TRUE	2:165784152-165899016	Zmynd8	Zmynd8
ENSMUSG00000074030	4.85128	3.24296	0.581056	0.000373857	0.00394879	TRUE	8:124890300-124897705	Exoc8	Exoc8
ENSMUSG00000097184	0.957294	0.410985	1.21988	0.000374667	0.00395459	TRUE	16:30008667-30021430	4632428C04Rik	4632428C04Rik
ENSMUSG00000019464	11.0409	7.03103	0.651052	0.0003755	0.00396062	TRUE	8:83666833-83672753	Ptger1	Ptger1
ENSMUSG00000008730	59.3685	36.6576	0.695586	0.00037741	0.00397588	TRUE	3:103739815-103791563	Hipk1	Hipk1
ENSMUSG00000072647	0.721136	0.289151	1.31845	0.00037747	0.00397588	TRUE	5:121518576-121522071	Adam1a	Adam1a
ENSMUSG00000023942	8.52652	14.7306	-0.788787	0.000378263	0.00398147	TRUE	17:45585200-45599606	Slc29a1	Slc29a1
ENSMUSG00000023175	624.339	1065.76	-0.771481	0.000379627	0.00398753	TRUE	10:79704491-79711969	Bsg	Bsg
ENSMUSG00000028234	208.226	307.022	-0.560192	0.000379404	0.00398753	TRUE	4:3831334-3835665	Rps20	Rps20
ENSMUSG00000030588	14.2782	23.5551	-0.722228	0.000379132	0.00398753	TRUE	7:29238329-29247593	Yif1b	Yif1b
ENSMUSG00000028639	1311.77	1842.69	-0.490304	0.000381401	0.0040034	TRUE	4:119277981-119294604	Ybx1	Ybx1
ENSMUSG00000032899	27.964	17.6678	0.662449	0.00038264	0.00401085	TRUE	6:131299142-131353597	Styk1	Styk1
ENSMUSG00000061451	0.975183	2.41676	-1.30933	0.000382633	0.00401085	TRUE	19:5070859-5085531	Tmem151a	Tmem151a
ENSMUSG00000054459	0.944611	1.91441	-1.01911	0.000386834	0.00405201	TRUE	12:11325247-11436649	Vsnl1	Vsnl1
ENSMUSG00000000706	0.920205	1.91078	-1.05413	0.000390388	0.00408642	TRUE	13:23456992-23465901	Btn1a1	Btn1a1
ENSMUSG00000024960	53.9207	77.3281	-0.520155	0.000391567	0.00409593	TRUE	19:6953714-6969759	Plcb3	Plcb3
ENSMUSG00000015889	46.2644	66.6849	-0.527457	0.000392758	0.00410556	TRUE	10:93453396-93484896	Lta4h	Lta4h
ENSMUSG00000094989	45.4563	68.0478	-0.582066	0.000393941	0.00411509	TRUE	13:72454762-72455340	Rpl9-ps4	Rpl9-ps4
ENSMUSG00000081214	6.10788	11.6306	-0.929178	0.000395636	0.00412997	TRUE	1:181241988-181242320	Rpl35a-ps2	Rpl35a-ps2
ENSMUSG00000079283	8.94095	14.3858	-0.686141	0.000400153	0.00417424	TRUE	1:138851983-138856852	2310009B15Rik	2310009B15Rik
ENSMUSG00000044881	4.88235	8.95097	-0.874469	0.000400588	0.00417591	TRUE	7:100537100-100540369	Coa4	Coa4
ENSMUSG00000064090	4.10703	6.6948	-0.704944	0.000401347	0.00418095	TRUE	11:26471322-26593999	Vrk2	Vrk2
ENSMUSG00000018412	35.7588	24.6967	0.533981	0.000401921	0.00418406	TRUE	11:104333229-104468861	Kansl1	Kansl1
ENSMUSG00000026955	18.3406	28.9121	-0.65663	0.00040532	0.00421655	TRUE	2:25372321-25378213	Sapcd2	Sapcd2
ENSMUSG00000031530	9.22329	15.2862	-0.728878	0.000405736	0.00421799	TRUE	8:34807297-34819894	Dusp4	Dusp4
ENSMUSG00000027635	85.0081	55.3134	0.619973	0.0004085	0.00424381	TRUE	2:156995265-157007154	Dsn1	Dsn1
ENSMUSG00000026202	136.741	202.823	-0.568768	0.000409245	0.00424865	TRUE	1:75214228-75219865	Tuba4a	Tuba4a
ENSMUSG00000016503	18.9148	26.3615	-0.478914	0.000411803	0.00427228	TRUE	5:146948657-146955614	Gtf3a	Gtf3a
ENSMUSG00000020798	2.08535	1.1837	0.816984	0.000412187	0.00427334	TRUE	11:72494919-72550506	Spns3	Spns3
ENSMUSG00000042515	1.93844	3.39344	-0.807849	0.00041312	0.00428009	TRUE	X:139210042-139238335	Mum1l1	Mum1l1
ENSMUSG00000090000	13.3214	20.9061	-0.65018	0.000415227	0.00429899	TRUE	18:76930017-76941605	Ier3ip1	Ier3ip1
ENSMUSG00000082088	0.963325	0.286704	1.74846	0.000416562	0.00430987	TRUE	5:137720354-137721740	Gm15753	Gm15753
ENSMUSG00000090509	0.29609	1.28306	-2.11548	0.000418459	0.00432655	TRUE	17:35601549-35650571	Sfta2	Sfta2
ENSMUSG00000028794	0.818732	0.336344	1.28345	0.000418757	0.00432668	TRUE	4:128755364-128769298	A3galt2	A3galt2
ENSMUSG00000040451	20.4692	30.5721	-0.578763	0.000421345	0.00435046	TRUE	19:32122727-32389714	Sgms1	Sgms1
ENSMUSG00000023456	714.495	1305.95	-0.870105	0.000422673	0.00436121	TRUE	6:124810586-124814296	Tpi1	Tpi1
ENSMUSG00000089810	4.29989	2.42971	0.823518	0.000423007	0.00436169	TRUE	9:45856769-45858357	Gm16536	Gm16536
ENSMUSG00000031367	14.5327	9.36481	0.633985	0.000426218	0.00439021	TRUE	X:163909017-163933666	Ap1s2	Ap1s2
ENSMUSG00000046152	3.76725	5.96084	-0.662003	0.000426352	0.00439021	TRUE	8:31187331-31261738	Fut10	Fut10
ENSMUSG00000026024	19.6795	13.3091	0.564278	0.000431114	0.00443623	TRUE	1:59162926-59237231	Als2	Als2
ENSMUSG00000027165	5.13487	8.29578	-0.69205	0.00043192	0.00444152	TRUE	2:101560781-101649532	B230118H07Rik	B230118H07Rik
ENSMUSG00000044320	1.20682	0.374531	1.68806	0.000432802	0.00444757	TRUE	2:30794769-30803661	1700001O22Rik	1700001O22Rik
ENSMUSG00000032519	24.5003	15.4298	0.667081	0.000435232	0.00446759	TRUE	9:120110374-120124504	Slc25a38	Slc25a38
ENSMUSG00000049232	1.77807	2.90405	-0.707752	0.000435339	0.00446759	TRUE	6:59208870-59212033	Tigd2	Tigd2
ENSMUSG00000086688	11.4212	16.9198	-0.567	0.000437389	0.0044856	TRUE	11:99932162-99933109	Gm11560	Gm11560
ENSMUSG00000074634	3.3727	1.87372	0.847997	0.000437771	0.00448649	TRUE	13:119487941-119610458	Gm7120	Gm7120
ENSMUSG00000004044	234.3	339.091	-0.533318	0.00043875	0.00449348	TRUE	11:100956733-100970887	Ptrf	Ptrf
ENSMUSG00000028786	50.0982	72.6381	-0.535969	0.000439957	0.00450281	TRUE	4:129105548-129111626	Tmem54	Tmem54
ENSMUSG00000023186	37.1486	21.9803	0.757094	0.000441086	0.00451133	TRUE	9:38718268-38743337	Vwa5a	Vwa5a
ENSMUSG00000021733	9.8106	5.93218	0.725779	0.000444046	0.00453854	TRUE	14:14703025-14799943	Slc4a7	Slc4a7
ENSMUSG00000020430	50.697	70.7096	-0.480004	0.000446241	0.00455791	TRUE	11:3963975-3980004	Pes1	Pes1
ENSMUSG00000030706	18.0302	26.9726	-0.581083	0.000447869	0.0045699	TRUE	7:100545751-100608297	Mrpl48	Mrpl48
ENSMUSG00000043483	108.816	153.909	-0.50019	0.000448018	0.0045699	TRUE	12:96922420-96923061	Gm6863	Gm6863
ENSMUSG00000059897	6.99636	10.4761	-0.582429	0.000448947	0.0045763	TRUE	8:69226343-69228980	Zfp930	Zfp930
ENSMUSG00000063268	9.99721	5.35521	0.900581	0.000449839	0.00458232	TRUE	15:76231174-76243441	Parp10	Parp10
ENSMUSG00000001948	1.87372	3.95956	-1.07943	0.000451662	0.0045978	TRUE	9:37603295-37613720	Spa17	Spa17
ENSMUSG00000021738	5.04457	3.32806	0.600048	0.000454441	0.00462299	TRUE	14:14012491-14107296	Atxn7	Atxn7
ENSMUSG00000042724	12.3466	8.58931	0.523503	0.000455962	0.00463536	TRUE	12:81714950-81781170	Map3k9	Map3k9
ENSMUSG00000025579	102.034	61.1621	0.738339	0.000458459	0.00465763	TRUE	11:119267887-119285454	Gaa	Gaa
ENSMUSG00000025525	4.34686	7.61698	-0.809244	0.000458923	0.00465922	TRUE	X:112311334-112372755	Apool	Apool
ENSMUSG00000026791	6.59984	13.1711	-0.996869	0.000465419	0.00472201	TRUE	2:32972990-32982083	Slc2a8	Slc2a8
ENSMUSG00000079304	0.890929	0.246427	1.85415	0.000467419	0.00473913	TRUE	6:128375456-128385144	4933413G19Rik	4933413G19Rik
ENSMUSG00000020325	1.2797	2.78003	-1.1193	0.000469123	0.00475324	TRUE	10:79777272-79782630	Fstl3	Fstl3
ENSMUSG00000004054	57.7174	39.165	0.55944	0.000472602	0.00478529	TRUE	19:5689131-5702862	Map3k11	Map3k11
ENSMUSG00000049728	8.8408	6.0233	0.553623	0.000473566	0.00479186	TRUE	7:127863047-127876828	Zfp668	Zfp668
ENSMUSG00000050103	0.406928	0.108896	1.90182	0.000475499	0.00480501	TRUE	12:37241641-37582202	Agmo	Agmo
ENSMUSG00000079139	85.2246	117.508	-0.463415	0.000475471	0.00480501	TRUE	1:135231995-135233225	Gm4204	Gm4204
ENSMUSG00000032815	59.1203	37.1933	0.66861	0.000476995	0.00481692	TRUE	8:123268300-123318576	Fanca	Fanca
ENSMUSG00000032596	9.14595	5.16112	0.82545	0.000477489	0.0048187	TRUE	9:107975505-107984060	Uba7	Uba7
ENSMUSG00000061833	10.8566	17.3044	-0.672569	0.000478711	0.00482782	TRUE	13:75954352-75955016	Gm6311	Gm6311
ENSMUSG00000036931	2.04224	1.02483	0.994763	0.00048134	0.00485112	TRUE	7:30421732-30428746	Nfkbid	Nfkbid
ENSMUSG00000028645	75.0503	42.071	0.835034	0.00048172	0.00485173	TRUE	4:119108711-119137983	Slc2a1	Slc2a1
ENSMUSG00000052854	1.8922	0.99512	0.927121	0.000484798	0.00487625	TRUE	X:138914430-139010532	Nrk	Nrk
ENSMUSG00000101549	8.14207	15.2664	-0.90689	0.000484622	0.00487625	TRUE	1:132274716-132280411	Gm29630	Gm29630
ENSMUSG00000002257	7.05892	10.9826	-0.637701	0.000487541	0.00489569	TRUE	17:28207778-28228608	Def6	Def6
ENSMUSG00000026854	21.5294	12.7877	0.751551	0.000487111	0.00489569	TRUE	2:30982279-31023586	Usp20	Usp20
ENSMUSG00000076065	5.97887	1.1072	2.43296	0.000487698	0.00489569	TRUE	12:69763835-69763944	Mir681	Mir681
ENSMUSG00000041923	7.68244	4.65099	0.724027	0.000488627	0.00490178	TRUE	18:22693181-23041653	Nol4	Nol4
ENSMUSG00000039396	7.99598	13.5525	-0.761213	0.000492266	0.00493501	TRUE	8:53586867-53639065	Neil3	Neil3
ENSMUSG00000072812	0.10037	0.329787	-1.71621	0.000493559	0.00494471	TRUE	12:112772194-112802657	Ahnak2	Ahnak2
ENSMUSG00000019768	1.15949	2.05628	-0.826548	0.00049627	0.00496859	TRUE	10:4611593-5005614	Esr1	Esr1
ENSMUSG00000005883	0.263151	0.742222	-1.49596	0.000498438	0.004987	TRUE	2:172977700-172993576	Spo11	Spo11
ENSMUSG00000050762	1.04976	4.31569	-2.03953	0.000498783	0.00498717	TRUE	17:24038144-24045954	Prss27	Prss27
ENSMUSG00000032717	5.14842	9.2497	-0.845277	0.000500794	0.00500398	TRUE	17:47815328-47834691	Mdfi	Mdfi
ENSMUSG00000055407	14.0688	22.0521	-0.648418	0.000508063	0.00507327	TRUE	7:99267447-99337137	Map6	Map6
ENSMUSG00000018907	0.4859	0.0528152	3.20163	0.000509064	0.00507993	TRUE	11:70315610-70322628	Alox12e	Alox12e
ENSMUSG00000038886	42.6063	27.1325	0.651045	0.000511111	0.005097	TRUE	7:80349097-80371375	Man2a2	Man2a2
ENSMUSG00000002733	24.4696	16.234	0.591972	0.000513565	0.00510806	TRUE	2:76675281-76696828	Plekha3	Plekha3
ENSMUSG00000022763	0.706405	1.56418	-1.14684	0.00051305	0.00510806	TRUE	16:17489611-17507485	Aifm3	Aifm3
ENSMUSG00000031853	30.8973	19.3964	0.671692	0.000513371	0.00510806	TRUE	8:125910450-125947439	BC021891	BC021891
ENSMUSG00000043432	2.36652	1.36645	0.792342	0.000513516	0.00510806	TRUE	7:4147915-4150374	Leng9	Leng9
ENSMUSG00000048967	14.094	6.81322	1.04867	0.000514389	0.0051129	TRUE	8:69887788-69902712	Yjefn3	Yjefn3
ENSMUSG00000028496	21.6547	13.356	0.697191	0.000514793	0.00511356	TRUE	4:87769925-88033364	Mllt3	Mllt3
ENSMUSG00000027378	18.4554	28.0393	-0.603408	0.000515354	0.00511579	TRUE	2:127740732-127788897	Nphp1	Nphp1
ENSMUSG00000048497	30.0102	20.6119	0.541976	0.000516784	0.00512663	TRUE	11:62648664-62666354	Mmgt2	Mmgt2
ENSMUSG00000040675	20.2902	33.7105	-0.732411	0.000517854	0.00513389	TRUE	10:3973118-4167081	Mthfd1l	Mthfd1l
ENSMUSG00000025380	1.62225	0.58991	1.45943	0.000519198	0.00513783	TRUE	11:120361534-120368168	Fscn2	Fscn2
ENSMUSG00000025912	13.5623	7.97218	0.766557	0.000518832	0.00513783	TRUE	1:9667415-9700209	Mybl1	Mybl1
ENSMUSG00000031068	51.2913	72.1825	-0.492936	0.000519267	0.00513783	TRUE	7:137437648-137468594	Glrx3	Glrx3
ENSMUSG00000020453	38.2222	25.5252	0.582489	0.000521376	0.00515198	TRUE	11:3288874-3309083	Patz1	Patz1
ENSMUSG00000036323	115.97	162.214	-0.484141	0.000521187	0.00515198	TRUE	5:76974683-76999937	Srp72	Srp72
ENSMUSG00000084349	308.033	430.791	-0.483904	0.000521718	0.005152	TRUE	X:13202571-13203780	Rpl3-ps1	Rpl3-ps1
ENSMUSG00000070313	7.13665	12.3042	-0.785833	0.000523498	0.00516623	TRUE	9:36635754-36643376	A630095E13Rik	A630095E13Rik
ENSMUSG00000085772	1.91852	0.668057	1.52195	0.000525166	0.00517932	TRUE	11:31790113-31824524	D630024D03Rik	D630024D03Rik
ENSMUSG00000045545	0.060464	0.49235	-3.02553	0.000529306	0.00521676	TRUE	11:100203162-100207548	Krt14	Krt14
ENSMUSG00000051768	169.015	106.638	0.664434	0.000532384	0.00524369	TRUE	7:24546289-24573440	Xrcc1	Xrcc1
ENSMUSG00000001056	92.5514	136.086	-0.55619	0.000535282	0.00526612	TRUE	11:51619735-51623714	Nhp2	Nhp2
ENSMUSG00000074445	0.0410304	0.300889	-2.87447	0.000535355	0.00526612	TRUE	3:92285417-92291405	Sprr2a3	Sprr2a3
ENSMUSG00000020248	36.1076	50.8292	-0.493354	0.000538149	0.00528675	TRUE	10:82748701-82764144	Nfyb	Nfyb
ENSMUSG00000086852	0.70473	0.07228	3.2854	0.000537863	0.00528675	TRUE	13:31328575-31330767	Gm11374	Gm11374
ENSMUSG00000021359	35.674	23.4212	0.60706	0.000538538	0.00528714	TRUE	13:40715675-40733823	Tfap2a	Tfap2a
ENSMUSG00000021200	0.113119	0.465046	-2.03953	0.000539406	0.00529224	TRUE	12:103321142-103356001	Asb2	Asb2
ENSMUSG00000026880	8.64073	15.0749	-0.802922	0.000541161	0.00530604	TRUE	2:35313986-35336976	Stom	Stom
ENSMUSG00000028544	0.394088	0.0938304	2.07039	0.000544402	0.00533437	TRUE	4:111875375-111902918	Slc5a9	Slc5a9
ENSMUSG00000043144	1.74411	0.336997	2.37168	0.00054555	0.00534216	TRUE	15:99601400-99605477	Aqp6	Aqp6
ENSMUSG00000032598	31.4423	21.6401	0.538999	0.000547606	0.00535539	TRUE	9:108808368-108818844	Nckipsd	Nckipsd
ENSMUSG00000040433	22.065	14.5025	0.605466	0.000547255	0.00535539	TRUE	9:96682770-96752831	Zbtb38	Zbtb38
ENSMUSG00000058135	295.633	156.595	0.916767	0.000548615	0.0053618	TRUE	3:108012255-108017973	Gstm1	Gstm1
ENSMUSG00000020648	6.60624	9.60971	-0.540662	0.000552525	0.00539307	TRUE	12:31640055-31654826	Dus4l	Dus4l
ENSMUSG00000046722	153.231	92.9929	0.720519	0.000552489	0.00539307	TRUE	3:95228732-95236409	Cdc42se1	Cdc42se1
ENSMUSG00000026087	71.4242	99.4737	-0.477902	0.000557759	0.00544066	TRUE	1:37890477-37898535	Mrpl30	Mrpl30
ENSMUSG00000031497	1.21792	0.392877	1.63227	0.000558719	0.00544653	TRUE	8:10006843-10035441	Tnfsf13b	Tnfsf13b
ENSMUSG00000037613	3.89996	6.21068	-0.67129	0.000562922	0.00548397	TRUE	7:143665809-143685872	Tnfrsf23	Tnfrsf23
ENSMUSG00000030691	8.75298	5.85788	0.579395	0.000564314	0.00549401	TRUE	7:101108775-101284405	Fchsd2	Fchsd2
ENSMUSG00000090115	7.0602	4.55526	0.632175	0.000569785	0.00554371	TRUE	17:47630690-47686738	Usp49	Usp49
ENSMUSG00000066867	0.375611	0.0469514	3	0.000570388	0.00554602	TRUE	5:120786226-120795530	Oas1e	Oas1e
ENSMUSG00000090206	4.14784	1.54527	1.4245	0.000571649	0.00555473	TRUE	8:95310566-95326323	Tepp	Tepp
ENSMUSG00000106164	0.806432	0.237794	1.76184	0.000572851	0.00556285	TRUE	5:101703586-101705850	Gm43270	Gm43270
ENSMUSG00000036371	305.154	421.078	-0.464547	0.000573662	0.00556716	TRUE	6:67238176-67297736	Serbp1	Serbp1
ENSMUSG00000021684	1.97277	0.77375	1.35028	0.000575186	0.00557482	TRUE	13:95024454-95250336	Pde8b	Pde8b
ENSMUSG00000097906	83.1373	125.528	-0.594447	0.000575159	0.00557482	TRUE	13:67810246-67811200	Gm9625	Gm9625
ENSMUSG00000041481	6.18901	10.6381	-0.781465	0.00057638	0.00558283	TRUE	12:104236245-104241939	Serpina3g	Serpina3g
ENSMUSG00000037010	1.78685	3.00129	-0.748164	0.000580752	0.00562159	TRUE	X:48025146-48034853	Apln	Apln
ENSMUSG00000047022	7.91923	12.2482	-0.62914	0.000581931	0.00562682	TRUE	12:57230427-57497199	Mipol1	Mipol1
ENSMUSG00000059674	8.73258	5.62528	0.634483	0.000582307	0.00562682	TRUE	14:54631992-54641364	Cdh24	Cdh24
ENSMUSG00000079598	0.528788	0.0938172	2.49476	0.000582404	0.00562682	TRUE	6:38663069-38680864	Clec2l	Clec2l
ENSMUSG00000019831	13.5187	8.86923	0.608078	0.000583271	0.00563161	TRUE	10:40883475-40938570	Wasf1	Wasf1
ENSMUSG00000045659	24.8566	33.9577	-0.45011	0.000584119	0.00563621	TRUE	7:116123485-116308376	Plekha7	Plekha7
ENSMUSG00000004798	8.96576	5.65381	0.665203	0.000585081	0.0056419	TRUE	11:61775649-61855073	Ulk2	Ulk2
ENSMUSG00000095526	13.825	22.2736	-0.688056	0.000587722	0.00566377	TRUE	6:48523518-48523850	Gm10243	Gm10243
ENSMUSG00000026380	58.959	88.206	-0.581166	0.000589301	0.00567539	TRUE	1:118627945-118685168	Tfcp2l1	Tfcp2l1
ENSMUSG00000037972	24.1779	16.4641	0.554362	0.000590499	0.00568332	TRUE	16:11066298-11074983	Snn	Snn
ENSMUSG00000085042	3.21254	1.44361	1.15403	0.000595267	0.00572558	TRUE	5:135012114-135013253	Abhd11os	Abhd11os
ENSMUSG00000040659	45.6067	64.0111	-0.489074	0.000599163	0.0057594	TRUE	4:141858142-141874920	Efhd2	Efhd2
ENSMUSG00000031918	80.4963	57.4768	0.485943	0.000602756	0.00577565	TRUE	9:13748410-13806481	Mtmr2	Mtmr2
ENSMUSG00000034892	472.323	762.474	-0.690914	0.000601548	0.00577565	TRUE	12:69157722-69159186	Rps29	Rps29
ENSMUSG00000039405	1.95184	3.2128	-0.718995	0.00060221	0.00577565	TRUE	7:89507785-89517586	Prss23	Prss23
ENSMUSG00000097815	3.79144	2.45953	0.624361	0.000602522	0.00577565	TRUE	6:18844220-18847360	Gm26809	Gm26809
ENSMUSG00000098919	5.52006	1.22668	2.16992	0.000601981	0.00577565	TRUE	11:97744897-97745035	Mir8102	Mir8102
ENSMUSG00000019189	138.318	95.2386	0.538367	0.000606049	0.00580354	TRUE	11:44518964-44565520	Rnf145	Rnf145
ENSMUSG00000044976	0.242324	0.639734	-1.40054	0.000613163	0.00586796	TRUE	9:74110356-74283308	Wdr72	Wdr72
ENSMUSG00000040717	0.637111	1.06679	-0.74366	0.000618395	0.0059143	TRUE	14:27039001-27107286	Il17rd	Il17rd
ENSMUSG00000041733	35.4951	49.4986	-0.479766	0.000621011	0.00593272	TRUE	5:115279666-115296972	Coq5	Coq5
ENSMUSG00000079620	0.631179	1.37829	-1.12676	0.000621483	0.00593272	TRUE	16:32735886-32782391	Muc4	Muc4
ENSMUSG00000087590	26.5213	40.7969	-0.621307	0.000621493	0.00593272	TRUE	18:33794892-33795986	Epb41l4aos	Epb41l4aos
ENSMUSG00000023043	621.095	915.683	-0.560035	0.000622851	0.00594194	TRUE	15:102028216-102032026	Krt18	Krt18
ENSMUSG00000017754	1.59115	3.79126	-1.25261	0.000624638	0.00595211	TRUE	2:164839518-164857711	Pltp	Pltp
ENSMUSG00000057113	881.721	1245.11	-0.497879	0.000624701	0.00595211	TRUE	11:33152287-33163206	Npm1	Npm1
ENSMUSG00000025439	43.1231	58.5391	-0.44094	0.000626902	0.00596186	TRUE	7:97696634-97720796	Clns1a	Clns1a
ENSMUSG00000051550	19.2607	12.2237	0.655985	0.000626716	0.00596186	TRUE	7:4983483-4996158	Zfp579	Zfp579
ENSMUSG00000079669	1.37614	0.596081	1.20704	0.00062651	0.00596186	TRUE	9:117252536-117254696	Gm17396	Gm17396
ENSMUSG00000027654	27.4369	38.6451	-0.494166	0.00062844	0.00597274	TRUE	2:158768093-158786637	Fam83d	Fam83d
ENSMUSG00000021113	7.66859	4.84875	0.661349	0.000630566	0.00598919	TRUE	12:73964530-73984820	Snapc1	Snapc1
ENSMUSG00000058546	15.4565	24.1591	-0.644352	0.000632427	0.00600311	TRUE	11:78180932-78183584	Rpl23a	Rpl23a
ENSMUSG00000032702	29.6252	16.4605	0.847819	0.000634222	0.00601638	TRUE	19:25236975-25434496	Kank1	Kank1
ENSMUSG00000028445	0.0959747	0.489471	-2.3505	0.000640828	0.00607526	TRUE	4:41638144-41640324	Enho	Enho
ENSMUSG00000010044	1.34748	0.466437	1.53051	0.000642201	0.00608447	TRUE	9:107547298-107551319	Zmynd10	Zmynd10
ENSMUSG00000108456	1.05228	0.418964	1.32862	0.000642814	0.00608648	TRUE	7:116546865-116549364	RP24-143K11.2	RP24-143K11.2
ENSMUSG00000022698	85.8381	115.258	-0.425181	0.000643639	0.00609049	TRUE	16:44139830-44163366	Naa50	Naa50
ENSMUSG00000059981	40.6658	28.0018	0.538296	0.000644184	0.00609185	TRUE	7:126865678-126884703	Taok2	Taok2
ENSMUSG00000042579	2.8269	1.49506	0.91902	0.000644748	0.00609339	TRUE	3:89767511-89773240	4632404H12Rik	4632404H12Rik
ENSMUSG00000076281	363.239	244.866	0.568928	0.000647872	0.00611911	TRUE	9:56223715-56223771	Gm24270	Gm24270
ENSMUSG00000037548	4.24016	2.0637	1.03889	0.000650357	0.00613876	TRUE	17:34143307-34151553	H2-DMb2	H2-DMb2
ENSMUSG00000036904	1.77628	0.93546	0.925113	0.000651993	0.00615037	TRUE	18:9212856-9216201	Fzd8	Fzd8
ENSMUSG00000065037	27.302	8.3157	1.7151	0.000658621	0.00620903	TRUE	9:78175303-78175633	Rn7sk	Rn7sk
ENSMUSG00000029759	7.03662	3.86518	0.864345	0.000659788	0.00621618	TRUE	6:5220852-5256286	Pon3	Pon3
ENSMUSG00000010492	0.661244	0.0922666	2.8413	0.00066581	0.00626902	TRUE	2:181578480-181585170	Uckl1os	Uckl1os
ENSMUSG00000025321	0.879015	0.355671	1.30535	0.000667102	0.00627729	TRUE	12:119158022-119238802	Itgb8	Itgb8
ENSMUSG00000097327	8.25437	4.83243	0.772411	0.000667554	0.00627766	TRUE	10:22113050-22149270	E030030I06Rik	E030030I06Rik
ENSMUSG00000038860	4.21421	7.29762	-0.792165	0.000671304	0.00630901	TRUE	2:32986224-33131654	Garnl3	Garnl3
ENSMUSG00000015289	20.25	28.8004	-0.50817	0.000673229	0.00632318	TRUE	X:74351276-74353618	Lage3	Lage3
ENSMUSG00000078238	22.185	35.1433	-0.663666	0.000676832	0.00635309	TRUE	4:116067268-116067564	Gm12854	Gm12854
ENSMUSG00000027333	54.7927	83.2984	-0.604303	0.00067881	0.00636773	TRUE	2:131491496-131525922	Smox	Smox
ENSMUSG00000039616	16.626	9.5947	0.793134	0.000680874	0.00638314	TRUE	18:24653691-24701556	Mocos	Mocos
ENSMUSG00000028798	129.79	179.357	-0.466649	0.000682102	0.00639071	TRUE	4:129591960-129600648	Eif3i	Eif3i
ENSMUSG00000048696	14.8738	22.1183	-0.572462	0.00068554	0.00641895	TRUE	10:80380355-80387659	Mex3d	Mex3d
ENSMUSG00000032035	88.6236	61.7775	0.52061	0.000687461	0.00643297	TRUE	9:32636221-32757820	Ets1	Ets1
ENSMUSG00000031557	29.0603	47.2388	-0.700924	0.000688016	0.0064342	TRUE	8:25039144-25102194	Plekha2	Plekha2
ENSMUSG00000064339	184.02	270.483	-0.555676	0.000688574	0.00643545	TRUE	MT:1094-2675	mt-Rnr2	mt-Rnr2
ENSMUSG00000002227	13.6346	23.565	-0.789368	0.000691401	0.0064579	TRUE	3:104794836-104818563	Mov10	Mov10
ENSMUSG00000015474	26.2932	16.2016	0.698555	0.000692656	0.00646424	TRUE	17:34616662-34628510	Ppt2	Ppt2
ENSMUSG00000026235	6.66422	10.0408	-0.591367	0.000693175	0.00646424	TRUE	1:77367185-77515088	Epha4	Epha4
ENSMUSG00000072789	2.89981	5.16442	-0.832649	0.000693358	0.00646424	TRUE	6:122696001-122696882	Gm10420	Gm10420
ENSMUSG00000094388	5.08633	2.44984	1.05394	0.000694526	0.00647115	TRUE	19:40622460-40622981	Gm8783	Gm8783
ENSMUSG00000036819	9.51369	6.26572	0.602524	0.000697243	0.00649007	TRUE	11:59450045-59458567	Jmjd4	Jmjd4
ENSMUSG00000091625	34.9788	49.8528	-0.511191	0.000697411	0.00649007	TRUE	6:56701063-56704710	Lsm5	Lsm5
ENSMUSG00000046447	0.507009	0.172657	1.5541	0.000703755	0.00654108	TRUE	4:138454314-138460123	Camk2n1	Camk2n1
ENSMUSG00000053522	1.42809	0.269451	2.40599	0.000703664	0.00654108	TRUE	7:28863853-28866284	Lgals7	Lgals7
ENSMUSG00000051435	0.516499	1.27531	-1.30401	0.000706335	0.00656105	TRUE	4:141890438-142015082	Fhad1	Fhad1
ENSMUSG00000021725	11.0709	6.82318	0.698257	0.000710483	0.00659515	TRUE	13:116854824-117025516	Parp8	Parp8
ENSMUSG00000038807	4.01945	2.51675	0.675434	0.000710876	0.00659515	TRUE	11:74383356-74590186	Rap1gap2	Rap1gap2
ENSMUSG00000022367	0.244331	0.566273	-1.21266	0.000714053	0.00661654	TRUE	15:56665627-56694539	Has2	Has2
ENSMUSG00000032680	1.10183	0.413187	1.41504	0.000713832	0.00661654	TRUE	2:152415587-152444330	6820408C15Rik	6820408C15Rik
ENSMUSG00000029486	13.4549	18.8531	-0.486672	0.000714956	0.00662087	TRUE	5:96209493-96266727	Mrpl1	Mrpl1
ENSMUSG00000054555	1.72975	3.06117	-0.823518	0.000717039	0.00663611	TRUE	7:133883199-134232146	Adam12	Adam12
ENSMUSG00000037533	23.8992	17.3004	0.466153	0.000717962	0.0066406	TRUE	11:54522847-54699285	Rapgef6	Rapgef6
ENSMUSG00000040699	69.5729	45.0403	0.627309	0.000726308	0.00671371	TRUE	11:106156256-106160860	Limd2	Limd2
ENSMUSG00000033581	84.0279	122.387	-0.542508	0.000726989	0.00671591	TRUE	16:22059009-22163299	Igf2bp2	Igf2bp2
ENSMUSG00000020668	7.33703	4.60387	0.672349	0.000729534	0.00673532	TRUE	12:3365132-3406494	Kif3c	Kif3c
ENSMUSG00000032298	7.00631	10.5586	-0.591688	0.000734871	0.00678046	TRUE	9:57142800-57148305	Neil1	Neil1
ENSMUSG00000021947	5.08762	8.13673	-0.677459	0.000736144	0.00678809	TRUE	14:57275034-57398483	Cryl1	Cryl1
ENSMUSG00000033845	26.037	35.8351	-0.46081	0.000738572	0.00680635	TRUE	1:4773206-4785739	Mrpl15	Mrpl15
ENSMUSG00000070343	12.406	19.1873	-0.629117	0.000739797	0.00681349	TRUE	3:146838811-146839347	Gm10288	Gm10288
ENSMUSG00000027778	25.0304	16.0133	0.644414	0.000742806	0.00683698	TRUE	3:68892499-69004570	Ift80	Ift80
ENSMUSG00000043122	0.272599	0.69767	-1.35576	0.000743248	0.00683698	TRUE	12:112489448-112499927	A530016L24Rik	A530016L24Rik
ENSMUSG00000086844	0.510411	0.180607	1.49881	0.000744472	0.00684409	TRUE	7:141359141-141365110	B230206H07Rik	B230206H07Rik
ENSMUSG00000025420	1.44055	3.02079	-1.06831	0.00074598	0.00685381	TRUE	18:76977148-77047308	Katnal2	Katnal2
ENSMUSG00000078921	0.382993	0.0459592	3.05889	0.000747467	0.00686331	TRUE	11:49057194-49064206	Tgtp2	Tgtp2
ENSMUSG00000040734	28.0582	41.0809	-0.550042	0.000751248	0.00689386	TRUE	7:19359749-19378533	Ppp1r13l	Ppp1r13l
ENSMUSG00000040187	1.644	3.09947	-0.91481	0.000753707	0.00691224	TRUE	6:146796055-146833529	Arntl2	Arntl2
ENSMUSG00000042759	10.9236	5.69199	0.940443	0.000758451	0.00694897	TRUE	7:126584942-126589112	Apobr	Apobr
ENSMUSG00000104435	0.526612	0.247817	1.08746	0.000758628	0.00694897	TRUE	1:189879935-189884652	Gm37422	Gm37422
ENSMUSG00000081087	3.63511	7.3013	-1.00615	0.000761507	0.00697114	TRUE	2:152185291-152185682	Rps15a-ps7	Rps15a-ps7
ENSMUSG00000028207	9.90494	15.6654	-0.661358	0.000764702	0.00699617	TRUE	4:9448069-9669344	Asph	Asph
ENSMUSG00000034765	4.6343	13.0854	-1.49753	0.000766505	0.00700844	TRUE	19:53529109-53542431	Dusp5	Dusp5
ENSMUSG00000030522	18.3582	12.8478	0.514908	0.000770299	0.00703889	TRUE	7:64287653-64340806	Mtmr10	Mtmr10
ENSMUSG00000028245	18.3161	26.0413	-0.507689	0.000772025	0.00705042	TRUE	4:6396207-6454271	Nsmaf	Nsmaf
ENSMUSG00000022337	47.6113	65.0241	-0.44967	0.000776185	0.00708414	TRUE	15:43477229-43527777	Emc2	Emc2
ENSMUSG00000020528	14.1533	21.0626	-0.573549	0.000778176	0.00709805	TRUE	11:61729650-61762088	Prpsap2	Prpsap2
ENSMUSG00000025264	5.6532	8.48972	-0.586649	0.000781314	0.0071224	TRUE	X:151087094-151096543	Tsr2	Tsr2
ENSMUSG00000039179	2.07204	4.08873	-0.980597	0.000785094	0.00715256	TRUE	16:10357948-10395490	Tekt5	Tekt5
ENSMUSG00000036315	28.4507	40.8649	-0.522396	0.000786395	0.00716011	TRUE	17:36954356-36958559	Znrd1	Znrd1
ENSMUSG00000020326	22.0444	30.4085	-0.464058	0.000788168	0.00717195	TRUE	11:40748552-40755311	Ccng1	Ccng1
ENSMUSG00000035473	7.85997	4.88004	0.687629	0.000790743	0.00718875	TRUE	17:80127471-80185101	Galm	Galm
ENSMUSG00000035901	48.5379	32.1182	0.59572	0.000790961	0.00718875	TRUE	7:109893780-109960470	Dennd5a	Dennd5a
ENSMUSG00000020392	56.6224	81.2373	-0.520771	0.000801099	0.00727653	TRUE	11:51967661-51977334	Cdkn2aipnl	Cdkn2aipnl
ENSMUSG00000062526	4.45417	2.59726	0.778169	0.000805931	0.00731604	TRUE	18:67225530-67245830	Mppe1	Mppe1
ENSMUSG00000043165	1.51298	2.7179	-0.845092	0.000810805	0.00735589	TRUE	3:92080271-92083142	Lor	Lor
ENSMUSG00000000628	24.9179	38.0554	-0.610922	0.000811824	0.00736073	TRUE	6:82725025-82774454	Hk2	Hk2
ENSMUSG00000042978	29.5148	19.5167	0.596734	0.000814479	0.00738039	TRUE	7:126272619-126295016	Sbk1	Sbk1
ENSMUSG00000046020	15.3102	21.36	-0.480417	0.000820465	0.0074302	TRUE	2:153241533-153270247	Pofut1	Pofut1
ENSMUSG00000029177	111.047	159.194	-0.519614	0.000825204	0.00746866	TRUE	5:30666777-30674830	Cenpa	Cenpa
ENSMUSG00000034209	3.8795	2.08168	0.898121	0.000827548	0.00748541	TRUE	11:5058128-5060385	Rasl10a	Rasl10a
ENSMUSG00000025791	23.9054	45.4218	-0.926046	0.000828067	0.00748565	TRUE	4:99929414-99987294	Pgm2	Pgm2
ENSMUSG00000025733	54.5602	36.8152	0.567548	0.000829906	0.00749351	TRUE	17:25838457-25844851	Rhot2	Rhot2
ENSMUSG00000032988	3.02794	1.67245	0.856375	0.000829924	0.00749351	TRUE	15:79251014-79254761	Slc16a8	Slc16a8
ENSMUSG00000014503	3.6336	2.33929	0.635325	0.000837628	0.00755857	TRUE	18:34409423-34442789	Pkd2l2	Pkd2l2
ENSMUSG00000017830	4.1052	2.0588	0.995648	0.000839942	0.00757495	TRUE	11:100694884-100704271	Dhx58	Dhx58
ENSMUSG00000042787	9.65007	6.50669	0.568616	0.000845418	0.0076198	TRUE	9:119444923-119465517	Exog	Exog
ENSMUSG00000021585	21.4041	30.8941	-0.529445	0.000847275	0.00763201	TRUE	13:74694286-74807921	Cast	Cast
ENSMUSG00000027859	12.1792	6.262	0.959721	0.000848246	0.00763622	TRUE	3:102469919-102521013	Ngf	Ngf
ENSMUSG00000005148	14.1324	21.563	-0.609555	0.000852199	0.00766539	TRUE	14:99298691-99313405	Klf5	Klf5
ENSMUSG00000070394	44.5788	71.0275	-0.672019	0.000852496	0.00766539	TRUE	11:69838514-69839618	Tmem256	Tmem256
ENSMUSG00000021774	14.0283	19.75	-0.493511	0.000861407	0.0077343	TRUE	14:18282722-18331859	Ube2e1	Ube2e1
ENSMUSG00000037172	6.03188	10.1619	-0.752485	0.000861689	0.0077343	TRUE	6:40401375-40436135	E330009J07Rik	E330009J07Rik
ENSMUSG00000103308	1.34211	3.16499	-1.23769	0.000861187	0.0077343	TRUE	1:184610280-184629473	Gm37800	Gm37800
ENSMUSG00000014778	26.5173	17.497	0.599826	0.000862782	0.00773955	TRUE	8:105329163-105347953	Fhod1	Fhod1
ENSMUSG00000106734	2.54809	0.99903	1.35082	0.000865826	0.00776226	TRUE	6:3333194-3346128	Gm20559	Gm20559
ENSMUSG00000051439	48.6703	29.4563	0.724466	0.000866718	0.00776567	TRUE	18:36725074-36726736	Cd14	Cd14
ENSMUSG00000031681	10.7124	15.6935	-0.550879	0.000870673	0.0077965	TRUE	8:79338395-79399518	Smad1	Smad1
ENSMUSG00000014782	2.88824	0.869029	1.73272	0.000880568	0.00788046	TRUE	8:105373274-105382862	Plekhg4	Plekhg4
ENSMUSG00000072941	0.123812	0.016291	2.926	0.00088311	0.00789855	TRUE	5:52363791-52371418	Sod3	Sod3
ENSMUSG00000030562	5.65801	3.7562	0.591022	0.000887325	0.00793158	TRUE	7:87246096-87398710	Nox4	Nox4
ENSMUSG00000024594	5.48964	8.46531	-0.624851	0.000891918	0.00796794	TRUE	18:57354733-57392719	Prrc1	Prrc1
ENSMUSG00000025352	18.6526	11.9513	0.642205	0.000894913	0.00799	TRUE	10:128882295-128891718	Gdf11	Gdf11
ENSMUSG00000048399	20.3344	31.3654	-0.625252	0.000897415	0.00800762	TRUE	16:25286817-25422344	Tprg	Tprg
ENSMUSG00000026278	135.574	81.9796	0.72574	0.000899669	0.00802302	TRUE	1:93685660-93695764	Bok	Bok
ENSMUSG00000022436	18.2117	27.1655	-0.576908	0.000900962	0.00802983	TRUE	15:78899667-78919517	Sh3bp1	Sh3bp1
ENSMUSG00000027329	4.43116	2.35243	0.913536	0.000903969	0.0080519	TRUE	2:131170261-131187282	Spef1	Spef1
ENSMUSG00000024985	13.3682	9.01771	0.567974	0.000904788	0.00805447	TRUE	19:55741810-55933654	Tcf7l2	Tcf7l2
ENSMUSG00000020844	28.9585	40.4757	-0.483069	0.000908978	0.00808666	TRUE	11:76257198-76399140	Nxn	Nxn
ENSMUSG00000033060	59.4978	38.5848	0.624803	0.00090947	0.00808666	TRUE	14:101729957-101934710	Lmo7	Lmo7
ENSMUSG00000045636	12.9609	7.90296	0.713696	0.000910021	0.00808683	TRUE	8:40990914-41133726	Mtus1	Mtus1
ENSMUSG00000020782	252.481	181.727	0.474401	0.00091287	0.0081074	TRUE	11:115824049-115855780	Llgl2	Llgl2
ENSMUSG00000070639	12.3675	16.9505	-0.454777	0.000914051	0.00811314	TRUE	5:105415775-105490074	Lrrc8b	Lrrc8b
ENSMUSG00000001098	28.0778	40.2661	-0.520136	0.000915708	0.00812309	TRUE	5:114363567-114380508	Kctd10	Kctd10
ENSMUSG00000038188	0.480293	0.163035	1.55873	0.00091794	0.00813814	TRUE	11:75513540-75526582	Scarf1	Scarf1
ENSMUSG00000036151	4.46018	2.09891	1.08746	0.00092586	0.00820356	TRUE	8:70072924-70080066	Tm6sf2	Tm6sf2
ENSMUSG00000031712	0.925567	0.300011	1.62532	0.000929893	0.00823449	TRUE	8:82331637-82403222	Il15	Il15
ENSMUSG00000049960	51.8799	73.0536	-0.49378	0.000934672	0.00827198	TRUE	14:20391231-20393555	Mrps16	Mrps16
ENSMUSG00000043384	4.44797	3	0.568187	0.000935791	0.00827348	TRUE	X:135742733-135803474	Gprasp1	Gprasp1
ENSMUSG00000053461	0.752348	0.247832	1.60204	0.000935932	0.00827348	TRUE	1:183418215-183436808	Hhipl2	Hhipl2
ENSMUSG00000006575	7.41466	4.49664	0.721536	0.000937755	0.00828478	TRUE	11:102393403-102402555	Rundc3a	Rundc3a
ENSMUSG00000038274	1299.81	1877.77	-0.530717	0.00094005	0.00830022	TRUE	19:6057888-6059524	Fau	Fau
ENSMUSG00000041361	2.516	4.04534	-0.685126	0.000945463	0.00834316	TRUE	9:71504347-71592360	Myzap	Myzap
ENSMUSG00000032064	4.23419	2.09354	1.01614	0.000947158	0.00835326	TRUE	9:50662752-50739517	Dixdc1	Dixdc1
ENSMUSG00000061132	25.6565	16.4991	0.636937	0.000948127	0.00835695	TRUE	19:40928927-40994535	Blnk	Blnk
ENSMUSG00000037366	37.3495	24.0149	0.637162	0.000949504	0.00836423	TRUE	4:134396320-134427413	Pafah2	Pafah2
ENSMUSG00000023009	5.13873	2.75144	0.901222	0.0009521	0.00838223	TRUE	15:99422035-99457748	Nckap5l	Nckap5l
ENSMUSG00000012848	657.429	921.564	-0.487249	0.000952836	0.00838313	TRUE	7:12922290-12926686	Rps5	Rps5
ENSMUSG00000085741	2.46578	1.3914	0.825502	0.000953307	0.00838313	TRUE	2:156844351-156862963	5430405H02Rik	5430405H02Rik
ENSMUSG00000038780	27.6348	37.9927	-0.459235	0.00095444	0.00838824	TRUE	5:144876495-144965847	Smurf1	Smurf1
ENSMUSG00000007739	311.561	421.354	-0.435518	0.000957465	0.00840995	TRUE	11:22990519-23003780	Cct4	Cct4
ENSMUSG00000031951	6.85949	11.0866	-0.692638	0.000958468	0.00841263	TRUE	8:111912018-111933791	Tmem231	Tmem231
ENSMUSG00000035033	0.65188	0.232353	1.48829	0.000958878	0.00841263	TRUE	2:61802930-61814114	Tbr1	Tbr1
ENSMUSG00000006333	889.912	1238.54	-0.476903	0.000964202	0.00845445	TRUE	7:3703993-3706897	Rps9	Rps9
ENSMUSG00000043243	7.6611	4.12521	0.893085	0.000967087	0.00847485	TRUE	8:71597648-71607936	Fam129c	Fam129c
ENSMUSG00000056632	0.071154	0.243109	-1.77259	0.000984489	0.00862238	TRUE	18:20510304-20541310	Dsg3	Dsg3
ENSMUSG00000027130	3.24658	2.06666	0.651617	0.000987511	0.00862892	TRUE	2:112265825-112363163	Slc12a6	Slc12a6
ENSMUSG00000027660	28.2112	18.6609	0.596248	0.000986972	0.00862892	TRUE	3:31095058-31122577	Skil	Skil
ENSMUSG00000037353	11.9242	8.05649	0.565666	0.000987233	0.00862892	TRUE	15:100469034-100479252	Letmd1	Letmd1
ENSMUSG00000064326	48.8414	72.256	-0.565014	0.000986724	0.00862892	TRUE	12:112644828-112649152	Siva1	Siva1
ENSMUSG00000030560	22.0485	31.6223	-0.520261	0.000992459	0.00866717	TRUE	7:88278085-88310888	Ctsc	Ctsc
ENSMUSG00000039824	16.5832	10.5648	0.650455	0.00099988	0.00872696	TRUE	10:128494157-128498685	Myl6b	Myl6b
ENSMUSG00000036181	18.9792	4.87167	1.96193	0.00101342	0.00884009	TRUE	13:23738808-23740367	Hist1h1c	Hist1h1c
ENSMUSG00000097789	0.0463339	0.284622	-2.61891	0.00101419	0.00884168	TRUE	7:84528975-84578337	Gm2115	Gm2115
ENSMUSG00000039958	2.45261	4.78992	-0.965685	0.00101759	0.0088662	TRUE	6:149139849-149151171	Mettl20	Mettl20
ENSMUSG00000003526	13.2574	20.7497	-0.646296	0.00102107	0.00888634	TRUE	16:18060357-18090203	Prodh	Prodh
ENSMUSG00000022636	1.32852	0.24155	2.45943	0.00102056	0.00888634	TRUE	16:52248996-52454074	Alcam	Alcam
ENSMUSG00000049878	8.69824	12.8457	-0.562495	0.00102709	0.00893364	TRUE	4:121145373-121215084	Rlf	Rlf
ENSMUSG00000004371	0.62181	0.140944	2.14136	0.00102959	0.00895024	TRUE	7:4772373-4782857	Il11	Il11
ENSMUSG00000024777	227.26	137.882	0.720913	0.00103321	0.00897653	TRUE	19:6227765-6235872	Ppp2r5b	Ppp2r5b
ENSMUSG00000039131	28.8177	44.4767	-0.626092	0.00103524	0.00898903	TRUE	3:152093533-152166230	Gipc2	Gipc2
ENSMUSG00000076757	0.222564	0.90262	-2.0199	0.00103628	0.00899298	TRUE	13:19344558-19352756	Tcrg-C4	Tcrg-C4
ENSMUSG00000072940	132.173	195.273	-0.563063	0.00104488	0.00906239	TRUE	6:86334031-86334240	Gm10443	Gm10443
ENSMUSG00000062070	387.873	696.506	-0.844549	0.00104619	0.00906859	TRUE	X:106187100-106203699	Pgk1	Pgk1
ENSMUSG00000032239	46.1039	64.01	-0.47341	0.00104867	0.00908143	TRUE	9:22448311-22468356	Rp9	Rp9
ENSMUSG00000040327	0.42734	0.146898	1.54057	0.00104887	0.00908143	TRUE	17:46500572-46546388	Cul9	Cul9
ENSMUSG00000023150	103.615	73.1246	0.502808	0.00105029	0.00908852	TRUE	1:151344477-151364422	Ivns1abp	Ivns1abp
ENSMUSG00000020598	0.0130485	0.0831845	-2.67242	0.00105947	0.00915931	TRUE	12:44328885-44601846	Nrcam	Nrcam
ENSMUSG00000037428	1.92645	0.892313	1.11032	0.00105968	0.00915931	TRUE	5:137026392-137033351	Vgf	Vgf
ENSMUSG00000037921	0.54282	0.152833	1.82852	0.00106099	0.00916544	TRUE	8:61928087-62037701	Ddx60	Ddx60
ENSMUSG00000028653	9.4236	14.043	-0.575502	0.00106362	0.00918291	TRUE	4:123016597-123054949	Trit1	Trit1
ENSMUSG00000094344	7.97825	13.909	-0.801873	0.00106438	0.00918427	TRUE	4:32964888-32965232	Gm11942	Gm11942
ENSMUSG00000023017	2.62162	1.49529	0.810029	0.00107304	0.00925375	TRUE	15:99670718-99701127	Asic1	Asic1
ENSMUSG00000000085	46.012	31.1755	0.561596	0.00108806	0.00937401	TRUE	4:120405281-120530186	Scmh1	Scmh1
ENSMUSG00000000290	11.5154	18.1604	-0.657236	0.00108918	0.00937401	TRUE	10:77530252-77565708	Itgb2	Itgb2
ENSMUSG00000044982	2.84325	1.76837	0.685127	0.00108838	0.00937401	TRUE	18:31909094-31911903	Sft2d3	Sft2d3
ENSMUSG00000078879	1.24369	3.12603	-1.3297	0.00109004	0.00937401	TRUE	2:176670522-176719085	Gm14306	Gm14306
ENSMUSG00000091083	0.829407	2.31361	-1.47999	0.00109007	0.00937401	TRUE	7:141406637-141407194	Gm4535	Gm4535
ENSMUSG00000028862	0.745044	1.5433	-1.05063	0.00109084	0.00937527	TRUE	4:133240818-133252929	Map3k6	Map3k6
ENSMUSG00000035877	6.93277	4.55158	0.607064	0.00109989	0.00944772	TRUE	2:160748708-160872998	Zhx3	Zhx3
ENSMUSG00000038422	11.0866	18.6544	-0.750699	0.00110779	0.0095102	TRUE	4:62499008-62503467	Hdhd3	Hdhd3
ENSMUSG00000100455	1.35878	0.810617	0.74522	0.00111799	0.00959234	TRUE	1:143777642-143781307	Gm29170	Gm29170
ENSMUSG00000032478	22.6108	33.2405	-0.555933	0.0011199	0.00960332	TRUE	9:109832749-109843116	Nme6	Nme6
ENSMUSG00000025521	18.3554	27.1174	-0.56302	0.00112295	0.00961859	TRUE	8:64947185-64969034	Tmem192	Tmem192
ENSMUSG00000029049	1.75651	3.46012	-0.978107	0.00112293	0.00961859	TRUE	4:155086577-155145505	Morn1	Morn1
ENSMUSG00000073910	23.108	14.9528	0.627973	0.00112612	0.00964026	TRUE	4:34949074-35157484	Mob3b	Mob3b
ENSMUSG00000017897	20.1739	35.3758	-0.810269	0.00112793	0.00965032	TRUE	2:165595032-165771727	Eya2	Eya2
ENSMUSG00000105095	1.71872	0.666744	1.36613	0.00113606	0.00971442	TRUE	3:35955436-35956257	8430422M14Rik	8430422M14Rik
ENSMUSG00000105692	2.95145	1.91578	0.623495	0.00114145	0.00975506	TRUE	3:89210425-89213164	Gm43737	Gm43737
ENSMUSG00000027018	79.8919	108.703	-0.444265	0.0011437	0.00976877	TRUE	2:71388958-71441622	Hat1	Hat1
ENSMUSG00000026987	18.9652	12.8032	0.566852	0.00115053	0.00982158	TRUE	2:59899363-60209839	Baz2b	Baz2b
ENSMUSG00000008734	15.261	6.11785	1.31875	0.00115161	0.00982528	TRUE	7:118972040-118995211	Gprc5b	Gprc5b
ENSMUSG00000056758	23.186	37.7166	-0.701946	0.00115229	0.00982553	TRUE	10:120361275-120476469	Hmga2	Hmga2
ENSMUSG00000048707	168.28	110.599	0.605521	0.00117192	0.00998733	TRUE	2:25262618-25269885	Tprn	Tprn
ENSMUSG00000032531	172.201	110.313	0.642492	0.00117636	0.0100195	TRUE	9:102716672-102733418	Amotl2	Amotl2
ENSMUSG00000024556	36.1952	49.4212	-0.44933	0.00117834	0.0100308	TRUE	18:73770040-73815392	Me2	Me2
ENSMUSG00000038797	10.5148	6.55953	0.680761	0.00118126	0.0100499	TRUE	7:80860920-80876537	Zscan2	Zscan2
ENSMUSG00000035385	13.0345	2.04263	2.67384	0.00118641	0.0100881	TRUE	11:82035571-82037453	Ccl2	Ccl2
ENSMUSG00000067038	207.515	317.818	-0.614986	0.00118907	0.0101051	TRUE	19:59322290-59322783	Rps12-ps3	Rps12-ps3
ENSMUSG00000045374	9.26499	5.85663	0.66172	0.00119085	0.0101146	TRUE	11:75440944-75454717	Wdr81	Wdr81
ENSMUSG00000032548	8.95776	3.32318	1.43057	0.00119808	0.0101703	TRUE	9:102988712-103096002	Slco2a1	Slco2a1
ENSMUSG00000032366	820.531	591.263	0.47276	0.00119988	0.0101798	TRUE	9:67022590-67049406	Tpm1	Tpm1
ENSMUSG00000078952	0.14659	0.464202	-1.66296	0.00120962	0.0102568	TRUE	13:97434970-97497007	Lincenc1	Lincenc1
ENSMUSG00000020017	0.637065	0.240907	1.40296	0.00121476	0.0102946	TRUE	10:93488768-93519304	Hal	Hal
ENSMUSG00000107879	0.0665529	0.231351	-1.79751	0.00121585	0.0102981	TRUE	6:128169704-128183803	RP24-363O21.3	RP24-363O21.3
ENSMUSG00000018102	7.52925	3.3592	1.16439	0.00121992	0.0103239	TRUE	13:23684199-23692488	Hist1h2bc	Hist1h2bc
ENSMUSG00000043079	5.23969	7.97506	-0.606013	0.00122025	0.0103239	TRUE	18:60593973-60660142	Synpo	Synpo
ENSMUSG00000040703	2.99323	11.2643	-1.91198	0.00122383	0.0103484	TRUE	7:25802475-25816913	Cyp2s1	Cyp2s1
ENSMUSG00000027834	1.89966	0.983552	0.949668	0.00122764	0.0103748	TRUE	3:75557547-75643495	Serpini1	Serpini1
ENSMUSG00000026933	31.6016	22.5639	0.485982	0.00123441	0.0104262	TRUE	2:25926838-25983282	Camsap1	Camsap1
ENSMUSG00000048481	4.75489	2.96833	0.67976	0.00123549	0.0104295	TRUE	7:18991245-19001766	Mypop	Mypop
ENSMUSG00000048154	11.0154	6.76779	0.702763	0.0012378	0.0104432	TRUE	15:98831669-98871204	Kmt2d	Kmt2d
ENSMUSG00000044018	18.8564	25.5509	-0.43832	0.00123852	0.0104435	TRUE	4:49512596-49521093	Mrpl50	Mrpl50
ENSMUSG00000046408	2.65324	1.27402	1.05836	0.00124228	0.0104694	TRUE	8:84001502-84004770	1700067K01Rik	1700067K01Rik
ENSMUSG00000049287	7.81157	4.92841	0.664489	0.001246	0.0104944	TRUE	11:59155369-59163739	Iba57	Iba57
ENSMUSG00000101122	1.08797	0.332434	1.71049	0.00124663	0.0104944	TRUE	1:55066264-55067069	Gm17971	Gm17971
ENSMUSG00000012640	9.88123	6.86105	0.526261	0.00124815	0.0104955	TRUE	7:43296197-43313294	Zfp715	Zfp715
ENSMUSG00000056144	0.914686	0.376962	1.27886	0.00124788	0.0104955	TRUE	7:104244457-104340693	Trim34a	Trim34a
ENSMUSG00000021749	11.9455	3.3393	1.83886	0.00125066	0.0105108	TRUE	14:8348948-8378763	Oit1	Oit1
ENSMUSG00000004846	62.3232	43.802	0.508774	0.00125175	0.0105114	TRUE	5:136987019-136996648	Plod3	Plod3
ENSMUSG00000054021	3.89342	6.50388	-0.740263	0.00125211	0.0105114	TRUE	13:43370710-43395202	Sirt5	Sirt5
ENSMUSG00000069744	233.133	330.26	-0.502444	0.0012529	0.0105122	TRUE	11:97703399-97713500	Psmb3	Psmb3
ENSMUSG00000032602	16.1978	10.9606	0.563477	0.00125995	0.0105655	TRUE	9:108662088-108684641	Slc25a20	Slc25a20
ENSMUSG00000062296	0.0691781	0.242123	-1.80735	0.00126628	0.0106127	TRUE	9:111311739-111395775	Trank1	Trank1
ENSMUSG00000030990	50.9373	72.0397	-0.50007	0.00128062	0.0107269	TRUE	7:102210208-102238567	Pgap2	Pgap2
ENSMUSG00000000934	6.13759	8.90879	-0.537556	0.00128484	0.0107563	TRUE	15:75657035-75678800	Top1mt	Top1mt
ENSMUSG00000022450	207.416	133.166	0.639297	0.00129105	0.0108001	TRUE	15:82350139-82354291	Ndufa6	Ndufa6
ENSMUSG00000085622	3.82306	2.11634	0.853159	0.00129148	0.0108001	TRUE	12:70991615-71015832	3110056K07Rik	3110056K07Rik
ENSMUSG00000029726	126.957	91.0397	0.479767	0.00129587	0.0108308	TRUE	5:137781906-137787655	Mepce	Mepce
ENSMUSG00000037706	43.6199	66.0054	-0.597595	0.00129893	0.0108504	TRUE	7:143052739-143067934	Cd81	Cd81
ENSMUSG00000032470	27.8708	18.5981	0.5836	0.00130287	0.0108774	TRUE	9:99385420-99437381	Mras	Mras
ENSMUSG00000053965	2.57376	1.59095	0.693987	0.00130804	0.0109145	TRUE	3:122728947-122859374	Pde5a	Pde5a
ENSMUSG00000105111	1.05454	0.297053	1.82782	0.00130999	0.0109248	TRUE	12:113172487-113173306	Gm43310	Gm43310
ENSMUSG00000019122	0.450816	0.128805	1.80735	0.00131133	0.0109299	TRUE	11:83572919-83578636	Ccl9	Ccl9
ENSMUSG00000022236	2.89088	5.28657	-0.870821	0.00131365	0.0109432	TRUE	15:31441210-31453689	Ropn1l	Ropn1l
ENSMUSG00000053332	50.6562	74.8502	-0.563267	0.00131586	0.0109556	TRUE	1:161034422-161038539	Gas5	Gas5
ENSMUSG00000002477	117.077	159.857	-0.449322	0.00131683	0.0109577	TRUE	18:10617796-10628230	Snrpd1	Snrpd1
ENSMUSG00000036299	60.861	41.4581	0.553865	0.00131896	0.0109634	TRUE	18:75005900-75009933	BC031181	BC031181
ENSMUSG00000037455	8.15968	11.6872	-0.518343	0.00131882	0.0109634	TRUE	10:23796986-23827968	Slc18b1	Slc18b1
ENSMUSG00000091580	10.4193	16.1989	-0.636638	0.00133379	0.0110806	TRUE	16:21896506-21897116	Gm6467	Gm6467
ENSMUSG00000042572	39.6683	27.4186	0.532833	0.0013361	0.0110876	TRUE	3:89773616-89784000	Ube2q1	Ube2q1
ENSMUSG00000053964	1.65396	0.631513	1.38904	0.00133606	0.0110876	TRUE	7:28833854-28841708	Lgals4	Lgals4
ENSMUSG00000022091	16.9062	25.3197	-0.582702	0.00133739	0.0110923	TRUE	14:70180468-70207637	Sorbs3	Sorbs3
ENSMUSG00000002031	26.1274	40.0892	-0.617651	0.00134551	0.0111535	TRUE	9:44767908-44792714	Ift46	Ift46
ENSMUSG00000062456	85.5716	125.528	-0.552811	0.00135197	0.0111893	TRUE	19:32465885-32466575	Rpl9-ps6	Rpl9-ps6
ENSMUSG00000105144	2.1821	4.69406	-1.10512	0.00135203	0.0111893	TRUE	3:96666503-96666982	Rpl21-ps11	Rpl21-ps11
ENSMUSG00000107092	1.276	2.4024	-0.912848	0.00135103	0.0111893	TRUE	5:95974240-95975623	Gm7993	Gm7993
ENSMUSG00000043091	197.22	267.147	-0.437828	0.00135467	0.011205	TRUE	15:99029891-99038105	Tuba1c	Tuba1c
ENSMUSG00000090394	26.5345	17.5961	0.592616	0.00135543	0.0112052	TRUE	1:160044382-160080208	4930523C07Rik	4930523C07Rik
ENSMUSG00000025921	74.7221	48.7387	0.616468	0.00136131	0.0112476	TRUE	1:16105774-16133734	Rdh10	Rdh10
ENSMUSG00000061315	107.865	144.42	-0.42105	0.00136662	0.0112854	TRUE	10:128035346-128048637	Naca	Naca
ENSMUSG00000027423	181.93	241.217	-0.406943	0.0013711	0.0113163	TRUE	2:144250123-144270906	Snx5	Snx5
ENSMUSG00000061848	26.4951	39.2618	-0.567404	0.00137519	0.0113438	TRUE	15:81972390-81972845	Gm5805	Gm5805
ENSMUSG00000108736	2.22373	0.975019	1.18948	0.00138118	0.0113871	TRUE	7:116543656-116545755	RP24-143K11.1	RP24-143K11.1
ENSMUSG00000029344	53.3846	76.0193	-0.509941	0.00138755	0.0114334	TRUE	5:112276691-112315361	Tpst2	Tpst2
ENSMUSG00000006345	0.953032	0.224243	2.08746	0.00139367	0.0114775	TRUE	10:75561604-75586200	Ggt1	Ggt1
ENSMUSG00000052423	23.9015	16.1096	0.569181	0.00139713	0.0114935	TRUE	1:171270328-171276896	B4galt3	B4galt3
ENSMUSG00000055862	5.68708	2.76564	1.04008	0.00139682	0.0114935	TRUE	10:80702693-80705382	Izumo4	Izumo4
ENSMUSG00000026311	9.92583	6.11724	0.698307	0.0013997	0.0115085	TRUE	1:91540544-91559589	Asb1	Asb1
ENSMUSG00000022370	41.4694	55.4016	-0.417879	0.00140739	0.0115654	TRUE	15:55534094-55557748	Mrpl13	Mrpl13
ENSMUSG00000046814	2.02042	4.00308	-0.986453	0.00140855	0.0115687	TRUE	2:119167773-119172390	Gchfr	Gchfr
ENSMUSG00000059159	12.1792	24.873	-1.03016	0.00140986	0.0115732	TRUE	6:52346730-52346942	Gm8129	Gm8129
ENSMUSG00000003032	13.7285	23.7618	-0.791471	0.00141138	0.0115794	TRUE	4:55527143-55532466	Klf4	Klf4
ENSMUSG00000020107	89.163	56.2395	0.664861	0.00141417	0.011596	TRUE	10:59987409-60003135	Anapc16	Anapc16
ENSMUSG00000046721	218.453	307.156	-0.491644	0.00141726	0.0116151	TRUE	7:45324941-45325651	Rpl14-ps1	Rpl14-ps1
ENSMUSG00000024391	1.2624	0.516984	1.28798	0.00141872	0.0116208	TRUE	17:35128997-35132050	Apom	Apom
ENSMUSG00000038280	9.97222	14.8766	-0.577057	0.00142376	0.0116558	TRUE	10:42583822-42702459	Ostm1	Ostm1
ENSMUSG00000040471	4.95592	2.76922	0.839673	0.00142556	0.0116643	TRUE	11:72435526-72438400	Ggt6	Ggt6
ENSMUSG00000071866	1097.06	714.404	0.618833	0.00142664	0.0116668	TRUE	11:6415443-6419817	Ppia	Ppia
ENSMUSG00000027933	77.4053	56.2188	0.46138	0.00143071	0.0116875	TRUE	3:90391388-90433622	Ints3	Ints3
ENSMUSG00000048087	27.0623	39.1302	-0.532002	0.00143039	0.0116875	TRUE	16:46152997-46155077	Gm4737	Gm4737
ENSMUSG00000018983	6.4528	9.36316	-0.537071	0.00143279	0.0116981	TRUE	4:136172394-136196057	E2f2	E2f2
ENSMUSG00000032123	10.6448	15.2416	-0.517862	0.00143836	0.0117373	TRUE	9:44326845-44333600	Dpagt1	Dpagt1
ENSMUSG00000070305	13.1415	18.5201	-0.494954	0.00144756	0.0118061	TRUE	9:45055186-45077436	Mpzl3	Mpzl3
ENSMUSG00000021537	42.743	59.6036	-0.479713	0.00144885	0.0118102	TRUE	13:81783292-81797143	Cetn3	Cetn3
ENSMUSG00000005667	216.403	126.675	0.77259	0.00145494	0.0118535	TRUE	6:83305691-83325908	Mthfd2	Mthfd2
ENSMUSG00000028385	12.5451	7.28787	0.783559	0.00146257	0.0119093	TRUE	4:59805840-59904737	Snx30	Snx30
ENSMUSG00000051864	9.82935	15.2155	-0.630374	0.00146415	0.0119157	TRUE	15:86214459-86498503	Tbc1d22a	Tbc1d22a
ENSMUSG00000035139	34.3098	23.9441	0.518949	0.00146792	0.01194	TRUE	13:51651697-51684044	Secisbp2	Secisbp2
ENSMUSG00000028789	2.89063	5.08751	-0.815575	0.0014702	0.0119433	TRUE	4:128930233-128962442	Azin2	Azin2
ENSMUSG00000029587	9.84818	6.71503	0.552464	0.00147068	0.0119433	TRUE	5:143235163-143248834	Zfp12	Zfp12
ENSMUSG00000037736	2.94996	1.36457	1.11225	0.00146991	0.0119433	TRUE	5:66745827-67057158	Limch1	Limch1
ENSMUSG00000031849	0.64286	0.266184	1.27208	0.00147737	0.0119912	TRUE	8:70373548-70382065	Comp	Comp
ENSMUSG00000030057	296.103	395.116	-0.416176	0.00148429	0.0120345	TRUE	6:87842615-87851106	Cnbp	Cnbp
ENSMUSG00000034620	24.7515	34.3838	-0.47421	0.00148401	0.0120345	TRUE	10:122078114-122097371	Tmem5	Tmem5
ENSMUSG00000023913	22.4651	38.0655	-0.7608	0.00148589	0.012041	TRUE	17:43568098-43612201	Pla2g7	Pla2g7
ENSMUSG00000100158	4.25045	10.2992	-1.27684	0.00149405	0.0121007	TRUE	9:41581908-41582283	Gm28119	Gm28119
ENSMUSG00000029442	0.442708	0.155419	1.51019	0.00149771	0.0121222	TRUE	5:123252102-123327484	Wdr66	Wdr66
ENSMUSG00000059040	149.214	241.435	-0.69425	0.00149831	0.0121222	TRUE	18:48045335-48048378	Eno1b	Eno1b
ENSMUSG00000039715	26.6945	39.4344	-0.56291	0.00150151	0.0121417	TRUE	2:30031546-30048881	Wdr34	Wdr34
ENSMUSG00000035183	5.24531	3.06575	0.774787	0.00151283	0.0122267	TRUE	2:125068124-125088677	Slc24a5	Slc24a5
ENSMUSG00000021009	10.6149	14.6782	-0.467589	0.00151716	0.0122552	TRUE	12:98676741-98737405	Ptpn21	Ptpn21
ENSMUSG00000022664	21.0112	13.2169	0.668781	0.00151863	0.0122605	TRUE	16:45139573-45158706	Slc35a5	Slc35a5
ENSMUSG00000105340	0.180791	0.0534733	1.75743	0.0015219	0.0122804	TRUE	5:121518613-121545482	Gm42878	Gm42878
ENSMUSG00000025395	67.5886	91.6824	-0.439864	0.00152793	0.0123225	TRUE	10:128015168-128030037	Prim1	Prim1
ENSMUSG00000061878	21.1617	14.3689	0.55851	0.0015371	0.0123899	TRUE	11:116530925-116536674	Sphk1	Sphk1
ENSMUSG00000026466	38.5456	26.8701	0.520563	0.0015384	0.0123938	TRUE	1:156004599-156036480	Tor1aip1	Tor1aip1
ENSMUSG00000026675	38.9407	25.4555	0.613304	0.00154177	0.0124143	TRUE	1:169949535-169969241	Hsd17b7	Hsd17b7
ENSMUSG00000013415	11.031	7.66162	0.525844	0.00154566	0.012439	TRUE	11:95957163-96005940	Igf2bp1	Igf2bp1
ENSMUSG00000024668	21.5378	15.4757	0.476862	0.00155368	0.0124969	TRUE	19:10500513-10525209	Sdhaf2	Sdhaf2
ENSMUSG00000027070	0.121596	0.023885	2.34792	0.00155786	0.0125239	TRUE	2:69424340-69586065	Lrp2	Lrp2
ENSMUSG00000038368	5.98792	9.04342	-0.594813	0.00156146	0.0125462	TRUE	4:88094629-88411011	Focad	Focad
ENSMUSG00000050945	1.4612	0.82738	0.82053	0.00156287	0.0125509	TRUE	18:5210031-5334439	Zfp438	Zfp438
ENSMUSG00000025492	91.4696	51.9861	0.815168	0.00156524	0.0125633	TRUE	7:141009586-141010770	Ifitm3	Ifitm3
ENSMUSG00000040146	66.2261	40.2773	0.717434	0.00157037	0.0125979	TRUE	9:21971527-21989453	Rgl3	Rgl3
ENSMUSG00000029012	12.4477	17.3359	-0.477883	0.00157201	0.0126043	TRUE	5:22486485-22550429	Orc5	Orc5
ENSMUSG00000004018	7.41832	11.4302	-0.623682	0.00157499	0.0126149	TRUE	11:26386135-26471876	Fancl	Fancl
ENSMUSG00000079652	0.311289	0.972778	-1.64386	0.00157495	0.0126149	TRUE	6:29279593-29290680	Fam71f2	Fam71f2
ENSMUSG00000030693	1.20639	4.26671	-1.82243	0.00157641	0.0126196	TRUE	7:43781035-43785410	Klk10	Klk10
ENSMUSG00000025475	4.52766	1.50367	1.59028	0.00157944	0.0126372	TRUE	7:139834174-139878088	Adgra1	Adgra1
ENSMUSG00000061702	0.977421	0.282938	1.7885	0.001581	0.012643	TRUE	7:25669139-25675166	Tmem91	Tmem91
ENSMUSG00000035215	139.358	201.867	-0.534612	0.00158221	0.012646	TRUE	10:80852825-80855209	Lsm7	Lsm7
ENSMUSG00000003352	34.1186	23.0091	0.568355	0.00158778	0.0126838	TRUE	15:98632220-98644530	Cacnb3	Cacnb3
ENSMUSG00000002602	58.9475	83.0543	-0.494623	0.00158971	0.0126926	TRUE	7:25757273-25788705	Axl	Axl
ENSMUSG00000024210	0.200611	0.0316754	2.66296	0.00159228	0.0127064	TRUE	17:27143969-27167764	Ip6k3	Ip6k3
ENSMUSG00000026723	2.80404	4.67341	-0.736965	0.00159384	0.0127122	TRUE	2:13509014-13544668	Trdmt1	Trdmt1
ENSMUSG00000015711	14.8552	9.66493	0.620141	0.00159953	0.0127509	TRUE	3:95253674-95282076	Prune	Prune
ENSMUSG00000021360	7.45529	4.98553	0.580518	0.00160059	0.0127526	TRUE	13:40859768-40960891	Gcnt2	Gcnt2
ENSMUSG00000049307	0.481982	0.212737	1.17991	0.00161181	0.0128353	TRUE	9:14748459-14752122	Fut4	Fut4
ENSMUSG00000060679	27.4714	38.1582	-0.474066	0.00161504	0.0128543	TRUE	1:42851233-42905683	Mrps9	Mrps9
ENSMUSG00000050730	4.72151	3.02641	0.641641	0.00161709	0.0128638	TRUE	9:8994329-9239101	Arhgap42	Arhgap42
ENSMUSG00000024566	10.1076	7.49662	0.431125	0.00162411	0.0129129	TRUE	18:80734143-80934058	Atp9b	Atp9b
ENSMUSG00000091957	227.93	380.329	-0.738653	0.00162789	0.0129362	TRUE	18:61259008-61259972	Rps2-ps10	Rps2-ps10
ENSMUSG00000026637	13.6727	8.641	0.662027	0.0016353	0.0129883	TRUE	1:191997205-192092559	Traf5	Traf5
ENSMUSG00000036144	0.170302	0.0206427	3.04439	0.00163797	0.0130027	TRUE	12:37108540-37179534	Meox2	Meox2
ENSMUSG00000087203	0.161581	0.0242372	2.73696	0.00164278	0.0130341	TRUE	2:117857291-118111202	Gm13986	Gm13986
ENSMUSG00000045205	26.3101	17.8959	0.555986	0.00164553	0.0130491	TRUE	4:11261315-11322137	Dpy19l4	Dpy19l4
ENSMUSG00000028093	35.0967	24.0956	0.542568	0.00164974	0.0130687	TRUE	3:97158777-97177299	Acp6	Acp6
ENSMUSG00000037325	2.05893	3.3533	-0.703689	0.00164911	0.0130687	TRUE	3:36573142-36613477	Bbs7	Bbs7
ENSMUSG00000041263	2.99954	1.86825	0.683055	0.00166267	0.0131575	TRUE	3:89083981-89093311	Rusc1	Rusc1
ENSMUSG00000061104	36.7249	51.012	-0.474078	0.00166194	0.0131575	TRUE	8:95825354-95826133	Gm10094	Gm10094
ENSMUSG00000071648	9.38579	5.75439	0.705817	0.00166707	0.0131854	TRUE	19:8927382-8929356	Rom1	Rom1
ENSMUSG00000028152	23.5624	33.6077	-0.512303	0.00167108	0.0132037	TRUE	3:138742195-138907905	Tspan5	Tspan5
ENSMUSG00000043940	24.1465	16.5459	0.545337	0.00167112	0.0132037	TRUE	5:101832956-102069921	Wdfy3	Wdfy3
ENSMUSG00000022312	346.256	467.377	-0.432748	0.00167499	0.0132274	TRUE	15:51786558-51865481	Eif3h	Eif3h
ENSMUSG00000039936	0.455829	1.08734	-1.25424	0.00168473	0.0132973	TRUE	4:149649168-149702571	Pik3cd	Pik3cd
ENSMUSG00000001123	7.70358	3.8914	0.985241	0.00168784	0.013315	TRUE	11:78962974-78984946	Lgals9	Lgals9
ENSMUSG00000031633	236.124	320.708	-0.441718	0.00169732	0.0133689	TRUE	8:46206797-46211284	Slc25a4	Slc25a4
ENSMUSG00000036214	1.98844	3.78356	-0.928107	0.00169671	0.0133689	TRUE	17:36958592-36965622	Znrd1as	Znrd1as
ENSMUSG00000037805	616.891	852.641	-0.466923	0.00169712	0.0133689	TRUE	17:28328471-28331032	Rpl10a	Rpl10a
ENSMUSG00000025950	117.922	49.3766	1.25594	0.00170009	0.0133838	TRUE	1:65158616-65186500	Idh1	Idh1
ENSMUSG00000025545	1.54329	2.79168	-0.855126	0.00170459	0.0134122	TRUE	14:122181694-122402232	Clybl	Clybl
ENSMUSG00000034724	36.1959	51.569	-0.510677	0.00170654	0.0134206	TRUE	5:96070333-96164171	Cnot6l	Cnot6l
ENSMUSG00000034902	65.6383	46.9466	0.483516	0.00170794	0.0134247	TRUE	10:81292963-81319973	Pip5k1c	Pip5k1c
ENSMUSG00000029919	0.774399	0.0797866	3.27886	0.00170924	0.0134279	TRUE	6:65117293-65144908	Hpgds	Hpgds
ENSMUSG00000037827	6.4231	9.84052	-0.615464	0.00171012	0.0134279	TRUE	6:128644913-128646391	Gm5884	Gm5884
ENSMUSG00000027430	34.6014	47.5925	-0.459905	0.00171671	0.0134727	TRUE	2:144599897-144768758	Dtd1	Dtd1
ENSMUSG00000025612	7.45837	11.5647	-0.632797	0.00171789	0.013475	TRUE	16:87698945-87733346	Bach1	Bach1
ENSMUSG00000024844	597.473	815.972	-0.449646	0.00171902	0.0134769	TRUE	19:5364641-5366645	Banf1	Banf1
ENSMUSG00000020019	17.7099	11.8047	0.585197	0.00172247	0.01349	TRUE	10:93640681-93747207	Ntn4	Ntn4
ENSMUSG00000050359	16.1382	112.061	-2.79572	0.00172177	0.01349	TRUE	3:92483952-92485895	Sprr1a	Sprr1a
ENSMUSG00000042766	12.7008	8.471	0.584319	0.001733	0.0135655	TRUE	3:89234177-89246309	Trim46	Trim46
ENSMUSG00000028772	30.1991	41.3219	-0.4524	0.0017344	0.0135695	TRUE	4:130315383-130359943	Zcchc17	Zcchc17
ENSMUSG00000022234	704.065	974.507	-0.468964	0.00173716	0.013584	TRUE	15:31590800-31601847	Cct5	Cct5
ENSMUSG00000021550	0.336632	0.0949476	1.82597	0.00176507	0.0137952	TRUE	13:58380046-58385225	2210016F16Rik	2210016F16Rik
ENSMUSG00000029608	0.146788	0.0209697	2.80735	0.00177286	0.0138489	TRUE	5:120940499-121010092	Rph3a	Rph3a
ENSMUSG00000019320	4.40088	2.35396	0.902703	0.00177571	0.013864	TRUE	17:24696234-24700529	Noxo1	Noxo1
ENSMUSG00000047714	72.6059	96.7708	-0.414485	0.00177687	0.013866	TRUE	16:31251537-31275277	Ppp1r2	Ppp1r2
ENSMUSG00000057036	68.8234	98.3935	-0.515665	0.00177912	0.0138764	TRUE	3:24333068-24333511	Gm7536	Gm7536
ENSMUSG00000044715	11.8238	8.49384	0.477206	0.00178423	0.0139091	TRUE	12:105685352-105703047	Gskip	Gskip
ENSMUSG00000037300	38.7908	27.3172	0.505904	0.00178552	0.013912	TRUE	8:124671335-124721983	Ttc13	Ttc13
ENSMUSG00000038506	21.4004	14.755	0.536438	0.00178663	0.0139136	TRUE	8:13255963-13288131	Dcun1d2	Dcun1d2
ENSMUSG00000021895	3.83891	2.39507	0.680628	0.00178756	0.0139136	TRUE	14:27238039-27403904	Arhgef3	Arhgef3
ENSMUSG00000005802	31.5067	20.0333	0.653259	0.00179858	0.0139922	TRUE	2:122681233-122702663	Slc30a4	Slc30a4
ENSMUSG00000019214	37.5089	51.7515	-0.464366	0.00180725	0.0140524	TRUE	17:25718926-25727419	Chtf18	Chtf18
ENSMUSG00000030605	116.988	163.887	-0.486336	0.00181806	0.0141293	TRUE	7:79133768-79149060	Mfge8	Mfge8
ENSMUSG00000063455	3.34411	2.205	0.600842	0.00182062	0.0141419	TRUE	6:38123174-38254009	D630045J12Rik	D630045J12Rik
ENSMUSG00000020773	116.23	78.4154	0.567776	0.00182505	0.0141691	TRUE	11:116105752-116127210	Trim47	Trim47
ENSMUSG00000021024	236.949	312.564	-0.399578	0.00182735	0.0141797	TRUE	12:55384222-55418454	Psma6	Psma6
ENSMUSG00000031380	0.172463	0.68164	-1.98272	0.00183434	0.0142267	TRUE	X:164373378-164402650	Figf	Figf
ENSMUSG00000028392	82.3476	59.3265	0.473051	0.00183544	0.0142279	TRUE	4:62480053-62497298	Bspry	Bspry
ENSMUSG00000021294	0.0165793	0.116055	-2.80735	0.00184473	0.0142854	TRUE	12:112146208-112181747	Kif26a	Kif26a
ENSMUSG00000054309	46.8375	63.0463	-0.428747	0.00184474	0.0142854	TRUE	12:21286297-21315056	Cpsf3	Cpsf3
ENSMUSG00000091575	1.13074	0.474738	1.25206	0.00184717	0.014297	TRUE	3:106481982-106485913	2010016I18Rik	2010016I18Rik
ENSMUSG00000059890	30.1995	21.6319	0.481364	0.00185211	0.0143279	TRUE	9:44923131-44965600	Ube4a	Ube4a
ENSMUSG00000041062	0.370751	0.820288	-1.14568	0.00187024	0.0144607	TRUE	17:25736040-25748330	Mslnl	Mslnl
ENSMUSG00000096942	47.8269	69.9052	-0.547576	0.001872	0.014467	TRUE	12:110898114-110898551	Rps19-ps6	Rps19-ps6
ENSMUSG00000024136	2.47832	1.26445	0.970854	0.00187906	0.0145115	TRUE	17:24440081-24443105	Dnase1l2	Dnase1l2
ENSMUSG00000031161	48.7111	35.0414	0.475191	0.00187966	0.0145115	TRUE	X:7930120-7947889	Hdac6	Hdac6
ENSMUSG00000014773	24.7355	41.3888	-0.742661	0.00188256	0.0145264	TRUE	17:15367354-15376872	Dll1	Dll1
ENSMUSG00000063628	50.07	77.2169	-0.62497	0.0018897	0.0145741	TRUE	18:16274648-16274944	Gm7665	Gm7665
ENSMUSG00000024981	97.8665	72.0853	0.44111	0.00189449	0.0145985	TRUE	19:55253369-55296627	Acsl5	Acsl5
ENSMUSG00000055799	23.2637	15.2424	0.609994	0.00189478	0.0145985	TRUE	6:72626378-72789254	Tcf7l1	Tcf7l1
ENSMUSG00000064307	1.09493	2.48983	-1.18521	0.00189682	0.0146067	TRUE	7:101912984-101933895	Lrrc51	Lrrc51
ENSMUSG00000069972	8.9798	14.4645	-0.687758	0.0018978	0.0146069	TRUE	7:88530446-88530898	Rps13-ps2	Rps13-ps2
ENSMUSG00000069867	0.339489	0.0424362	3	0.00191094	0.0147006	TRUE	8:122619471-122622739	Pabpn1l	Pabpn1l
ENSMUSG00000037887	14.3971	8.60467	0.742587	0.00191274	0.014707	TRUE	7:142079490-142095843	Dusp8	Dusp8
ENSMUSG00000063052	37.9603	52.5237	-0.468478	0.0019149	0.0147161	TRUE	3:158036662-158068487	Lrrc40	Lrrc40
ENSMUSG00000025404	105.349	68.7873	0.614964	0.00191675	0.0147229	TRUE	10:127380327-127499384	R3hdm2	R3hdm2
ENSMUSG00000046324	157.24	99.1497	0.665292	0.00192198	0.0147556	TRUE	19:29608214-29648415	Ermp1	Ermp1
ENSMUSG00000052942	87.079	53.975	0.690035	0.00192695	0.0147863	TRUE	19:28258851-28680077	Glis3	Glis3
ENSMUSG00000046718	145.815	96.4929	0.595648	0.00194491	0.0149097	TRUE	8:71534264-71537437	Bst2	Bst2
ENSMUSG00000063524	819.409	1289.6	-0.654266	0.001945	0.0149097	TRUE	4:150236721-150248879	Eno1	Eno1
ENSMUSG00000034607	0.322814	0.714579	-1.14639	0.00195023	0.0149422	TRUE	X:112638431-112698651	Pof1b	Pof1b
ENSMUSG00000095562	6.2026	3.16408	0.971087	0.00195211	0.0149491	TRUE	X:170009659-170019281	Gm21887	Gm21887
ENSMUSG00000029815	9.98266	14.5039	-0.538946	0.00195775	0.0149847	TRUE	6:49073795-49086751	Malsu1	Malsu1
ENSMUSG00000024044	30.2109	42.6392	-0.497111	0.0019602	0.0149959	TRUE	17:69156810-69289985	Epb41l3	Epb41l3
ENSMUSG00000024911	53.8045	75.344	-0.485765	0.00196845	0.0150515	TRUE	19:5460607-5465052	Fibp	Fibp
ENSMUSG00000039959	41.7497	28.8429	0.533549	0.00197913	0.0151255	TRUE	5:135406531-135545120	Hip1	Hip1
ENSMUSG00000031938	11.1453	7.16449	0.637496	0.0019844	0.0151546	TRUE	9:15283337-15306448	4931406C07Rik	4931406C07Rik
ENSMUSG00000039801	26.077	18.5384	0.492257	0.00198493	0.0151546	TRUE	15:8169106-8271158	2410089E03Rik	2410089E03Rik
ENSMUSG00000032515	3.84472	2.44432	0.653442	0.00199396	0.0152158	TRUE	9:119971166-119977250	Csrnp1	Csrnp1
ENSMUSG00000076435	31.3276	53.9461	-0.784083	0.00202296	0.0154294	TRUE	11:94557102-94601871	Acsf2	Acsf2
ENSMUSG00000032727	10.3861	7.32253	0.50424	0.00202963	0.0154647	TRUE	13:111686178-111718596	Mier3	Mier3
ENSMUSG00000067288	894.787	1378.12	-0.623087	0.00202944	0.0154647	TRUE	17:33819027-33824562	Rps28	Rps28
ENSMUSG00000020411	2.95639	4.89431	-0.727269	0.00203951	0.0155322	TRUE	11:46148155-46166508	Nipal4	Nipal4
ENSMUSG00000030733	39.6906	27.9348	0.506737	0.00204857	0.0155934	TRUE	7:126466994-126475424	Sh2b1	Sh2b1
ENSMUSG00000009207	16.6345	22.7932	-0.454429	0.00205143	0.0156073	TRUE	2:74520291-74579435	Lnp	Lnp
ENSMUSG00000033444	21.4528	15.0563	0.510791	0.00205654	0.0156384	TRUE	10:75212073-75312399	Specc1l	Specc1l
ENSMUSG00000004988	1.53304	0.528049	1.53766	0.00205896	0.0156393	TRUE	6:117933559-117937692	Fxyd4	Fxyd4
ENSMUSG00000031990	0.958512	0.387969	1.30485	0.00205923	0.0156393	TRUE	9:27097385-27155421	Jam3	Jam3
ENSMUSG00000040139	2.17253	3.42399	-0.656301	0.00205975	0.0156393	TRUE	7:137375574-137410762	9430038I01Rik	9430038I01Rik
[truncated: 781 more rows]

## Sheet: VHL_KO 300_vs_SCR_300
Gene	VHL_KO_300.value	SCR_300.value	log2foldchange	pvalue	padjust	significance	gene_loci	gene_name	gene_description
ENSMUSG00000038456	10.6803	0.0968736	6.78463	2.68311e-63	9.59317e-60	TRUE	6:39462378-39557867	Dennd2a	Dennd2a
ENSMUSG00000022887	2.4557	0.0279057	6.45943	4.9016e-24	9.84561e-22	TRUE	16:23451785-23520590	Masp1	Masp1
ENSMUSG00000042155	2.72417	0.0440059	5.95198	9.04162e-23	1.64936e-20	TRUE	2:69821944-69836651	Klhl23	Klhl23
ENSMUSG00000033721	2.07398	0.0380935	5.76671	1.48602e-18	1.81955e-16	TRUE	3:109340653-109685698	Vav3	Vav3
ENSMUSG00000031762	7.30519	0.138123	5.72489	1.02772e-17	1.09747e-15	TRUE	8:94172618-94173567	Mt2	Mt2
ENSMUSG00000058070	1.39774	0.0274666	5.66928	7.54185e-18	8.17125e-16	TRUE	12:108370957-108539617	Eml1	Eml1
ENSMUSG00000058420	2.21776	0.055782	5.31316	1.90381e-25	4.47821e-23	TRUE	7:118380717-118448190	Syt17	Syt17
ENSMUSG00000031748	9.82004	0.255376	5.26504	1.51498e-46	1.35417e-43	TRUE	8:93809966-93969388	Gnao1	Gnao1
ENSMUSG00000005124	3.82553	0.108726	5.1369	6.39013e-34	2.85591e-31	TRUE	15:66891320-66923201	Wisp1	Wisp1
ENSMUSG00000024388	1.31197	0.0405963	5.01424	2.99218e-32	1.18869e-29	TRUE	18:31959234-32036961	Myo7b	Myo7b
ENSMUSG00000022912	7.40693	0.240183	4.94667	3.47241e-41	2.48305e-38	TRUE	16:62854307-62929346	Pros1	Pros1
ENSMUSG00000047230	2.82971	0.0939063	4.91329	8.59636e-20	1.21966e-17	TRUE	X:139800828-139811386	Cldn2	Cldn2
ENSMUSG00000046447	5.22653	0.18145	4.84821	3.12619e-11	1.36978e-09	TRUE	4:138454314-138460123	Camk2n1	Camk2n1
ENSMUSG00000039103	7.78922	0.275901	4.81925	7.04647e-35	3.40459e-32	TRUE	3:152236982-152266350	Nexn	Nexn
ENSMUSG00000024395	2.03214	0.075826	4.74416	3.72419e-17	3.59877e-15	TRUE	18:31931507-31958619	Lims2	Lims2
ENSMUSG00000023070	2.09209	0.0796479	4.71516	8.41041e-17	7.83088e-15	TRUE	X:20549787-20562089	Rgn	Rgn
ENSMUSG00000029093	16.552	0.645942	4.67946	3.55179e-100	6.34954e-96	TRUE	5:36017180-36398139	Sorcs2	Sorcs2
ENSMUSG00000037025	4.52673	0.184227	4.61891	2.42009e-27	6.656e-25	TRUE	2:148042877-148046969	Foxa2	Foxa2
ENSMUSG00000025375	3.10754	0.126499	4.61857	3.66519e-37	2.04758e-34	TRUE	11:120007313-120047167	Aatk	Aatk
ENSMUSG00000035783	0.680336	0.0287466	4.56478	3.48905e-07	6.15734e-06	TRUE	19:34241090-34255336	Acta2	Acta2
ENSMUSG00000069893	1.4166	0.061188	4.53303	2.61201e-17	2.57983e-15	TRUE	11:48946150-48979398	9930111J21Rik1	9930111J21Rik1
ENSMUSG00000045672	1.18021	0.0531096	4.47393	1.28889e-22	2.32742e-20	TRUE	4:63214004-63334991	Col27a1	Col27a1
ENSMUSG00000035557	1.80452	0.0825237	4.45066	6.03899e-14	3.8695e-12	TRUE	11:100256217-100261029	Krt17	Krt17
ENSMUSG00000028364	6.0618	0.284147	4.41504	1.68253e-08	4.26647e-07	TRUE	4:63959785-64047015	Tnc	Tnc
ENSMUSG00000002289	3.98884	0.186977	4.41504	3.10417e-08	7.35984e-07	TRUE	17:33773750-33781575	Angptl4	Angptl4
ENSMUSG00000040372	1.95534	0.0928167	4.39689	1.30542e-14	9.11599e-13	TRUE	4:24966407-25009233	Gpr63	Gpr63
ENSMUSG00000028469	2.13461	0.10673	4.32193	1.22837e-17	1.29938e-15	TRUE	4:43631935-43651244	Npr2	Npr2
ENSMUSG00000031972	2.10793	0.107183	4.29768	2.36712e-13	1.37393e-11	TRUE	8:123891767-123894736	Acta1	Acta1
ENSMUSG00000063446	0.36376	0.0184963	4.29768	9.57366e-07	1.51325e-05	TRUE	4:49059273-49340259	Lppr1	Lppr1
ENSMUSG00000014813	0.255327	0.0136783	4.22239	5.83538e-06	7.44605e-05	TRUE	14:69029289-69041401	Stc1	Stc1
ENSMUSG00000045761	1.13525	0.0612146	4.21299	1.2003e-14	8.41484e-13	TRUE	17:71673261-71729669	Fam179a	Fam179a
ENSMUSG00000051177	0.693599	0.0377564	4.19931	1.24846e-11	5.76711e-10	TRUE	2:134786067-135475258	Plcb1	Plcb1
ENSMUSG00000020623	0.829888	0.0478781	4.11548	2.35684e-08	5.7955e-07	TRUE	11:110399122-110525522	Map2k6	Map2k6
ENSMUSG00000027188	0.458856	0.0264724	4.11547	5.28242e-06	6.82819e-05	TRUE	2:102550012-102643041	Pamr1	Pamr1
ENSMUSG00000022885	7.55281	0.43859	4.10607	2.09756e-50	2.67843e-47	TRUE	16:23224740-23360350	St6gal1	St6gal1
ENSMUSG00000067158	4.24771	0.263418	4.01126	9.26494e-13	4.92945e-11	TRUE	1:82448423-82586849	Col4a4	Col4a4
ENSMUSG00000102692	0.09496	0.005935	4	1.36841e-06	2.07843e-05	TRUE	3:83127948-83357209	Dchs2	Dchs2
ENSMUSG00000079465	4.08595	0.264178	3.95109	8.78871e-29	2.66298e-26	TRUE	1:82586921-82722059	Col4a3	Col4a3
ENSMUSG00000049100	0.140889	0.00918839	3.9386	2.06482e-05	0.000218937	TRUE	3:45378398-45435623	Pcdh10	Pcdh10
ENSMUSG00000028019	8.28104	0.542901	3.93105	1.61886e-54	3.61755e-51	TRUE	3:81036416-81214040	Pdgfc	Pdgfc
ENSMUSG00000023092	6.61978	0.440145	3.91073	4.82888e-24	9.80977e-22	TRUE	X:56731787-56793346	Fhl1	Fhl1
ENSMUSG00000071064	5.34683	0.357065	3.90442	7.58931e-59	1.9382e-55	TRUE	8:79028437-79193766	Zfp827	Zfp827
ENSMUSG00000029231	1.35532	0.0932563	3.86129	8.65888e-18	9.32499e-16	TRUE	5:75152292-75198215	Pdgfra	Pdgfra
ENSMUSG00000032332	1.65744	0.114394	3.85687	8.11933e-33	3.37557e-30	TRUE	9:79598991-79718831	Col12a1	Col12a1
ENSMUSG00000067818	1.18551	0.0827103	3.8413	3.0706e-05	0.000306323	TRUE	2:156775420-156781658	Myl9	Myl9
ENSMUSG00000026158	1.58155	0.11152	3.82597	8.27958e-19	1.05724e-16	TRUE	1:23366424-23397772	Ogfrl1	Ogfrl1
ENSMUSG00000069892	1.68503	0.123399	3.77138	2.43602e-22	4.26948e-20	TRUE	11:49015874-49051242	9930111J21Rik2	9930111J21Rik2
ENSMUSG00000057897	7.02803	0.517436	3.76367	1.52351e-36	8.01051e-34	TRUE	11:5969644-6066362	Camk2b	Camk2b
ENSMUSG00000000031	0.942124	0.0706593	3.73696	1.56755e-06	2.33916e-05	TRUE	7:142575529-142578143	H19	H19
ENSMUSG00000037411	43.8942	3.30858	3.72975	3.65607e-39	2.25378e-36	TRUE	5:137061504-137072268	Serpine1	Serpine1
ENSMUSG00000051483	9.40901	0.713953	3.72014	1.8858e-37	1.12375e-34	TRUE	16:93607837-93610505	Cbr1	Cbr1
ENSMUSG00000039943	4.20195	0.325212	3.6916	4.64281e-27	1.22058e-24	TRUE	2:135659011-136014593	Plcb4	Plcb4
ENSMUSG00000001349	1.32607	0.102698	3.69067	1.57313e-13	9.53317e-12	TRUE	9:22099281-22109630	Cnn1	Cnn1
ENSMUSG00000041649	1.08873	0.0857378	3.66658	3.3122e-16	2.9313e-14	TRUE	X:153237466-153396132	Klf8	Klf8
ENSMUSG00000047146	2.06022	0.164278	3.64859	7.3114e-24	1.43633e-21	TRUE	10:62804570-62899118	Tet1	Tet1
ENSMUSG00000041324	10.0653	0.81511	3.62625	3.4686e-37	2.00026e-34	TRUE	13:16011851-16027211	Inhba	Inhba
ENSMUSG00000048852	0.344527	0.0283173	3.60486	1.79438e-07	3.45669e-06	TRUE	11:48904656-48992226	Gm12185	Gm12185
ENSMUSG00000016206	8.94832	0.756572	3.56407	1.61413e-42	1.2546e-39	TRUE	17:37270220-37274484	H2-M3	H2-M3
ENSMUSG00000037921	1.89047	0.160616	3.55706	4.17097e-15	3.10685e-13	TRUE	8:61928087-62037701	Ddx60	Ddx60
ENSMUSG00000023341	0.783024	0.0677617	3.53051	2.25464e-06	3.22708e-05	TRUE	16:97535308-97560900	Mx2	Mx2
ENSMUSG00000038400	85.2071	7.4554	3.51462	7.42396e-47	6.98516e-44	TRUE	2:173224458-173276533	Pmepa1	Pmepa1
ENSMUSG00000033355	7.34495	0.642819	3.51427	1.45809e-05	0.000162812	TRUE	16:23609919-23614222	Rtp4	Rtp4
ENSMUSG00000027068	0.773367	0.0687659	3.49139	4.73516e-16	4.12929e-14	TRUE	2:69380445-69404533	Dhrs9	Dhrs9
ENSMUSG00000040093	21.956	1.95418	3.48998	0.000161942	0.00128213	TRUE	2:118528757-118549687	Bmf	Bmf
ENSMUSG00000028463	3.1537	0.284432	3.47089	1.95077e-13	1.15095e-11	TRUE	4:43506966-43513729	Car9	Car9
ENSMUSG00000026463	1.76885	0.162053	3.44827	9.73012e-28	2.76104e-25	TRUE	1:133699457-133801041	Atp2b4	Atp2b4
ENSMUSG00000026959	4.89343	0.449485	3.4445	0.000199505	0.00153034	TRUE	2:25291181-25319187	Grin1	Grin1
ENSMUSG00000046546	7.75319	0.774209	3.32399	3.71739e-45	3.02072e-42	TRUE	16:30599723-30602797	Fam43a	Fam43a
ENSMUSG00000029869	0.365698	0.0365698	3.32192	0.000748356	0.00467611	TRUE	6:41605482-41620509	Ephb6	Ephb6
ENSMUSG00000031891	5.04115	0.506427	3.31533	5.85604e-19	7.6415e-17	TRUE	8:105518746-105523984	Hsd11b2	Hsd11b2
ENSMUSG00000054967	1.42216	0.143277	3.3112	1.03083e-09	3.36894e-08	TRUE	15:76910851-76918010	Zfp647	Zfp647
ENSMUSG00000085830	0.218415	0.0221367	3.30256	0.000283161	0.00205943	TRUE	2:25291220-25298925	Grin1os	Grin1os
ENSMUSG00000042834	0.460186	0.0467986	3.29768	3.55752e-06	4.82899e-05	TRUE	18:33437019-33464029	Nrep	Nrep
ENSMUSG00000074272	0.457603	0.0471062	3.28011	4.61273e-05	0.000435155	TRUE	7:25461707-25477603	Ceacam1	Ceacam1
ENSMUSG00000063632	12.4827	1.30135	3.26185	4.29103e-66	1.91777e-62	TRUE	12:27334264-27342574	Sox11	Sox11
ENSMUSG00000026208	0.616972	0.0661042	3.22239	7.26712e-06	8.95344e-05	TRUE	1:75360329-75368579	Des	Des
ENSMUSG00000003283	0.342787	0.0367272	3.22239	8.67137e-05	0.000756185	TRUE	2:153108468-153151441	Hck	Hck
ENSMUSG00000023031	0.433223	0.0464168	3.22239	0.00136393	0.0077038	TRUE	15:100674425-100687920	Cela1	Cela1
ENSMUSG00000048078	3.1377	0.336653	3.22037	3.61993e-19	4.79359e-17	TRUE	7:96171246-96911093	Tenm4	Tenm4
ENSMUSG00000033715	0.353385	0.0387861	3.18763	0.000100616	0.000858578	TRUE	13:4049011-4090422	Akr1c14	Akr1c14
ENSMUSG00000043592	1.11244	0.123254	3.17403	1.31201e-07	2.60609e-06	TRUE	17:48454901-48539714	Unc5cl	Unc5cl
ENSMUSG00000021998	2.10729	0.233566	3.17348	1.10814e-12	5.86101e-11	TRUE	14:75131101-75230842	Lcp1	Lcp1
ENSMUSG00000074652	1.51485	0.168885	3.16506	2.0952e-14	1.39241e-12	TRUE	2:155611212-155634307	Myh7b	Myh7b
ENSMUSG00000103472	0.324897	0.0362217	3.16506	2.17936e-07	4.04994e-06	TRUE	18:37714764-37841873	Pcdhga7	Pcdhga7
ENSMUSG00000048583	2.72337	0.30734	3.14749	3.89171e-22	6.62592e-20	TRUE	7:142650766-142666816	Igf2	Igf2
ENSMUSG00000040483	4.98527	0.573799	3.11905	2.58763e-11	1.14787e-09	TRUE	11:72301629-72313733	Xaf1	Xaf1
ENSMUSG00000064373	4.61146	0.53713	3.10188	6.01546e-15	4.40731e-13	TRUE	15:3268547-3280508	Sepp1	Sepp1
ENSMUSG00000020000	1.04723	0.123631	3.08246	6.99824e-09	1.9277e-07	TRUE	10:24223517-24302790	Moxd1	Moxd1
ENSMUSG00000019647	16.7554	2.00554	3.06256	4.06398e-49	4.54074e-46	TRUE	18:47235598-47368870	Sema6a	Sema6a
ENSMUSG00000006522	0.446985	0.0536382	3.05889	0.000155684	0.00123972	TRUE	14:30908573-30923760	Itih3	Itih3
ENSMUSG00000025150	26.929	3.27515	3.03953	3.36931e-18	3.886e-16	TRUE	11:120729489-120732114	Cbr2	Cbr2
ENSMUSG00000037892	0.701426	0.0868739	3.0133	2.20257e-09	6.71933e-08	TRUE	3:49743296-49757325	Pcdh18	Pcdh18
ENSMUSG00000027070	0.200811	0.0251014	3	3.02127e-05	0.000301908	TRUE	2:69424340-69586065	Lrp2	Lrp2
ENSMUSG00000060183	0.190539	0.0238173	3	0.0011093	0.00648496	TRUE	5:92359544-92365485	Cxcl11	Cxcl11
ENSMUSG00000064215	51.479	6.45246	2.99606	3.04948e-07	5.44067e-06	TRUE	12:103434211-103440239	Ifi27	Ifi27
ENSMUSG00000047216	0.297745	0.0381259	2.96523	0.000210391	0.00160254	TRUE	1:110888326-110977584	Cdh19	Cdh19
ENSMUSG00000054893	0.760328	0.098497	2.94847	6.57724e-09	1.82297e-07	TRUE	7:6286579-6307883	Zfp667	Zfp667
ENSMUSG00000073402	2.44965	0.318455	2.94342	1.33456e-11	6.13315e-10	TRUE	17:36164443-36168537	Gm8909	Gm8909
ENSMUSG00000028864	0.146735	0.0191393	2.9386	0.00405075	0.0190868	TRUE	5:16553495-16620152	Hgf	Hgf
ENSMUSG00000037860	0.386715	0.0504411	2.9386	0.00440399	0.0204175	TRUE	1:173350879-173466040	Aim2	Aim2
ENSMUSG00000041633	0.18046	0.0238845	2.91754	4.94518e-05	0.000463096	TRUE	X:153685154-153696391	Kctd12b	Kctd12b
ENSMUSG00000023951	82.8263	11.0186	2.91015	2.50267e-05	0.000257572	TRUE	17:46016993-46032377	Vegfa	Vegfa
ENSMUSG00000085440	0.427682	0.0569093	2.9098	1.86433e-05	0.000200239	TRUE	8:45723325-45819297	Sorbs2os	Sorbs2os
ENSMUSG00000050014	0.764786	0.103117	2.89077	6.12597e-07	1.0159e-05	TRUE	15:77584158-77596125	Apol10b	Apol10b
ENSMUSG00000055148	7.76143	1.05334	2.88136	4.97762e-20	7.29385e-18	TRUE	8:72319033-72321656	Klf2	Klf2
ENSMUSG00000022330	1.04	0.141143	2.88136	1.56068e-08	3.9826e-07	TRUE	15:35296098-35303304	Osr2	Osr2
ENSMUSG00000042116	2.798	0.381545	2.87447	1.67747e-24	3.61302e-22	TRUE	4:155768149-155774698	Vwa1	Vwa1
ENSMUSG00000053469	0.895022	0.122461	2.8696	5.03632e-10	1.75207e-08	TRUE	15:66670753-66850721	Tg	Tg
ENSMUSG00000096795	0.324036	0.045005	2.84799	0.00225607	0.0116667	TRUE	10:81704825-81726686	Zfp433	Zfp433
ENSMUSG00000070568	0.31008	0.0430667	2.84799	0.00323002	0.01582	TRUE	7:45277513-45288998	1700039E15Rik	1700039E15Rik
ENSMUSG00000001510	5.06675	0.711897	2.83132	3.00535e-30	1.01371e-27	TRUE	11:95120119-95125296	Dlx3	Dlx3
ENSMUSG00000027514	0.403927	0.0568022	2.83007	9.15099e-05	0.000792598	TRUE	2:173206612-173218923	Zbp1	Zbp1
ENSMUSG00000030921	0.8755	0.123712	2.82312	2.54628e-05	0.000261695	TRUE	7:104409025-104465193	Trim30a	Trim30a
ENSMUSG00000070111	0.194962	0.0277317	2.81359	2.42853e-05	0.000251098	TRUE	8:94964679-94969756	Gm10286	Gm10286
ENSMUSG00000085501	1.34731	0.192473	2.80735	0.000223786	0.00168874	TRUE	11:120235234-120236122	Gm11772	Gm11772
ENSMUSG00000032179	0.164321	0.0234744	2.80735	0.00685512	0.0294235	TRUE	9:75775364-75900310	Bmp5	Bmp5
ENSMUSG00000096107	0.926057	0.132294	2.80735	0.00685512	0.0294235	TRUE	13:3361029-3361533	Gm16505	Gm16505
ENSMUSG00000054072	0.118318	0.0169025	2.80735	0.00685512	0.0294235	TRUE	18:60376029-60392627	Iigp1	Iigp1
ENSMUSG00000032297	0.16889	0.0241271	2.80735	0.00759399	0.031898	TRUE	9:59577917-59607292	Celf6	Celf6
ENSMUSG00000040152	213.221	30.5998	2.80076	8.50061e-27	2.2024e-24	TRUE	2:118111876-118127133	Thbs1	Thbs1
ENSMUSG00000026837	0.281604	0.0406159	2.79355	2.6352e-06	3.72112e-05	TRUE	2:27886425-28039514	Col5a1	Col5a1
ENSMUSG00000039375	0.232068	0.0334713	2.79355	0.00369341	0.017697	TRUE	8:54629055-54887184	Wdr17	Wdr17
ENSMUSG00000034687	1.56928	0.233883	2.74624	7.69704e-17	7.2421e-15	TRUE	5:96373955-96784728	Fras1	Fras1
ENSMUSG00000097265	0.381882	0.0572824	2.73696	0.000253823	0.00187582	TRUE	13:83723442-83729582	Gm26803	Gm26803
ENSMUSG00000087203	0.16981	0.0254715	2.73696	0.00168611	0.0091982	TRUE	2:117857291-118111202	Gm13986	Gm13986
ENSMUSG00000085411	0.606895	0.0910343	2.73696	0.00407359	0.0191742	TRUE	2:167858585-167862542	Gm14319	Gm14319
ENSMUSG00000065934	2.63363	0.395044	2.73696	0.0049961	0.0226976	TRUE	9:35474885-35475046	Gm25630	Gm25630
ENSMUSG00000022947	2.7568	0.415708	2.72935	8.73856e-10	2.91454e-08	TRUE	16:93683215-93690990	Cbr3	Cbr3
ENSMUSG00000054863	0.854952	0.129237	2.72582	6.54624e-06	8.20092e-05	TRUE	15:87625230-87759336	Fam19a5	Fam19a5
ENSMUSG00000072945	2.29369	0.34721	2.72379	2.3409e-07	4.32318e-06	TRUE	X:139779549-139782353	Ripply1	Ripply1
ENSMUSG00000030107	4.0881	0.621893	2.71669	0.00149253	0.00829147	TRUE	6:121245906-121270917	Usp18	Usp18
ENSMUSG00000034591	3.08465	0.470221	2.7137	6.15394e-12	2.99766e-10	TRUE	10:83230848-83337882	Slc41a2	Slc41a2
ENSMUSG00000036585	4.88888	0.745378	2.71346	1.19779e-18	1.48701e-16	TRUE	18:38838673-38929404	Fgf1	Fgf1
ENSMUSG00000035104	0.865662	0.132499	2.70782	0.000289425	0.00209476	TRUE	6:82041043-82093099	Eva1a	Eva1a
ENSMUSG00000044522	1.4666	0.227262	2.69004	3.83577e-08	8.78004e-07	TRUE	3:121634936-121643485	A730020M07Rik	A730020M07Rik
ENSMUSG00000063681	0.120253	0.0187895	2.67807	0.00622293	0.0272799	TRUE	1:139197056-139377100	Crb1	Crb1
ENSMUSG00000051606	0.624763	0.0986468	2.66296	0.0128904	0.04877	TRUE	13:47010673-47011195	2010001K21Rik	2010001K21Rik
ENSMUSG00000026535	42.4385	6.81077	2.63948	4.81197e-40	3.18606e-37	TRUE	1:173962568-173982744	Ifi202b	Ifi202b
ENSMUSG00000052861	0.151213	0.0243891	2.63227	2.15122e-06	3.0964e-05	TRUE	6:73017606-73221651	Dnah6	Dnah6
ENSMUSG00000024339	12.6192	2.03709	2.63103	8.56045e-23	1.57768e-20	TRUE	17:34203527-34216321	Tap2	Tap2
ENSMUSG00000027318	0.50573	0.0818092	2.62803	0.000140919	0.00114095	TRUE	2:131050591-131063814	Adam33	Adam33
ENSMUSG00000075318	0.180411	0.0292558	2.62449	0.000691172	0.00436457	TRUE	2:65620771-65767447	Scn2a1	Scn2a1
ENSMUSG00000105597	0.365811	0.0596432	2.61667	0.00675814	0.0290624	TRUE	3:121787500-121788572	4633401B06Rik	4633401B06Rik
ENSMUSG00000018593	8.60024	1.40309	2.61577	7.25517e-16	6.11014e-14	TRUE	11:55394500-55420080	Sparc	Sparc
ENSMUSG00000087684	0.7021	0.1147	2.61382	1.13147e-07	2.29594e-06	TRUE	2:167827693-167833646	1200007C13Rik	1200007C13Rik
ENSMUSG00000046613	0.752144	0.123196	2.61005	8.84351e-07	1.40404e-05	TRUE	16:20589471-20605377	Vwa5b2	Vwa5b2
ENSMUSG00000026832	1.43474	0.235978	2.60407	3.43635e-06	4.7002e-05	TRUE	2:58129137-58195532	Cytip	Cytip
ENSMUSG00000020658	0.307588	0.0508302	2.59724	1.1809e-06	1.81521e-05	TRUE	12:3962554-4038915	Efr3b	Efr3b
ENSMUSG00000038670	0.467883	0.0779804	2.58496	9.68314e-08	2.00586e-06	TRUE	7:44501699-44524656	Mybpc2	Mybpc2
ENSMUSG00000012819	0.132157	0.0220262	2.58496	0.000444931	0.00301861	TRUE	10:60302748-60696490	Cdh23	Cdh23
ENSMUSG00000045475	0.812662	0.135444	2.58496	0.00620202	0.027235	TRUE	3:92944486-92945733	Lce3c	Lce3c
ENSMUSG00000022464	0.181179	0.0306836	2.56188	0.00348005	0.016869	TRUE	15:96994823-97055956	Slc38a4	Slc38a4
ENSMUSG00000079563	1.74002	0.295717	2.55681	2.70101e-10	9.85428e-09	TRUE	17:32413100-32424167	Pglyrp2	Pglyrp2
ENSMUSG00000028268	1.07361	0.184526	2.54057	3.62778e-05	0.000355169	TRUE	3:142560026-142573209	Gbp3	Gbp3
ENSMUSG00000022996	0.268051	0.0469089	2.51457	0.00270278	0.0136183	TRUE	15:98771753-98778150	Wnt10b	Wnt10b
ENSMUSG00000079455	0.492286	0.08615	2.51457	0.00293466	0.0145852	TRUE	1:85266698-85285491	Gm16026	Gm16026
ENSMUSG00000047822	1.85671	0.325911	2.51019	7.48268e-06	9.16846e-05	TRUE	9:21835510-21837346	Gm6484	Gm6484
ENSMUSG00000016942	0.385066	0.0681887	2.4975	9.90222e-06	0.000116615	TRUE	15:78439668-78468634	Tmprss6	Tmprss6
ENSMUSG00000028167	1.34673	0.240093	2.48779	4.11867e-08	9.35572e-07	TRUE	3:135281221-135304426	Bdh2	Bdh2
ENSMUSG00000086266	0.821162	0.147274	2.47917	1.22874e-06	1.87906e-05	TRUE	7:142659693-142670356	Igf2os	Igf2os
ENSMUSG00000022537	6.74892	1.21516	2.47351	1.58064e-13	9.54634e-12	TRUE	16:30511855-30550842	Tmem44	Tmem44
ENSMUSG00000073557	42.8679	7.72754	2.47182	5.36774e-50	6.39728e-47	TRUE	1:134754658-134955942	Ppp1r12b	Ppp1r12b
ENSMUSG00000070867	0.268226	0.0483581	2.47162	1.31812e-07	2.61532e-06	TRUE	4:114406724-114615098	Trabd2b	Trabd2b
ENSMUSG00000097172	0.555825	0.100357	2.46948	0.00013391	0.00109261	TRUE	14:76514558-76520855	4930444M15Rik	4930444M15Rik
ENSMUSG00000022899	3.24994	0.589886	2.4619	0.0070715	0.0301137	TRUE	16:36750178-36784962	Slc15a2	Slc15a2
ENSMUSG00000015709	0.0940505	0.0171001	2.45943	0.00190065	0.0101517	TRUE	7:84246281-84409959	Arnt2	Arnt2
ENSMUSG00000032085	4.03513	0.734393	2.45799	1.12428e-14	7.9757e-13	TRUE	9:45929628-45936058	Tagln	Tagln
ENSMUSG00000075520	0.635729	0.115875	2.45584	4.49267e-13	2.47125e-11	TRUE	2:15526479-16255555	Malrd1	Malrd1
ENSMUSG00000020432	8.33573	1.52515	2.45036	2.75215e-12	1.38984e-10	TRUE	11:3917192-3932159	Tcn2	Tcn2
ENSMUSG00000048562	1.75992	0.3257	2.4339	6.53085e-16	5.58622e-14	TRUE	12:118846329-118852578	Sp8	Sp8
ENSMUSG00000096727	6.38237	1.19091	2.42202	1.89778e-20	2.87513e-18	TRUE	17:34181988-34187764	Psmb9	Psmb9
ENSMUSG00000078920	0.295513	0.0554088	2.41504	0.011576	0.0448125	TRUE	11:49076587-49096974	Ifi47	Ifi47
ENSMUSG00000055322	78.0255	14.7239	2.40579	3.7582e-26	9.07909e-24	TRUE	1:73910231-74124449	Tns1	Tns1
ENSMUSG00000054752	2.31089	0.436439	2.4046	2.57317e-18	3.04639e-16	TRUE	4:53631471-53707009	Fsd1l	Fsd1l
ENSMUSG00000001119	0.699756	0.132478	2.4011	1.36113e-05	0.000153617	TRUE	10:76708792-76726168	Col6a1	Col6a1
ENSMUSG00000041992	1.61799	0.308188	2.39232	2.13347e-17	2.1427e-15	TRUE	12:117516479-117756978	Rapgef5	Rapgef5
ENSMUSG00000041798	2.98677	0.570585	2.38807	3.79614e-09	1.10527e-07	TRUE	11:5900820-5950081	Gck	Gck
ENSMUSG00000026175	0.539797	0.103807	2.37851	0.00113084	0.00660005	TRUE	1:74409376-74435559	Vil1	Vil1
ENSMUSG00000073399	0.890929	0.17281	2.36613	0.000323311	0.00229086	TRUE	17:36881598-36890123	Trim40	Trim40
ENSMUSG00000028464	44.1378	8.72869	2.33818	1.29177e-40	8.8819e-38	TRUE	4:43514711-43523765	Tpm2	Tpm2
ENSMUSG00000026207	11.4457	2.26443	2.33759	4.32875e-13	2.39582e-11	TRUE	1:75375297-75432320	Speg	Speg
ENSMUSG00000060675	5.46285	1.09331	2.32096	8.54892e-12	4.05382e-10	TRUE	19:7557459-7588545	Pla2g16	Pla2g16
ENSMUSG00000017167	2.94124	0.591323	2.31441	2.09357e-15	1.64875e-13	TRUE	11:101170523-101190724	Cntnap1	Cntnap1
ENSMUSG00000088605	4.10846	0.829592	2.30812	0.0092059	0.0371499	TRUE	9:35503588-35503695	Gm24188	Gm24188
ENSMUSG00000046169	0.16988	0.0345069	2.29956	0.000746072	0.00466674	TRUE	13:104287873-104494763	Adamts6	Adamts6
ENSMUSG00000042589	1.6009	0.326397	2.29418	5.44639e-11	2.25905e-09	TRUE	5:121856366-122050102	Cux2	Cux2
ENSMUSG00000026255	12.9003	2.63604	2.29096	1.59737e-10	6.14112e-09	TRUE	1:87264363-87310839	Efhd1	Efhd1
ENSMUSG00000030849	40.0166	8.20929	2.28527	4.37006e-06	5.79551e-05	TRUE	7:130162451-133123350	Fgfr2	Fgfr2
ENSMUSG00000032661	0.844442	0.173655	2.28177	1.26319e-05	0.000144478	TRUE	5:120753098-120777661	Oas3	Oas3
ENSMUSG00000030616	0.758182	0.15663	2.27518	2.46742e-10	9.13253e-09	TRUE	7:90348699-90410439	Sytl2	Sytl2
ENSMUSG00000034227	50.8399	10.5255	2.27207	2.63957e-18	3.10445e-16	TRUE	11:116330704-116335399	Foxj1	Foxj1
ENSMUSG00000020057	1.15496	0.239181	2.27167	1.89132e-07	3.60844e-06	TRUE	10:88322804-88379080	Dram1	Dram1
ENSMUSG00000006567	3.88626	0.808155	2.26568	1.18711e-26	3.03172e-24	TRUE	8:21992785-22060305	Atp7b	Atp7b
ENSMUSG00000029581	7.18151	1.4968	2.2624	0.000554487	0.00362964	TRUE	5:142960343-142973185	Fscn1	Fscn1
ENSMUSG00000051497	1.57945	0.329325	2.26184	7.27467e-08	1.56132e-06	TRUE	11:110968033-111027968	Kcnj16	Kcnj16
ENSMUSG00000079363	1.19972	0.250238	2.26133	8.66492e-09	2.34701e-07	TRUE	5:105115767-105139586	Gbp4	Gbp4
ENSMUSG00000005057	2.82576	0.590841	2.2578	2.04424e-14	1.36361e-12	TRUE	5:136218147-136246556	Sh2b2	Sh2b2
ENSMUSG00000022636	1.21136	0.253851	2.25457	9.37881e-06	0.000111479	TRUE	16:52248996-52454074	Alcam	Alcam
ENSMUSG00000020689	1.37764	0.289808	2.24903	1.7666e-14	1.19627e-12	TRUE	11:104608000-104670476	Itgb3	Itgb3
ENSMUSG00000100005	0.665749	0.140051	2.24903	8.29874e-05	0.000728309	TRUE	7:70365159-70411146	B130024G19Rik	B130024G19Rik
ENSMUSG00000025498	10.0068	2.10867	2.24657	0.00167155	0.00912434	TRUE	7:141262706-141266481	Irf7	Irf7
ENSMUSG00000066258	2.11496	0.447178	2.24171	4.97538e-09	1.42998e-07	TRUE	7:104299894-104315466	Trim12a	Trim12a
ENSMUSG00000075602	2.00519	0.425013	2.23816	1.50523e-05	0.000167436	TRUE	15:74994877-74998031	Ly6a	Ly6a
ENSMUSG00000028270	0.53711	0.114009	2.23607	0.00123356	0.00708398	TRUE	3:142620602-142638008	Gbp2	Gbp2
ENSMUSG00000041872	1.64465	0.352425	2.22239	9.40307e-06	0.000111693	TRUE	1:20777146-20790617	Il17f	Il17f
ENSMUSG00000056155	1.30916	0.280535	2.22239	0.000259394	0.0019083	TRUE	8:84173733-84176552	Nanos3	Nanos3
ENSMUSG00000099707	0.911918	0.195411	2.22239	0.00689491	0.0295447	TRUE	1:71888112-71891204	Gm8883	Gm8883
ENSMUSG00000001506	1.70659	0.366725	2.21835	6.06893e-09	1.70054e-07	TRUE	11:94936224-94953042	Col1a1	Col1a1
ENSMUSG00000039646	11.52	2.48119	2.21504	6.89491e-24	1.36956e-21	TRUE	16:4639941-4650802	Vasn	Vasn
ENSMUSG00000001123	18.9806	4.08957	2.2145	5.17107e-13	2.82701e-11	TRUE	11:78962974-78984946	Lgals9	Lgals9
ENSMUSG00000007122	5.22739	1.13004	2.20972	8.45999e-16	7.06725e-14	TRUE	1:172209894-172219868	Casq1	Casq1
ENSMUSG00000073489	8.07925	1.74716	2.20921	5.29554e-22	8.93097e-20	TRUE	1:173747293-173766943	Ifi204	Ifi204
ENSMUSG00000040265	0.453976	0.0985605	2.20353	8.07321e-05	0.000710609	TRUE	1:161982453-162478034	Dnm3	Dnm3
ENSMUSG00000043313	0.0741164	0.0161382	2.19931	0.00907785	0.0367909	TRUE	18:37496991-37504128	Pcdhb19	Pcdhb19
ENSMUSG00000054555	14.7109	3.21706	2.19307	2.92577e-23	5.50567e-21	TRUE	7:133883199-134232146	Adam12	Adam12
ENSMUSG00000026193	485.269	106.647	2.18594	1.27453e-32	5.17838e-30	TRUE	1:71585520-71653200	Fn1	Fn1
ENSMUSG00000037813	0.146451	0.0323055	2.18057	0.00367086	0.0176192	TRUE	2:158182533-158229222	D630003M21Rik	D630003M21Rik
ENSMUSG00000028128	156.418	34.6075	2.17625	2.89916e-24	6.09746e-22	TRUE	3:121723537-121735048	F3	F3
ENSMUSG00000032135	21.227	4.70102	2.17486	3.59408e-26	8.80156e-24	TRUE	9:44134469-44142727	Mcam	Mcam
ENSMUSG00000079671	0.482751	0.10764	2.16506	0.00332925	0.0162172	TRUE	1:9560832-9631175	2610203C22Rik	2610203C22Rik
ENSMUSG00000044708	1.3635	0.305368	2.1587	1.27847e-15	1.03418e-13	TRUE	1:172341210-172374085	Kcnj10	Kcnj10
ENSMUSG00000038679	0.487597	0.109984	2.14839	4.12727e-05	0.000395646	TRUE	15:50654752-50890463	Trps1	Trps1
ENSMUSG00000025993	25.1355	5.69617	2.14166	9.12964e-31	3.13867e-28	TRUE	1:45908068-45926523	Slc40a1	Slc40a1
ENSMUSG00000049775	187.857	42.7032	2.13722	1.22446e-26	3.08305e-24	TRUE	X:167207093-167209315	Tmsb4x	Tmsb4x
ENSMUSG00000037106	0.639693	0.146017	2.13124	1.45555e-06	2.19289e-05	TRUE	15:58510048-58665092	Fer1l6	Fer1l6
ENSMUSG00000035403	0.441359	0.100745	2.13124	0.000232536	0.00174373	TRUE	2:37776249-37799103	Crb2	Crb2
ENSMUSG00000035105	47.6076	10.881	2.12939	8.84962e-05	0.000769478	TRUE	12:54178981-54203860	Egln3	Egln3
ENSMUSG00000086522	0.935118	0.214298	2.12553	0.00281612	0.0141098	TRUE	10:120899157-120901888	Gm4473	Gm4473
ENSMUSG00000083732	0.585674	0.134217	2.12553	0.00360027	0.017353	TRUE	2:154284213-154285261	Gm14197	Gm14197
ENSMUSG00000097398	3.06206	0.704275	2.12029	7.07872e-05	0.000635221	TRUE	1:88754890-88755736	Platr5	Platr5
ENSMUSG00000031778	77.9496	17.9291	2.12024	8.47086e-20	1.21147e-17	TRUE	8:94772009-94782423	Cx3cl1	Cx3cl1
ENSMUSG00000019850	38.4336	8.89553	2.11122	9.2464e-34	4.03166e-31	TRUE	10:19000910-19015657	Tnfaip3	Tnfaip3
ENSMUSG00000049536	1.73521	0.401837	2.11042	1.79975e-12	9.21895e-11	TRUE	X:136707982-136711478	Tceal1	Tceal1
ENSMUSG00000102418	0.194541	0.045281	2.10309	0.0105368	0.0414994	TRUE	1:170277320-170286769	Sh2d1b1	Sh2d1b1
ENSMUSG00000072620	1.57942	0.369214	2.09686	0.000158225	0.00125603	TRUE	11:83065112-83070678	Slfn2	Slfn2
ENSMUSG00000027238	2.99773	0.702594	2.09311	3.52524e-10	1.25539e-08	TRUE	2:121545529-121807087	Frmd5	Frmd5
ENSMUSG00000031790	3.22635	0.759487	2.08681	0.000469643	0.00316108	TRUE	8:95352268-95374293	Mmp15	Mmp15
ENSMUSG00000032238	3.07615	0.726143	2.0828	4.40696e-08	9.97255e-07	TRUE	9:68653786-69388246	Rora	Rora
ENSMUSG00000031780	1.26414	0.299402	2.078	0.00477476	0.0218924	TRUE	8:94810453-94812035	Ccl17	Ccl17
ENSMUSG00000027612	1.1993	0.284317	2.07662	0.000258993	0.00190614	TRUE	2:155775342-155818366	Mmp24	Mmp24
ENSMUSG00000021798	0.403194	0.0958086	2.07325	5.44543e-06	7.02366e-05	TRUE	14:34526699-34588681	Ldb3	Ldb3
ENSMUSG00000095872	1.02112	0.242643	2.07325	6.15376e-06	7.76913e-05	TRUE	X:147765991-147833456	Gm15128	Gm15128
ENSMUSG00000026188	0.76288	0.183656	2.05445	7.42062e-05	0.000661638	TRUE	1:72284369-72303104	Tmem169	Tmem169
ENSMUSG00000087750	4.42449	1.06662	2.05247	0.0123569	0.0471212	TRUE	8:77569495-77569602	Gm23468	Gm23468
ENSMUSG00000034818	1.87328	0.452445	2.04975	2.02771e-11	9.10786e-10	TRUE	10:81459227-81482709	Celf5	Celf5
ENSMUSG00000047419	0.0489654	0.0118813	2.04307	0.00675948	0.0290624	TRUE	13:93040713-93144724	Cmya5	Cmya5
ENSMUSG00000097390	0.199122	0.0483163	2.04307	0.00723451	0.0306327	TRUE	17:46273479-46280060	Gm26785	Gm26785
ENSMUSG00000038393	179.457	43.7347	2.03679	1.67376e-12	8.64794e-11	TRUE	3:96557957-96561883	Txnip	Txnip
ENSMUSG00000040666	2.1069	0.513557	2.03653	3.81184e-05	0.000370747	TRUE	16:96200470-96228933	Sh3bgr	Sh3bgr
ENSMUSG00000024451	0.179675	0.0441021	2.02647	0.000717963	0.00451143	TRUE	18:37972624-37997574	Arap3	Arap3
ENSMUSG00000038545	27.5412	6.88529	2	2.19069e-15	1.70274e-13	TRUE	17:46650337-46664364	Cul7	Cul7
ENSMUSG00000098206	0.423121	0.10578	2	0.000164329	0.00129733	TRUE	1:137966531-137969918	A430106G13Rik	A430106G13Rik
ENSMUSG00000004371	0.592485	0.148121	2	0.00100267	0.00595901	TRUE	7:4772373-4782857	Il11	Il11
ENSMUSG00000049571	0.239055	0.0597638	2	0.00553	0.0247088	TRUE	7:139600951-139683817	Cfap46	Cfap46
ENSMUSG00000078144	0.511465	0.127866	2	0.0119166	0.0458038	TRUE	8:92901407-92902407	Capns2	Capns2
ENSMUSG00000030137	1.21414	0.305422	1.99107	1.11683e-07	2.27399e-06	TRUE	6:121210696-121226854	Tuba8	Tuba8
ENSMUSG00000037321	7.92268	1.99331	1.99082	1.32165e-17	1.3763e-15	TRUE	17:34187553-34197225	Tap1	Tap1
ENSMUSG00000035395	0.608039	0.15303	1.99035	4.36209e-05	0.000415235	TRUE	X:89403848-89409689	Pet2	Pet2
ENSMUSG00000028015	2.77207	0.701573	1.9823	3.59613e-07	6.31513e-06	TRUE	3:81932601-81956725	Ctso	Ctso
ENSMUSG00000026536	6.03282	1.52733	1.98182	1.34516e-14	9.32069e-13	TRUE	1:173896345-173913046	Mnda	Mnda
ENSMUSG00000022816	0.918693	0.233566	1.97575	0.000479833	0.00321754	TRUE	16:37776873-37836514	Fstl1	Fstl1
ENSMUSG00000028573	3.95657	1.00612	1.97544	1.99195e-07	3.77047e-06	TRUE	4:95557507-95926939	Fggy	Fggy
ENSMUSG00000031189	0.766138	0.195049	1.97377	6.67643e-05	0.000604633	TRUE	X:69360294-69868037	Aff2	Aff2
ENSMUSG00000061411	7.22983	1.84191	1.97276	4.65667e-13	2.5536e-11	TRUE	2:153407462-153529971	Nol4l	Nol4l
ENSMUSG00000026452	0.269817	0.0689872	1.96758	0.00263527	0.0133194	TRUE	1:134646677-134762593	Syt2	Syt2
ENSMUSG00000069114	0.566255	0.145016	1.96523	2.94087e-10	1.06641e-08	TRUE	3:9250602-9285333	Zbtb10	Zbtb10
ENSMUSG00000099803	1.50465	0.386062	1.96252	0.00624082	0.0273429	TRUE	7:110626281-110639358	Gm28863	Gm28863
ENSMUSG00000053552	6.41067	1.64805	1.95971	1.41633e-17	1.45277e-15	TRUE	2:130295169-130370481	Ebf4	Ebf4
ENSMUSG00000070720	0.43599	0.112112	1.95936	0.00776375	0.0324433	TRUE	4:131921771-131923140	Tmem200b	Tmem200b
ENSMUSG00000025610	57.7782	14.9611	1.94931	1.51594e-18	1.84357e-16	TRUE	16:87553330-87595336	Map3k7cl	Map3k7cl
ENSMUSG00000099848	9.19395	2.38862	1.9445	4.78996e-07	8.15524e-06	TRUE	1:88868475-88875410	Gm29337	Gm29337
ENSMUSG00000028195	314.734	82.0583	1.93941	6.95393e-16	5.91978e-14	TRUE	3:145646976-145649981	Cyr61	Cyr61
ENSMUSG00000040254	0.237528	0.0619639	1.9386	0.00211039	0.0110703	TRUE	5:12383385-12588948	Sema3d	Sema3d
ENSMUSG00000108218	2.89904	0.759944	1.93161	7.79382e-10	2.62392e-08	TRUE	11:52154876-52158843	Olfr1372-ps1	Olfr1372-ps1
ENSMUSG00000029802	6.59187	1.72939	1.93043	2.31162e-15	1.78895e-13	TRUE	6:58584523-58695676	Abcg2	Abcg2
ENSMUSG00000016283	1.09059	0.287628	1.92283	4.83189e-05	0.000453913	TRUE	17:37480851-37483552	H2-M2	H2-M2
ENSMUSG00000038119	61.1611	16.3644	1.90205	1.03135e-17	1.09747e-15	TRUE	9:35421128-35507652	Cdon	Cdon
ENSMUSG00000074731	1.36078	0.365163	1.89782	1.41055e-08	3.62825e-07	TRUE	2:150470991-150485091	Zfp345	Zfp345
ENSMUSG00000085936	1.39953	0.375993	1.89616	0.000519516	0.0034385	TRUE	13:28460034-28885620	2610307P16Rik	2610307P16Rik
ENSMUSG00000043993	1.22513	0.330464	1.89038	9.67183e-06	0.000114354	TRUE	11:120229802-120231585	2900052L18Rik	2900052L18Rik
ENSMUSG00000031438	59.6235	16.1446	1.88483	2.65122e-19	3.5636e-17	TRUE	X:139563316-139673145	Rnf128	Rnf128
ENSMUSG00000007888	64.7828	17.5731	1.88224	2.18798e-19	2.98585e-17	TRUE	8:70493158-70504081	Crlf1	Crlf1
ENSMUSG00000097183	2.73326	0.744508	1.87626	3.24559e-08	7.65454e-07	TRUE	3:145650312-145677580	Gm17501	Gm17501
ENSMUSG00000039997	2.83651	0.772682	1.87617	4.67722e-08	1.04128e-06	TRUE	1:173920407-173942672	Ifi203	Ifi203
ENSMUSG00000086610	0.952918	0.259887	1.87447	0.000164371	0.00129733	TRUE	5:149006962-149012776	Gm15408	Gm15408
ENSMUSG00000038068	0.205929	0.0561625	1.87447	0.0011631	0.00675749	TRUE	13:47122720-47247991	Rnf144b	Rnf144b
ENSMUSG00000044165	2.97079	0.811316	1.87251	6.30728e-05	0.000574695	TRUE	3:103832601-103854618	Bcl2l15	Bcl2l15
ENSMUSG00000053007	6.82521	1.86496	1.87173	2.40456e-09	7.24896e-08	TRUE	6:53287270-53700376	Creb5	Creb5
ENSMUSG00000029561	8.91847	2.43844	1.87084	9.44917e-07	1.49622e-05	TRUE	5:114896936-114912234	Oasl2	Oasl2
ENSMUSG00000047415	0.496879	0.136164	1.86755	0.00374217	0.0178778	TRUE	12:100876682-100908198	Gpr68	Gpr68
ENSMUSG00000024669	0.338184	0.0927943	1.8657	0.00454141	0.0209623	TRUE	19:10718143-10738974	Cd5	Cd5
ENSMUSG00000075702	40.6856	11.1691	1.86501	1.13398e-16	1.04495e-14	TRUE	11:3514684-3517351	Selm	Selm
ENSMUSG00000015745	13.4218	3.6937	1.86144	2.38811e-20	3.58759e-18	TRUE	3:95988429-95996001	Plekho1	Plekho1
ENSMUSG00000025475	5.73787	1.58025	1.86037	6.40665e-07	1.05657e-05	TRUE	7:139834174-139878088	Adgra1	Adgra1
ENSMUSG00000031626	141.263	38.9745	1.85778	9.55731e-24	1.85713e-21	TRUE	8:45507788-45827906	Sorbs2	Sorbs2
ENSMUSG00000000693	2.03885	0.566346	1.848	2.4506e-09	7.37532e-08	TRUE	6:83034173-83052562	Loxl3	Loxl3
ENSMUSG00000031907	1.97762	0.549519	1.84752	1.10485e-10	4.39896e-09	TRUE	8:106415339-106425889	Zfp90	Zfp90
ENSMUSG00000026825	9.10128	2.53365	1.84485	1.35053e-15	1.08754e-13	TRUE	2:32308471-32353338	Dnm1	Dnm1
ENSMUSG00000092312	1.30416	0.363302	1.84388	0.0011322	0.00660586	TRUE	7:9058360-9062754	Zfp419	Zfp419
ENSMUSG00000086683	1.30702	0.364097	1.84388	0.0132932	0.0498622	TRUE	4:119130292-119131001	Gm12867	Gm12867
ENSMUSG00000047728	0.536182	0.149365	1.84388	0.0112027	0.0436416	TRUE	15:75216376-75222661	BC025446	BC025446
ENSMUSG00000051998	0.685891	0.191817	1.83825	0.0020559	0.0108449	TRUE	1:133679091-133690108	Lax1	Lax1
ENSMUSG00000066000	1.12252	0.314852	1.83399	5.57727e-05	0.000515803	TRUE	4:147611937-147642513	2610305D13Rik	2610305D13Rik
ENSMUSG00000029304	142.387	39.9515	1.8335	4.1282e-16	3.61764e-14	TRUE	5:104435118-104441050	Spp1	Spp1
ENSMUSG00000041351	23.405	6.58162	1.8303	5.52969e-18	6.2566e-16	TRUE	4:137664726-137729861	Rap1gap	Rap1gap
ENSMUSG00000087445	6.84107	1.93095	1.82491	7.37036e-08	1.57796e-06	TRUE	2:157544266-157545469	Gm14286	Gm14286
ENSMUSG00000035929	23.0008	6.51055	1.82083	1.53638e-13	9.34215e-12	TRUE	17:35379617-35385290	H2-Q4	H2-Q4
ENSMUSG00000024186	27.0357	7.66206	1.81906	4.23762e-13	2.36737e-11	TRUE	17:26202951-26211324	Rgs11	Rgs11
ENSMUSG00000031342	0.211395	0.0599906	1.81714	0.0098486	0.0392298	TRUE	X:166238911-166388988	Gpm6b	Gpm6b
ENSMUSG00000022773	10.7212	3.06233	1.80777	2.77739e-07	5.01442e-06	TRUE	16:17069696-17087045	Ypel1	Ypel1
ENSMUSG00000042099	13.4349	3.84285	1.80573	3.35256e-10	1.20349e-08	TRUE	17:33810520-33822918	Kank3	Kank3
ENSMUSG00000089901	0.639736	0.183454	1.80206	5.70585e-05	0.000526333	TRUE	14:43925390-43933411	Gm8113	Gm8113
ENSMUSG00000087365	4.30491	1.23547	1.80093	3.26196e-07	5.77367e-06	TRUE	X:53055046-53057190	C430049B03Rik	C430049B03Rik
ENSMUSG00000070509	4.41164	1.27143	1.79486	1.49547e-08	3.82467e-07	TRUE	7:73375509-73419899	Rgma	Rgma
ENSMUSG00000057335	29.4639	8.49558	1.79416	1.09408e-21	1.77809e-19	TRUE	1:176733653-176814067	Cep170	Cep170
ENSMUSG00000055493	2.06096	0.594509	1.79355	0.000426082	0.00290495	TRUE	10:11343404-11459644	Epm2a	Epm2a
ENSMUSG00000030771	0.63501	0.185211	1.77761	0.00158256	0.00870772	TRUE	7:112368308-112413104	Micalcl	Micalcl
ENSMUSG00000043110	0.165376	0.0482347	1.77761	0.0132652	0.0498092	TRUE	2:132868305-132880891	Lrrn4	Lrrn4
ENSMUSG00000018819	1.1386	0.333727	1.77052	0.000213353	0.00162234	TRUE	7:142460809-142494867	Lsp1	Lsp1
ENSMUSG00000025650	5.38862	1.5837	1.76662	3.9856e-14	2.60991e-12	TRUE	9:108953586-108984875	Col7a1	Col7a1
ENSMUSG00000078853	3.67195	1.07972	1.76589	8.65474e-06	0.000103979	TRUE	11:58199556-58207591	Igtp	Igtp
ENSMUSG00000028545	19.3449	5.72004	1.75786	7.35556e-11	3.01595e-09	TRUE	4:111415006-111460298	Bend5	Bend5
ENSMUSG00000052837	152.378	45.1041	1.75633	1.74619e-13	1.03366e-11	TRUE	8:84976909-84978748	Junb	Junb
ENSMUSG00000105699	2.54982	0.754881	1.75607	1.75785e-05	0.000190154	TRUE	5:140605789-140606551	Gm43703	Gm43703
ENSMUSG00000025270	0.589425	0.174771	1.75384	0.00646758	0.0281179	TRUE	X:150547375-150570638	Alas2	Alas2
ENSMUSG00000097026	0.226889	0.0676567	1.74568	0.000287967	0.00208674	TRUE	8:106237903-106425728	Gm26786	Gm26786
ENSMUSG00000016024	26.4947	7.92825	1.74063	0.0020981	0.011022	TRUE	2:158306493-158332852	Lbp	Lbp
ENSMUSG00000028825	1.6958	0.50874	1.73697	3.41945e-05	0.000337546	TRUE	4:134864536-134896172	Rhd	Rhd
ENSMUSG00000089820	1.42745	0.428234	1.73697	0.00524135	0.0236138	TRUE	8:124324778-124331795	Gm15775	Gm15775
ENSMUSG00000006219	156.529	47.4917	1.72069	2.89521e-17	2.84383e-15	TRUE	4:141576062-141606096	Fblim1	Fblim1
ENSMUSG00000030844	12.3763	3.7552	1.72062	6.18539e-11	2.54784e-09	TRUE	7:128373621-128418758	Rgs10	Rgs10
ENSMUSG00000079547	18.7757	5.70356	1.71894	1.72304e-12	8.87686e-11	TRUE	17:34153072-34160230	H2-DMb1	H2-DMb1
ENSMUSG00000097472	0.625913	0.190708	1.7146	0.0010439	0.00616512	TRUE	8:72137389-72140820	Gm26586	Gm26586
ENSMUSG00000028347	7.70403	2.34961	1.71319	2.41104e-13	1.39489e-11	TRUE	4:48585174-48663131	Tmeff1	Tmeff1
ENSMUSG00000056174	1.02235	0.312181	1.71143	0.000108487	0.000916548	TRUE	4:126286793-126314330	Col8a2	Col8a2
ENSMUSG00000051113	1.19632	0.366221	1.70782	0.00424609	0.0198191	TRUE	7:44496581-44501486	Fam71e1	Fam71e1
ENSMUSG00000022656	0.438505	0.134236	1.70782	0.00768333	0.03219	TRUE	16:46387706-46498525	Pvrl3	Pvrl3
ENSMUSG00000030830	0.318193	0.0974746	1.7068	0.00121174	0.00698558	TRUE	7:127296260-127335138	Itgal	Itgal
ENSMUSG00000029605	3.2097	0.990161	1.6967	2.11975e-05	0.0002237	TRUE	5:120812635-120824163	Oas1b	Oas1b
ENSMUSG00000034401	11.8343	3.66656	1.69048	4.43079e-12	2.19416e-10	TRUE	4:111719984-111829184	Spata6	Spata6
ENSMUSG00000026018	0.400975	0.124694	1.68513	0.0105253	0.0414632	TRUE	1:59982490-60043184	Ica1l	Ica1l
ENSMUSG00000019997	22.1377	6.88804	1.68434	1.37574e-10	5.33496e-09	TRUE	10:24595442-24598683	Ctgf	Ctgf
ENSMUSG00000001768	8.49045	2.65167	1.67894	8.20091e-13	4.40264e-11	TRUE	2:145784734-145887616	Rin2	Rin2
ENSMUSG00000030465	12.773	4.00286	1.67399	4.52871e-12	2.23646e-10	TRUE	8:67689082-68062286	Psd3	Psd3
ENSMUSG00000079019	6.54695	2.05448	1.67205	1.05625e-05	0.000123577	TRUE	8:71689214-71690575	Insl3	Insl3
ENSMUSG00000048772	3.88819	1.22104	1.67098	1.11334e-05	0.000129747	TRUE	4:117251951-117268582	Tmem53	Tmem53
ENSMUSG00000040943	4.45365	1.40565	1.66375	1.23625e-08	3.23168e-07	TRUE	3:133463679-133545139	Tet2	Tet2
ENSMUSG00000064080	267.914	84.5882	1.66324	2.61607e-21	4.10241e-19	TRUE	6:91212455-91272540	Fbln2	Fbln2
ENSMUSG00000079489	0.796036	0.25138	1.66296	0.00416952	0.0195263	TRUE	14:56733657-56734954	C030013D06Rik	C030013D06Rik
ENSMUSG00000034595	50.7698	16.0458	1.66178	2.17954e-29	6.83571e-27	TRUE	17:35865593-35875596	Ppp1r18	Ppp1r18
ENSMUSG00000025912	26.4423	8.37817	1.65814	1.97554e-14	1.32272e-12	TRUE	1:9667415-9700209	Mybl1	Mybl1
ENSMUSG00000035109	0.917626	0.29131	1.65535	2.82318e-07	5.08257e-06	TRUE	2:125627447-125724148	Shc4	Shc4
ENSMUSG00000038205	12.2076	3.87608	1.65511	5.03755e-10	1.75207e-08	TRUE	3:97658193-97673812	Prkab2	Prkab2
ENSMUSG00000048482	5.54707	1.76488	1.65216	1.42699e-13	8.70659e-12	TRUE	2:109674700-109727007	Bdnf	Bdnf
ENSMUSG00000050520	0.956154	0.304231	1.65208	6.6903e-05	0.000605583	TRUE	16:88560828-88563183	Cldn8	Cldn8
ENSMUSG00000041120	14.7404	4.69678	1.65003	4.14652e-13	2.32374e-11	TRUE	4:139082284-139092993	Nbl1	Nbl1
ENSMUSG00000086472	1.1761	0.37535	1.6477	0.00604953	0.0266702	TRUE	17:45663519-45666209	Gm16172	Gm16172
ENSMUSG00000050896	1.00291	0.320602	1.64534	0.00379963	0.0180751	TRUE	2:84871924-84886710	Rtn4rl2	Rtn4rl2
ENSMUSG00000100247	1.19822	0.383895	1.64211	0.00182269	0.00980568	TRUE	1:106400178-106401987	A530053M12Rik	A530053M12Rik
ENSMUSG00000033705	2.59951	0.835848	1.63693	1.84404e-09	5.72324e-08	TRUE	2:120629126-120731895	Stard9	Stard9
ENSMUSG00000009614	11.9656	3.86693	1.62963	2.71889e-10	9.89929e-09	TRUE	2:27188393-27248337	Sardh	Sardh
ENSMUSG00000043924	1.85822	0.602063	1.62593	7.57387e-05	0.000671284	TRUE	4:135369576-135398227	Ncmap	Ncmap
ENSMUSG00000034394	40.3087	13.0752	1.62425	3.27376e-15	2.45904e-13	TRUE	11:4257557-4272514	Lif	Lif
ENSMUSG00000044667	0.563608	0.183271	1.62071	3.56976e-05	0.000350448	TRUE	3:117319139-117360876	Lppr4	Lppr4
ENSMUSG00000087110	0.304646	0.0991535	1.6194	0.0095087	0.0381052	TRUE	4:82033312-82065890	Gm11264	Gm11264
ENSMUSG00000023931	0.634921	0.20683	1.61813	0.000770613	0.00479507	TRUE	17:53398889-53463321	Efhb	Efhb
ENSMUSG00000069874	1.48292	0.484043	1.61523	0.000146453	0.00117828	TRUE	11:58199618-58222779	Irgm2	Irgm2
ENSMUSG00000039910	139.172	45.5329	1.61189	2.51394e-18	2.99612e-16	TRUE	10:17723228-17725673	Cited2	Cited2
ENSMUSG00000005580	2.40598	0.787911	1.61052	6.75924e-08	1.4576e-06	TRUE	16:4287529-4420498	Adcy9	Adcy9
ENSMUSG00000031987	129.507	42.4329	1.60977	7.63607e-10	2.57566e-08	TRUE	8:124908596-124949254	Egln1	Egln1
ENSMUSG00000001870	22.9607	7.53135	1.60819	3.2315e-18	3.75126e-16	TRUE	17:75005568-75392512	Ltbp1	Ltbp1
ENSMUSG00000028037	2.20985	0.725106	1.60768	0.000495799	0.00330847	TRUE	3:151730922-151749960	Ifi44	Ifi44
ENSMUSG00000091243	18.6944	6.14157	1.60593	6.15124e-19	7.96853e-17	TRUE	16:65815633-65863057	Vgll3	Vgll3
ENSMUSG00000041329	4.50974	1.48765	1.60001	0.00930534	0.0374497	TRUE	11:69599736-69605942	Atp1b2	Atp1b2
ENSMUSG00000023982	16.047	5.30493	1.5969	1.95322e-07	3.70676e-06	TRUE	17:47394560-47400584	Guca1a	Guca1a
ENSMUSG00000024426	26.7677	8.89197	1.58992	3.33068e-08	7.80374e-07	TRUE	17:35897595-35910075	Atat1	Atat1
ENSMUSG00000042207	45.8118	15.2206	1.58969	1.05079e-15	8.69674e-14	TRUE	1:134560171-134635285	Kdm5b	Kdm5b
ENSMUSG00000020325	8.76791	2.92161	1.58547	5.82179e-09	1.63899e-07	TRUE	10:79777272-79782630	Fstl3	Fstl3
ENSMUSG00000044827	0.699085	0.234399	1.5765	0.00115126	0.00669737	TRUE	5:64924679-64933563	Tlr1	Tlr1
ENSMUSG00000032224	20.3255	6.82871	1.57361	5.35741e-09	1.53239e-07	TRUE	9:70089310-70142560	Fam81a	Fam81a
ENSMUSG00000039741	4.14852	1.3971	1.57016	1.36123e-21	2.19232e-19	TRUE	11:120232947-120292296	Bahcc1	Bahcc1
ENSMUSG00000041073	1.06662	0.359404	1.56937	0.000227369	0.00171144	TRUE	11:6597823-6606053	Nacad	Nacad
ENSMUSG00000057706	3.39011	1.14341	1.56799	1.57725e-09	4.96418e-08	TRUE	7:82867333-82871563	Mex3b	Mex3b
ENSMUSG00000026872	0.759835	0.256444	1.56704	0.000309107	0.00220683	TRUE	2:44983632-45117395	Zeb2	Zeb2
ENSMUSG00000000126	5.27557	1.78552	1.56298	5.55179e-11	2.29744e-09	TRUE	11:59306928-59333552	Wnt9a	Wnt9a
ENSMUSG00000003955	421.891	142.93	1.56156	0.00706883	0.0301095	TRUE	16:36043844-36071515	Fam162a	Fam162a
ENSMUSG00000057346	5.62799	1.91011	1.55897	1.56573e-05	0.000172217	TRUE	15:77403789-77411080	Apol9a	Apol9a
ENSMUSG00000068758	1.16303	0.394817	1.55863	0.000171247	0.00134271	TRUE	14:14346495-14355490	Il3ra	Il3ra
ENSMUSG00000035578	3.45816	1.18084	1.5502	2.3246e-08	5.73197e-07	TRUE	16:33015385-33056218	Iqcg	Iqcg
ENSMUSG00000063975	1.13987	0.391328	1.54242	1.71957e-05	0.000186516	TRUE	6:142234227-142322981	Slco1a5	Slco1a5
ENSMUSG00000006675	4.58166	1.57975	1.53617	3.61833e-09	1.05867e-07	TRUE	9:108578862-108597667	P4htm	P4htm
ENSMUSG00000050747	1.31101	0.453153	1.53261	0.00240739	0.0123421	TRUE	17:36860691-36867210	Trim15	Trim15
ENSMUSG00000058056	13.6044	4.70716	1.53114	2.6918e-18	3.14519e-16	TRUE	8:61513246-61902690	Palld	Palld
ENSMUSG00000028645	127.255	44.2135	1.52516	2.96627e-08	7.0704e-07	TRUE	4:119108711-119137983	Slc2a1	Slc2a1
ENSMUSG00000050334	2.36546	0.82214	1.52466	6.26347e-06	7.88535e-05	TRUE	13:83721381-83884194	C130071C03Rik	C130071C03Rik
ENSMUSG00000075254	12.6984	4.4219	1.52191	1.22399e-15	9.99146e-14	TRUE	16:33684466-33771576	Heg1	Heg1
ENSMUSG00000014599	201.692	70.2423	1.52174	4.58e-17	4.37843e-15	TRUE	3:107741048-107760469	Csf1	Csf1
ENSMUSG00000018906	85.4024	29.7887	1.51951	4.32831e-08	9.81943e-07	TRUE	11:54100095-54131665	P4ha2	P4ha2
ENSMUSG00000026421	161.635	56.3876	1.51929	2.41945e-21	3.82766e-19	TRUE	1:135720061-135752232	Csrp1	Csrp1
ENSMUSG00000035678	17.2185	6.02509	1.51491	1.57135e-10	6.06716e-09	TRUE	17:57105385-57107757	Tnfsf9	Tnfsf9
ENSMUSG00000043336	23.2953	8.17706	1.51038	5.25418e-16	4.53764e-14	TRUE	16:57353093-57573126	Filip1l	Filip1l
ENSMUSG00000035984	1.51697	0.533309	1.50815	0.00374572	0.017882	TRUE	18:34562634-34579115	Nme5	Nme5
ENSMUSG00000078716	5.04949	1.78097	1.50348	4.62047e-11	1.97136e-09	TRUE	4:43668971-43692668	Tmem8b	Tmem8b
ENSMUSG00000040003	0.592687	0.209184	1.5025	0.000766901	0.00477609	TRUE	5:19227036-20704792	Magi2	Magi2
ENSMUSG00000074203	1.20716	0.426056	1.5025	0.00805349	0.0334223	TRUE	8:84723007-84726844	G430095P16Rik	G430095P16Rik
ENSMUSG00000037820	0.727092	0.257079	1.49993	0.00303479	0.0149957	TRUE	2:158116402-158146436	Tgm2	Tgm2
ENSMUSG00000047181	57.5117	20.4277	1.49333	2.57164e-23	4.89077e-21	TRUE	11:95009879-95026087	Samd14	Samd14
ENSMUSG00000090115	13.4667	4.78724	1.49213	5.62473e-14	3.64324e-12	TRUE	17:47630690-47686738	Usp49	Usp49
ENSMUSG00000030256	16.0982	5.73487	1.48907	1.63001e-07	3.16736e-06	TRUE	6:145858243-145865558	Bhlhe41	Bhlhe41
ENSMUSG00000056116	29.0924	10.3889	1.4856	1.16271e-14	8.18336e-13	TRUE	17:36037128-36042747	H2-T22	H2-T22
ENSMUSG00000044468	0.484739	0.173121	1.48543	0.0029097	0.0144853	TRUE	3:100451628-100489324	Fam46c	Fam46c
ENSMUSG00000037032	13.241	4.77237	1.47223	8.99532e-12	4.24299e-10	TRUE	7:105558483-105581653	Apbb1	Apbb1
ENSMUSG00000003865	162.268	58.5175	1.47144	2.46814e-07	4.5129e-06	TRUE	7:45434844-45456619	Gys1	Gys1
ENSMUSG00000042268	5.08586	1.83874	1.46778	9.97392e-09	2.67322e-07	TRUE	1:131744022-131771504	Slc26a9	Slc26a9
ENSMUSG00000040855	0.612844	0.221705	1.46688	0.000805137	0.00495812	TRUE	X:162411954-162643649	Reps2	Reps2
ENSMUSG00000079491	1.32536	0.479467	1.46688	9.29399e-06	0.000110545	TRUE	17:36115876-36121465	H2-T10	H2-T10
ENSMUSG00000056215	0.953716	0.345021	1.46688	0.00160849	0.0088314	TRUE	6:34029448-34134034	Lrguk	Lrguk
ENSMUSG00000031827	16.3286	5.91181	1.46573	5.05101e-10	1.75334e-08	TRUE	8:119809225-119840579	Cotl1	Cotl1
ENSMUSG00000072214	10.3422	3.74896	1.46399	4.41383e-06	5.84489e-05	TRUE	16:18621811-18629938	2019-09-05	2019-09-05
ENSMUSG00000074151	0.414773	0.150522	1.46234	0.00670601	0.0289015	TRUE	8:94472763-94527272	Nlrc5	Nlrc5
ENSMUSG00000035692	12.98	4.7236	1.45833	1.64286e-05	0.000179081	TRUE	4:156199424-156200818	Isg15	Isg15
ENSMUSG00000059895	2.90793	1.05846	1.45803	5.11507e-06	6.62916e-05	TRUE	15:73723145-73758766	Ptp4a3	Ptp4a3
ENSMUSG00000024873	10.5955	3.85949	1.45697	7.41375e-11	3.03285e-09	TRUE	19:5092871-5098418	Cnih2	Cnih2
ENSMUSG00000106099	0.779794	0.284519	1.45457	6.5445e-05	0.000593888	TRUE	3:119743208-119746446	Gm42664	Gm42664
ENSMUSG00000003282	5.33395	1.95132	1.45075	9.55168e-10	3.14467e-08	TRUE	4:3900996-3938423	Plag1	Plag1
ENSMUSG00000003545	0.74615	0.272982	1.45066	1.38843e-05	0.000156304	TRUE	7:19302721-19310045	Fosb	Fosb
ENSMUSG00000037649	7.17016	2.62493	1.44973	1.83916e-09	5.72324e-08	TRUE	17:34135182-34139101	H2-DMa	H2-DMa
ENSMUSG00000056144	1.07973	0.396159	1.44652	0.00041337	0.00283787	TRUE	7:104244457-104340693	Trim34a	Trim34a
ENSMUSG00000098428	5.35095	1.96764	1.44333	0.000730682	0.00458009	TRUE	14:26016431-26025837	Gm2260	Gm2260
ENSMUSG00000027977	2.00889	0.738846	1.44305	3.6936e-05	0.000360428	TRUE	3:123526166-123690853	Ndst3	Ndst3
ENSMUSG00000020473	0.385218	0.141731	1.44252	0.0101185	0.0400728	TRUE	11:5861947-5872088	Aebp1	Aebp1
ENSMUSG00000017314	40.9498	15.0669	1.44248	6.20964e-06	7.82862e-05	TRUE	11:102057015-102088515	Mpp2	Mpp2
ENSMUSG00000067212	12.0829	4.44872	1.44151	4.05558e-06	5.42347e-05	TRUE	17:36029773-36032855	H2-T23	H2-T23
ENSMUSG00000028931	15.1148	5.57048	1.44009	1.52788e-05	0.000169127	TRUE	4:152390742-152477871	Kcnab2	Kcnab2
ENSMUSG00000052525	0.723034	0.266834	1.43812	0.00460577	0.0211827	TRUE	17:71552061-71589533	Spdya	Spdya
ENSMUSG00000023328	0.907201	0.33527	1.4361	0.00504425	0.0228873	TRUE	5:137287519-137294466	Ache	Ache
ENSMUSG00000099597	8.46624	3.12935	1.43586	7.92933e-07	1.27705e-05	TRUE	12:99190078-99191484	Gm28933	Gm28933
ENSMUSG00000105572	1.21959	0.451081	1.43494	0.000236739	0.00176783	TRUE	3:119727748-119729790	Gm43300	Gm43300
ENSMUSG00000078868	1.94299	0.720524	1.43116	0.000113831	0.000952253	TRUE	2:177314520-177324307	Gm14412	Gm14412
ENSMUSG00000044330	5.62938	2.08879	1.4303	0.00125697	0.00718838	TRUE	3:85915783-85916070	Gm9790	Gm9790
ENSMUSG00000026090	15.0782	5.59643	1.42989	3.3152e-06	4.56945e-05	TRUE	1:37611677-37720085	2010300C02Rik	2010300C02Rik
ENSMUSG00000057666	308.252	114.612	1.42735	0.00853157	0.0349734	TRUE	6:125161715-125166467	Gapdh	Gapdh
ENSMUSG00000046442	0.591744	0.220129	1.42663	5.8096e-05	0.000533448	TRUE	11:87226906-87359023	Ppm1e	Ppm1e
ENSMUSG00000067629	6.35478	2.37619	1.41919	1.31084e-06	1.99777e-05	TRUE	17:26941253-26972434	Syngap1	Syngap1
ENSMUSG00000020836	5.4731	2.05241	1.41504	4.72635e-06	6.19904e-05	TRUE	11:77462411-77470484	Coro6	Coro6
ENSMUSG00000021066	3.76685	1.41257	1.41504	1.23601e-08	3.23168e-07	TRUE	12:69893105-69964085	Atl1	Atl1
ENSMUSG00000028758	0.632305	0.237114	1.41504	0.00112749	0.00658268	TRUE	4:138250435-138301967	Kif17	Kif17
ENSMUSG00000037977	0.801529	0.300574	1.41504	0.00546515	0.0244802	TRUE	9:107340602-107352422	6430571L13Rik	6430571L13Rik
ENSMUSG00000079502	0.963055	0.361146	1.41504	0.00243131	0.0124362	TRUE	2:28926949-29055066	1700101E01Rik	1700101E01Rik
ENSMUSG00000028341	0.252594	0.0947228	1.41504	0.0118597	0.0456539	TRUE	4:48045153-48086447	Nr4a3	Nr4a3
ENSMUSG00000036564	6.67526	2.5071	1.4128	7.87233e-09	2.14533e-07	TRUE	8:95676980-95715119	Ndrg4	Ndrg4
ENSMUSG00000051435	3.56508	1.34025	1.41143	2.63556e-05	0.000268772	TRUE	4:141890438-142015082	Fhad1	Fhad1
ENSMUSG00000027254	1.02234	0.385619	1.40663	2.28235e-05	0.000238327	TRUE	2:121289600-121310832	Map1a	Map1a
ENSMUSG00000034799	10.8192	4.0823	1.40614	0.00842438	0.0346312	TRUE	8:71624417-71671757	Unc13a	Unc13a
ENSMUSG00000033256	2.29704	0.86717	1.40539	6.7117e-05	0.000606904	TRUE	2:122348892-122369162	Shf	Shf
ENSMUSG00000053024	0.40065	0.151932	1.39892	0.00447926	0.0207195	TRUE	1:132509427-132543256	Cntn2	Cntn2
ENSMUSG00000019564	1.83313	0.696445	1.39623	2.15629e-05	0.000227154	TRUE	10:79927043-79955018	Arid3a	Arid3a
ENSMUSG00000034209	5.75808	2.18769	1.39618	2.43828e-07	4.47988e-06	TRUE	11:5058128-5060385	Rasl10a	Rasl10a
ENSMUSG00000031258	0.69763	0.265516	1.39366	0.00395752	0.0187017	TRUE	X:134149043-134162076	Xkrx	Xkrx
ENSMUSG00000045777	7.97655	3.04462	1.3895	4.50062e-08	1.01077e-06	TRUE	7:142325837-142373753	Ifitm10	Ifitm10
ENSMUSG00000042678	0.530716	0.203113	1.38565	7.63055e-06	9.30501e-05	TRUE	11:60469339-60528369	Myo15	Myo15
ENSMUSG00000013236	130.222	49.8661	1.38484	1.12979e-13	7.01295e-12	TRUE	17:56412431-56476483	Ptprs	Ptprs
ENSMUSG00000034438	2.97466	1.14016	1.38348	4.044e-08	9.19779e-07	TRUE	5:105014150-105139540	Gbp8	Gbp8
ENSMUSG00000065037	22.7889	8.73918	1.38276	3.89376e-07	6.78448e-06	TRUE	9:78175303-78175633	Rn7sk	Rn7sk
ENSMUSG00000031740	0.66848	0.257	1.37912	0.000627433	0.00402607	TRUE	8:92827328-92853417	Mmp2	Mmp2
ENSMUSG00000050199	43.8172	16.8838	1.37586	1.46954e-07	2.89328e-06	TRUE	2:109917647-110014257	Lgr4	Lgr4
ENSMUSG00000106734	2.72111	1.04991	1.37393	0.000154657	0.00123374	TRUE	6:3333194-3346128	Gm20559	Gm20559
ENSMUSG00000032374	163.067	63.1162	1.36938	1.22286e-07	2.44804e-06	TRUE	9:92542223-92608428	Plod2	Plod2
ENSMUSG00000023266	4.36874	1.6935	1.36721	1.17763e-07	2.36812e-06	TRUE	17:47689030-47704286	Frs3	Frs3
ENSMUSG00000042473	17.4508	6.77153	1.36574	5.99811e-14	3.85713e-12	TRUE	X:139684996-139753405	Tbc1d8b	Tbc1d8b
ENSMUSG00000024737	2.64064	1.02549	1.36457	0.00014319	0.00115672	TRUE	19:10839727-10859362	Slc15a3	Slc15a3
ENSMUSG00000024201	43.9548	17.095	1.36244	4.771e-06	6.2393e-05	TRUE	17:56326062-56402870	Kdm4b	Kdm4b
ENSMUSG00000041168	228.774	89.0776	1.36079	6.56715e-08	1.42012e-06	TRUE	17:56614301-56626903	Lonp1	Lonp1
ENSMUSG00000033032	10.8531	4.22771	1.36015	5.4134e-08	1.19771e-06	TRUE	18:61730261-61786702	Afap1l1	Afap1l1
ENSMUSG00000095026	8.76998	3.42207	1.3577	3.26091e-09	9.58804e-08	TRUE	8:70718543-70722635	Gm3336	Gm3336
ENSMUSG00000054364	237.902	92.8836	1.35687	2.35996e-09	7.12651e-08	TRUE	12:8497763-8499985	Rhob	Rhob
ENSMUSG00000017002	16.8835	6.60489	1.35401	7.14043e-05	0.000639206	TRUE	2:164354070-164389095	Slpi	Slpi
ENSMUSG00000033713	15.0461	5.89636	1.35149	7.51686e-10	2.54505e-08	TRUE	12:99194980-99450111	Foxn3	Foxn3
ENSMUSG00000025555	65.3288	25.654	1.34853	5.77328e-18	6.45055e-16	TRUE	14:121035200-121283744	Farp1	Farp1
ENSMUSG00000043388	0.831	0.326826	1.34632	0.00427858	0.0199396	TRUE	5:144735915-144761818	Tmem130	Tmem130
ENSMUSG00000039384	21.4828	8.45286	1.34567	1.05929e-13	6.62132e-12	TRUE	1:184013302-184075636	Dusp10	Dusp10
ENSMUSG00000085894	1.09922	0.433168	1.34348	0.000344706	0.00241564	TRUE	1:39547570-39552002	Gm15832	Gm15832
ENSMUSG00000096954	1.58618	0.626796	1.33949	2.37884e-05	0.000246388	TRUE	12:32821872-32826904	Gdap10	Gdap10
ENSMUSG00000007107	0.666074	0.263279	1.33909	0.0075034	0.0315843	TRUE	1:172223513-172258414	Atp1a4	Atp1a4
ENSMUSG00000003541	340.277	134.535	1.33872	1.81013e-10	6.91448e-09	TRUE	17:35821684-35822923	Ier3	Ier3
ENSMUSG00000074657	0.887102	0.350919	1.33796	9.5591e-08	1.98246e-06	TRUE	10:127225696-127263363	Kif5a	Kif5a
ENSMUSG00000045502	0.786977	0.311696	1.33618	0.00637227	0.0277846	TRUE	5:123863570-123865499	Hcar2	Hcar2
ENSMUSG00000024910	1.67612	0.664905	1.3339	0.000737668	0.0046174	TRUE	19:5465240-5468498	Ctsw	Ctsw
ENSMUSG00000041773	30.4357	12.1192	1.32847	2.90048e-13	1.67264e-11	TRUE	13:97241105-97253039	Enc1	Enc1
ENSMUSG00000021245	4.91601	1.96514	1.32285	4.07582e-12	2.03529e-10	TRUE	12:85234529-85270591	Mlh3	Mlh3
ENSMUSG00000097944	1.88805	0.754852	1.32263	2.28543e-05	0.000238509	TRUE	8:120101582-120103904	A130014A01Rik	A130014A01Rik
ENSMUSG00000037143	0.638183	0.255823	1.31882	0.0113682	0.0441803	TRUE	2:145934784-146215039	Cfap61	Cfap61
ENSMUSG00000085133	0.988121	0.396334	1.31797	1.02634e-06	1.6123e-05	TRUE	14:121248706-121253971	B930095G15Rik	B930095G15Rik
ENSMUSG00000027580	5.69433	2.28928	1.31464	2.82851e-11	1.25162e-09	TRUE	2:181227615-181242027	Helz2	Helz2
ENSMUSG00000028635	8.34618	3.36182	1.31187	1.23675e-05	0.000141727	TRUE	4:120161206-120167360	Edn2	Edn2
ENSMUSG00000084911	2.30419	0.929924	1.30907	0.00174617	0.00945661	TRUE	9:97085326-97088610	Gm16185	Gm16185
ENSMUSG00000031749	32.0931	12.9571	1.30853	1.63331e-13	9.76544e-12	TRUE	8:110919922-110972480	St3gal2	St3gal2
ENSMUSG00000027368	3.30958	1.33822	1.30633	0.00323554	0.0158384	TRUE	2:127336159-127338376	Dusp2	Dusp2
ENSMUSG00000045868	0.534987	0.217159	1.30075	3.0866e-05	0.000307748	TRUE	7:106156556-106215326	Gvin1	Gvin1
ENSMUSG00000041298	11.191	4.54589	1.2997	3.64476e-08	8.473e-07	TRUE	5:148871584-148929320	Katnal1	Katnal1
ENSMUSG00000041594	14.7426	5.99419	1.29835	3.14528e-10	1.13363e-08	TRUE	14:122918971-122984035	Tmtc4	Tmtc4
ENSMUSG00000035964	0.806082	0.32819	1.29639	0.00767729	0.0321762	TRUE	8:70483876-70487358	Tmem59l	Tmem59l
ENSMUSG00000054951	11.7461	4.78422	1.29583	9.00391e-13	4.80486e-11	TRUE	17:40875482-40880558	9130008F23Rik	9130008F23Rik
ENSMUSG00000074218	11.3929	4.64155	1.29546	0.000295501	0.00212762	TRUE	7:30184171-30186028	Cox7a1	Cox7a1
ENSMUSG00000067577	3.08184	1.25589	1.29508	3.42936e-05	0.000338337	TRUE	19:10740947-10786043	A430093F15Rik	A430093F15Rik
ENSMUSG00000020882	1.40798	0.574061	1.29436	0.000658771	0.00418509	TRUE	11:98001508-98023034	Cacnb1	Cacnb1
ENSMUSG00000006464	6.8496	2.79335	1.29402	6.56954e-08	1.42012e-06	TRUE	19:4886898-4906627	Bbs1	Bbs1
ENSMUSG00000032363	3.00299	1.22559	1.29292	4.40202e-06	5.83357e-05	TRUE	9:90163069-90208071	Adamts7	Adamts7
ENSMUSG00000021411	24.6814	10.0887	1.29069	2.36263e-10	8.79933e-09	TRUE	13:34627840-34652681	Pxdc1	Pxdc1
ENSMUSG00000037972	42.3237	17.3026	1.29048	1.42214e-17	1.45277e-15	TRUE	16:11066298-11074983	Snn	Snn
ENSMUSG00000079414	12.2982	5.0288	1.29017	1.00973e-06	1.59039e-05	TRUE	17:57092035-57105942	Gm11110	Gm11110
ENSMUSG00000046879	9.20605	3.76516	1.28987	1.89001e-06	2.75753e-05	TRUE	11:48861968-48871683	Irgm1	Irgm1
ENSMUSG00000026121	16.399	6.70866	1.28951	1.2888e-09	4.12161e-08	TRUE	1:36548639-36558349	Sema4c	Sema4c
ENSMUSG00000073485	1.17621	0.481918	1.28728	0.0126978	0.0481594	TRUE	1:180813776-180816859	H3f3aos	H3f3aos
ENSMUSG00000018909	4.47562	1.84044	1.28204	0.000336511	0.00237029	TRUE	7:99535466-99606771	Arrb1	Arrb1
ENSMUSG00000073433	40.6076	16.7001	1.28189	9.23797e-19	1.16301e-16	TRUE	17:26196226-26207786	Arhgdig	Arhgdig
ENSMUSG00000021196	193.179	79.5415	1.28016	0.00774595	0.0323841	TRUE	13:6579768-6648777	Pfkp	Pfkp
ENSMUSG00000019944	16.5932	6.8334	1.27992	4.92324e-06	6.42429e-05	TRUE	10:69151434-69291791	Rhobtb1	Rhobtb1
ENSMUSG00000022146	3.50691	1.4464	1.27774	1.3446e-05	0.000152522	TRUE	15:6813577-6874969	Osmr	Osmr
ENSMUSG00000032357	1.39884	0.577023	1.27753	0.00058292	0.00378665	TRUE	9:76951693-77045794	Tinag	Tinag
ENSMUSG00000027339	3.64492	1.50581	1.27534	0.000155225	0.00123717	TRUE	2:131989415-132030258	Rassf2	Rassf2
ENSMUSG00000023019	7.53188	3.12239	1.27036	0.000162724	0.00128717	TRUE	15:99717515-99725005	Gpd1	Gpd1
ENSMUSG00000048388	1.17854	0.48915	1.26865	0.000173757	0.00135882	TRUE	2:83812636-83883486	Fam171b	Fam171b
ENSMUSG00000028078	4.0844	1.69552	1.2684	5.59871e-11	2.3115e-09	TRUE	3:86786151-86920852	Dclk2	Dclk2
ENSMUSG00000021990	7.21995	2.99848	1.26776	4.34462e-06	5.76971e-05	TRUE	14:60634001-60764556	Spata13	Spata13
ENSMUSG00000031785	212.184	88.1802	1.26679	2.46682e-07	4.5129e-06	TRUE	8:94977109-95014208	Adgrg1	Adgrg1
ENSMUSG00000039911	28.026	11.6475	1.26675	1.55391e-09	4.91667e-08	TRUE	4:149896283-149955043	Spsb1	Spsb1
ENSMUSG00000094392	59.1032	24.5636	1.26671	2.41295e-08	5.90101e-07	TRUE	3:86672033-86672168	Gm3788	Gm3788
ENSMUSG00000106847	1.42667	0.593243	1.26596	1.41665e-05	0.00015898	TRUE	15:72805600-72810324	Peg13	Peg13
ENSMUSG00000021256	30.192	12.5581	1.26555	1.16292e-11	5.41395e-10	TRUE	12:86678700-86692091	Vash1	Vash1
ENSMUSG00000031381	15.7759	6.56233	1.26545	2.07131e-09	6.36234e-08	TRUE	X:164419793-164433916	Piga	Piga
ENSMUSG00000024457	37.595	15.6632	1.26316	6.06929e-15	4.4286e-13	TRUE	17:36837134-36859398	Trim26	Trim26
ENSMUSG00000042978	49.1813	20.5106	1.26174	9.91096e-13	5.25752e-11	TRUE	7:126272619-126295016	Sbk1	Sbk1
ENSMUSG00000091337	56.3447	23.5022	1.26148	1.45559e-10	5.63239e-09	TRUE	2:125673095-125674785	Eid1	Eid1
ENSMUSG00000011958	59.4446	24.8349	1.25918	2.2436e-16	2.0257e-14	TRUE	9:69989466-70008317	Bnip2	Bnip2
ENSMUSG00000045827	19.2575	8.09189	1.25087	1.26204e-09	4.04329e-08	TRUE	13:33003250-33017957	Serpinb9	Serpinb9
ENSMUSG00000063268	13.3648	5.62794	1.24776	3.08451e-06	4.29119e-05	TRUE	15:76231174-76243441	Parp10	Parp10
ENSMUSG00000049811	1.23948	0.522425	1.24644	0.00215115	0.011261	TRUE	11:23007531-23030788	Fam161a	Fam161a
ENSMUSG00000041605	31.7535	13.3875	1.24604	3.11234e-13	1.78331e-11	TRUE	1:136213531-136234264	5730559C18Rik	5730559C18Rik
ENSMUSG00000034731	1.78101	0.751769	1.24434	9.33444e-08	1.94263e-06	TRUE	14:78569609-78725089	Dgkh	Dgkh
ENSMUSG00000033538	2.99718	1.2652	1.24424	0.00490903	0.0224247	TRUE	9:5308828-5336783	Casp4	Casp4
ENSMUSG00000104399	3.31296	1.39896	1.24377	0.00111369	0.00650425	TRUE	9:108389082-108390205	Gm37963	Gm37963
ENSMUSG00000032327	5.31215	2.24339	1.24362	1.45604e-06	2.19289e-05	TRUE	9:58063788-58153996	Stra6	Stra6
ENSMUSG00000031292	5.69306	2.40571	1.24274	1.49459e-11	6.85098e-10	TRUE	X:160771923-160994704	Cdkl5	Cdkl5
ENSMUSG00000044150	32.0824	13.5679	1.24158	2.12284e-16	1.93623e-14	TRUE	X:159526688-159593081	A830080D01Rik	A830080D01Rik
ENSMUSG00000032489	1.27236	0.538164	1.24139	0.00100671	0.00597354	TRUE	9:110476958-110525179	Kif9	Kif9
ENSMUSG00000042712	663.654	280.916	1.24029	5.998e-10	2.05022e-08	TRUE	X:136245079-136247139	Wbp5	Wbp5
ENSMUSG00000023972	43.4448	18.4005	1.23944	2.24551e-13	1.31617e-11	TRUE	17:46564451-46629504	Ptk7	Ptk7
ENSMUSG00000038412	95.0515	40.2775	1.23873	1.10843e-06	1.72458e-05	TRUE	9:121848560-121858000	Higd1a	Higd1a
ENSMUSG00000074480	16.9743	7.20161	1.23696	6.42907e-12	3.1147e-10	TRUE	3:88532395-88541396	Mex3a	Mex3a
ENSMUSG00000053158	3.29357	1.3976	1.2367	1.07144e-07	2.19154e-06	TRUE	7:80377756-80387946	Fes	Fes
ENSMUSG00000034459	5.35879	2.2746	1.2363	7.54349e-05	0.000669484	TRUE	19:34640871-34650009	Ifit1	Ifit1
ENSMUSG00000003546	15.6989	6.6643	1.23614	4.79116e-05	0.000450657	TRUE	17:46630631-46645144	Klc4	Klc4
ENSMUSG00000024462	25.1775	10.6949	1.23521	2.22517e-05	0.000233173	TRUE	17:37045966-37075067	Gabbr1	Gabbr1
ENSMUSG00000069727	1.8468	0.78583	1.23273	2.5858e-05	0.000264604	TRUE	7:42660105-42692742	Gm5595	Gm5595
ENSMUSG00000103509	1.06768	0.454399	1.23245	2.87985e-05	0.000289788	TRUE	1:7148110-7152137	Gm38372	Gm38372
ENSMUSG00000033880	4.25313	1.81514	1.22844	0.00696324	0.0297661	TRUE	11:118392751-118402092	Lgals3bp	Lgals3bp
ENSMUSG00000022914	19.3298	8.24996	1.22837	8.0032e-14	5.03779e-12	TRUE	16:95992092-96082526	Brwd1	Brwd1
ENSMUSG00000074896	7.91193	3.3814	1.22641	2.55542e-05	0.000262246	TRUE	19:34583531-34588731	Ifit3	Ifit3
ENSMUSG00000038872	6.00847	2.57526	1.22228	1.36798e-12	7.1507e-11	TRUE	8:108703100-108961630	Zfhx3	Zfhx3
ENSMUSG00000004891	96.1691	41.2305	1.22186	3.58874e-13	2.03669e-11	TRUE	3:87971078-87980451	Nes	Nes
ENSMUSG00000023994	110.515	47.4432	1.21996	5.18941e-14	3.37349e-12	TRUE	17:48386885-48409906	Nfya	Nfya
ENSMUSG00000027583	2.28481	0.981257	1.21937	2.87777e-07	5.17088e-06	TRUE	2:181387762-181459426	Zbtb46	Zbtb46
ENSMUSG00000047501	211.924	91.2382	1.21583	1.46401e-07	2.88558e-06	TRUE	5:134945119-134946934	Cldn4	Cldn4
ENSMUSG00000041945	1.20296	0.518021	1.21551	0.00202827	0.0107304	TRUE	1:40772038-40790687	Mfsd9	Mfsd9
ENSMUSG00000063765	1.23537	0.532616	1.21378	0.00010608	0.00089749	TRUE	15:81678296-81697287	Chadl	Chadl
ENSMUSG00000049872	0.76443	0.32966	1.2134	0.00871831	0.0355966	TRUE	10:34091352-34096519	Fam26e	Fam26e
ENSMUSG00000039158	0.778523	0.336053	1.21205	0.00378411	0.0180204	TRUE	4:63367125-63403354	Akna	Akna
ENSMUSG00000081137	3.89272	1.68543	1.20766	5.64243e-07	9.41827e-06	TRUE	X:169368189-169370003	BC022960	BC022960
ENSMUSG00000024421	2.11813	0.917539	1.20695	4.20287e-06	5.59871e-05	TRUE	18:12333819-12583013	Lama3	Lama3
ENSMUSG00000038244	9.84364	4.26647	1.20615	3.45353e-12	1.73423e-10	TRUE	7:112225856-112355194	Mical2	Mical2
ENSMUSG00000097258	0.507097	0.220187	1.20353	0.00467343	0.0214774	TRUE	9:97068183-97073429	Gm26767	Gm26767
ENSMUSG00000034570	5.61941	2.44473	1.20075	6.63776e-05	0.000601435	TRUE	11:3494375-3504821	Inpp5j	Inpp5j
ENSMUSG00000014837	4.3161	1.87811	1.20044	1.13291e-08	2.99159e-07	TRUE	8:105280410-105289528	4931428F04Rik	4931428F04Rik
ENSMUSG00000039787	5.13634	2.23679	1.19931	2.21896e-05	0.000232796	TRUE	2:29869164-29882840	Cercam	Cercam
ENSMUSG00000103945	1.0427	0.455355	1.19526	0.00654434	0.0283895	TRUE	1:43560273-43561565	Gm38228	Gm38228
ENSMUSG00000025289	135.312	59.2836	1.19058	5.86226e-18	6.5093e-16	TRUE	X:155323918-155340754	Prdx4	Prdx4
ENSMUSG00000031284	5.9433	2.60477	1.19011	9.43841e-12	4.44027e-10	TRUE	X:143518591-143797796	Pak3	Pak3
ENSMUSG00000053835	2.3044	1.01026	1.18966	3.97534e-05	0.000384147	TRUE	17:36005695-36020560	H2-T24	H2-T24
ENSMUSG00000029570	7.09467	3.1152	1.18741	2.25405e-09	6.85302e-08	TRUE	5:140607320-140615545	Lfng	Lfng
ENSMUSG00000068747	3.90816	1.71951	1.18449	1.12826e-05	0.000130974	TRUE	3:108284082-108361511	Sort1	Sort1
ENSMUSG00000028480	2.616	1.15121	1.18422	4.58275e-06	6.04035e-05	TRUE	4:43957401-43979118	Glipr2	Glipr2
ENSMUSG00000033788	10.4214	4.58646	1.1841	1.00489e-06	1.58506e-05	TRUE	6:84008590-84211060	Dysf	Dysf
ENSMUSG00000025545	6.65281	2.93385	1.18117	1.04264e-06	1.63502e-05	TRUE	14:122181694-122402232	Clybl	Clybl
ENSMUSG00000032220	14.301	6.3091	1.18061	1.23991e-13	7.6434e-12	TRUE	9:70207350-70400067	Myo1e	Myo1e
ENSMUSG00000038893	6.25101	2.7578	1.18057	1.57105e-05	0.00017241	TRUE	11:95337018-95381872	Fam117a	Fam117a
ENSMUSG00000038777	6.84095	3.01935	1.17996	6.26122e-05	0.000571709	TRUE	3:95160457-95174024	Sema6c	Sema6c
ENSMUSG00000027603	3.07934	1.3598	1.17922	0.00225931	0.0116767	TRUE	2:155490379-155518237	Ggt7	Ggt7
ENSMUSG00000040570	8.94979	3.96304	1.17525	5.02786e-10	1.75207e-08	TRUE	5:8490334-8622952	Rundc3b	Rundc3b
ENSMUSG00000053580	3.4419	1.52462	1.17475	8.66201e-07	1.38013e-05	TRUE	11:105589986-105929304	Tanc2	Tanc2
ENSMUSG00000033282	10.7902	4.79017	1.17157	2.84871e-11	1.25744e-09	TRUE	8:91217030-91313262	Rpgrip1l	Rpgrip1l
ENSMUSG00000031728	15.4211	6.86006	1.16861	2.82445e-09	8.3875e-08	TRUE	8:109705549-109724932	Zfp821	Zfp821
ENSMUSG00000026278	193.446	86.1545	1.16693	3.18761e-06	4.40378e-05	TRUE	1:93685660-93695764	Bok	Bok
ENSMUSG00000073374	1.37078	0.610565	1.16678	5.40121e-05	0.000501337	TRUE	17:69417402-69421632	C030034I22Rik	C030034I22Rik
ENSMUSG00000028040	11.1318	4.96288	1.16544	2.46888e-07	4.5129e-06	TRUE	3:89333390-89338028	Efna4	Efna4
ENSMUSG00000078606	0.695223	0.310106	1.16471	0.000211723	0.001612	TRUE	7:105895139-105953967	Gm4070	Gm4070
ENSMUSG00000020439	142.45	63.6834	1.16147	2.20606e-16	2.00192e-14	TRUE	11:3517523-3540612	Smtn	Smtn
ENSMUSG00000071691	3.42587	1.5345	1.1587	0.00154444	0.00853212	TRUE	19:4625841-4698668	Gm960	Gm960
ENSMUSG00000005251	33.2555	14.8975	1.15852	7.84478e-10	2.63611e-08	TRUE	16:97741933-97763737	Ripk4	Ripk4
ENSMUSG00000101191	6.9321	3.10623	1.15813	5.09081e-05	0.000475488	TRUE	6:125481363-125484678	Gm28809	Gm28809
ENSMUSG00000021733	13.9109	6.23428	1.15792	4.82426e-06	6.30433e-05	TRUE	14:14703025-14799943	Slc4a7	Slc4a7
ENSMUSG00000037259	2.2692	1.0173	1.15744	9.28293e-08	1.93642e-06	TRUE	2:144470557-144527414	Dzank1	Dzank1
ENSMUSG00000054203	1.99789	0.895907	1.15706	5.8296e-06	7.44398e-05	TRUE	1:174011998-174031810	Ifi205	Ifi205
ENSMUSG00000051379	2.53158	1.13539	1.15684	3.4562e-05	0.000340422	TRUE	2:140650914-140671469	Flrt3	Flrt3
ENSMUSG00000048644	74.5099	33.4835	1.15398	8.60637e-14	5.39846e-12	TRUE	8:4257648-4259274	Ctxn1	Ctxn1
ENSMUSG00000057093	2.38871	1.07363	1.15374	0.000147668	0.00118698	TRUE	7:27689340-27706484	C030039L03Rik	C030039L03Rik
ENSMUSG00000039108	47.3789	21.3455	1.15031	3.94812e-06	5.30281e-05	TRUE	2:180024987-180035465	Lsm14b	Lsm14b
ENSMUSG00000092029	6.66112	3.00138	1.15014	3.05298e-05	0.000304906	TRUE	16:61377256-61377916	Gm9027	Gm9027
ENSMUSG00000038074	1.3755	0.620799	1.14775	0.00222288	0.0115485	TRUE	6:54577604-54597308	Fkbp14	Fkbp14
ENSMUSG00000038917	0.587446	0.26525	1.1471	0.0128929	0.04877	TRUE	8:10924427-10928457	3930402G23Rik	3930402G23Rik
ENSMUSG00000052688	1.49739	0.677131	1.14495	0.00373299	0.0178483	TRUE	1:131688695-131715439	Rab7b	Rab7b
ENSMUSG00000049288	1.09319	0.494538	1.14439	0.0010845	0.00637331	TRUE	3:96601149-96626171	Lix1l	Lix1l
ENSMUSG00000033088	85.5479	38.7136	1.14389	3.44903e-08	8.07046e-07	TRUE	15:78947724-79005867	Triobp	Triobp
ENSMUSG00000031828	3.33985	1.5125	1.14285	0.000207955	0.00158669	TRUE	8:119862305-119876988	Klhl36	Klhl36
ENSMUSG00000027463	2.43594	1.10368	1.14216	4.18445e-06	5.57833e-05	TRUE	2:151996511-152009258	Slc52a3	Slc52a3
ENSMUSG00000085183	4.57946	2.07558	1.14166	0.00248825	0.0126803	TRUE	4:89050308-89084614	Gm12603	Gm12603
ENSMUSG00000053693	3.00348	1.36141	1.14154	6.60888e-07	1.08691e-05	TRUE	8:84911903-84937359	Mast1	Mast1
ENSMUSG00000027962	10.3	4.67281	1.14029	2.07963e-05	0.000220377	TRUE	3:116109949-116129688	Vcam1	Vcam1
ENSMUSG00000023912	3.81077	1.72914	1.14003	5.26082e-07	8.84739e-06	TRUE	17:43641900-43667015	Slc25a27	Slc25a27
ENSMUSG00000030761	12.1037	5.49233	1.13996	1.1533e-05	0.00013336	TRUE	7:98051060-98119524	Myo7a	Myo7a
ENSMUSG00000031822	17.1506	7.78469	1.13955	4.55923e-07	7.80703e-06	TRUE	8:120230536-120581390	Gse1	Gse1
ENSMUSG00000052534	88.6854	40.4622	1.13212	0.000130212	0.00106878	TRUE	1:168119364-168432270	Pbx1	Pbx1
ENSMUSG00000024013	1.96585	0.897455	1.13124	0.0122352	0.0467569	TRUE	17:29360914-29379660	Fgd2	Fgd2
ENSMUSG00000090222	0.86749	0.396285	1.13031	0.00529252	0.0238263	TRUE	1:173775837-173802720	Gm16340	Gm16340
ENSMUSG00000083773	1015.16	464.389	1.12831	8.16825e-07	1.30963e-05	TRUE	2:28933610-28934609	Gm13394	Gm13394
ENSMUSG00000034863	23.9368	10.9748	1.12503	6.60611e-08	1.4263e-06	TRUE	8:71476023-71486067	Ano8	Ano8
ENSMUSG00000095562	7.24861	3.32521	1.12426	0.0121408	0.0464756	TRUE	X:170009659-170019281	Gm21887	Gm21887
ENSMUSG00000039086	4.03169	1.8508	1.12323	1.57154e-06	2.34155e-05	TRUE	2:180042509-180070201	Ss18l1	Ss18l1
ENSMUSG00000087502	3.84559	1.76773	1.12131	0.0113761	0.0442012	TRUE	8:72147601-72160855	Gm16091	Gm16091
ENSMUSG00000091754	2.33676	1.07416	1.12131	0.00117673	0.00682117	TRUE	14:6735685-6742332	Gm3636	Gm3636
ENSMUSG00000087159	5.31924	2.4459	1.12085	0.000655083	0.0041661	TRUE	X:169320622-169368190	Gm15246	Gm15246
ENSMUSG00000054723	7.24132	3.33363	1.11916	5.93576e-06	7.54183e-05	TRUE	17:56713932-56717699	Vmac	Vmac
ENSMUSG00000074796	24.1445	11.116	1.11906	3.08054e-07	5.49062e-06	TRUE	2:130684113-130697519	Slc4a11	Slc4a11
ENSMUSG00000036026	130.43	60.0642	1.1187	1.93617e-17	1.95554e-15	TRUE	17:45660171-45686905	Tmem63b	Tmem63b
ENSMUSG00000022707	14.7918	6.83258	1.1143	0.000312541	0.0022269	TRUE	16:70313949-70569716	Gbe1	Gbe1
ENSMUSG00000030030	2.19478	1.01394	1.11411	0.000327442	0.00231645	TRUE	6:83156404-83162945	1700003E16Rik	1700003E16Rik
ENSMUSG00000013033	25.8345	11.9516	1.1121	1.18847e-10	4.69012e-09	TRUE	8:83900105-83941954	Adgrl1	Adgrl1
ENSMUSG00000084885	1.89621	0.877875	1.11103	0.00842485	0.0346312	TRUE	X:152368573-152416698	3010001F23Rik	3010001F23Rik
ENSMUSG00000033618	1.10398	0.51129	1.1105	2.92033e-05	0.000292967	TRUE	16:21891969-21931877	Map3k13	Map3k13
ENSMUSG00000028100	5.98415	2.7739	1.10923	1.04467e-05	0.000122543	TRUE	3:96706067-96708562	Nudt17	Nudt17
ENSMUSG00000017765	30.2126	14.0069	1.10901	2.31377e-08	5.71317e-07	TRUE	8:105943590-105966115	Slc12a4	Slc12a4
ENSMUSG00000022176	10.8886	5.05305	1.10759	3.80828e-06	5.13428e-05	TRUE	14:54476100-54480431	Rem2	Rem2
ENSMUSG00000028967	109.367	50.8325	1.10536	1.1824e-11	5.49035e-10	TRUE	4:150853919-150868892	Errfi1	Errfi1
ENSMUSG00000007039	243.343	113.125	1.10508	2.28992e-05	0.000238838	TRUE	17:35059035-35062095	Ddah2	Ddah2
ENSMUSG00000057143	6.02635	2.80304	1.10429	0.000971946	0.00580731	TRUE	7:104338754-104353362	Trim12c	Trim12c
ENSMUSG00000074158	3.08321	1.43483	1.10355	9.88832e-08	2.03422e-06	TRUE	7:42609526-42642588	9830147E19Rik	9830147E19Rik
ENSMUSG00000019699	33.916	15.8056	1.10153	1.18441e-06	1.81905e-05	TRUE	1:177020073-177258203	Akt3	Akt3
ENSMUSG00000021136	10.2247	4.77002	1.09999	8.19417e-08	1.73975e-06	TRUE	12:81026808-81186414	Smoc1	Smoc1
ENSMUSG00000037995	127.326	59.4407	1.099	3.5635e-10	1.2665e-08	TRUE	1:172481788-172498878	Igsf9	Igsf9
ENSMUSG00000051427	12.6404	5.90331	1.09845	3.10386e-07	5.51567e-06	TRUE	11:4141123-4160293	Ccdc157	Ccdc157
ENSMUSG00000029761	317.912	148.704	1.09618	6.95984e-12	3.36273e-10	TRUE	6:34598500-34775473	Cald1	Cald1
ENSMUSG00000030319	4.66709	2.18624	1.09407	6.50547e-08	1.40968e-06	TRUE	6:115774538-115805557	Cand2	Cand2
ENSMUSG00000051323	3.07857	1.44338	1.09281	5.97155e-06	7.58192e-05	TRUE	X:133582860-133688987	Pcdh19	Pcdh19
ENSMUSG00000042515	7.59498	3.56625	1.09064	9.18083e-08	1.91736e-06	TRUE	X:139210042-139238335	Mum1l1	Mum1l1
ENSMUSG00000028664	7.19281	3.3811	1.08906	0.000137621	0.00111931	TRUE	4:136647539-136835988	Ephb2	Ephb2
ENSMUSG00000021253	5.14902	2.42069	1.08888	5.68064e-09	1.60685e-07	TRUE	12:86056744-86079041	Tgfb3	Tgfb3
ENSMUSG00000029913	5.45576	2.56986	1.08609	1.77724e-08	4.48119e-07	TRUE	6:65778988-65937010	Prdm5	Prdm5
ENSMUSG00000078532	22.4932	10.6285	1.08155	3.965e-06	5.31751e-05	TRUE	4:130531602-130574173	Nkain1	Nkain1
ENSMUSG00000022604	9.7945	4.62822	1.08151	4.28343e-06	5.70177e-05	TRUE	16:55899888-55934855	Cep97	Cep97
ENSMUSG00000022911	24.2157	11.445	1.08123	2.24429e-08	5.55696e-07	TRUE	16:62793685-62847040	Arl13b	Arl13b
ENSMUSG00000028476	1.05325	0.497824	1.08114	0.00040999	0.002819	TRUE	4:43875530-43944806	Reck	Reck
ENSMUSG00000023952	125.694	59.5308	1.07821	8.83796e-07	1.40404e-05	TRUE	17:46161032-46169370	Gtpbp2	Gtpbp2
ENSMUSG00000034981	0.511842	0.242452	1.078	0.00158838	0.00873708	TRUE	5:91517615-91626894	Parm1	Parm1
ENSMUSG00000008129	4.05537	1.92343	1.07615	0.00671108	0.0289164	TRUE	8:84148025-84172590	4930432K21Rik	4930432K21Rik
ENSMUSG00000079317	9.08412	4.30985	1.07571	7.73266e-08	1.64764e-06	TRUE	X:166440574-166453140	Trappc2	Trappc2
ENSMUSG00000064043	2.62096	1.24525	1.07366	1.41193e-05	0.000158549	TRUE	17:47140875-47361958	Trerf1	Trerf1
ENSMUSG00000102759	0.455169	0.21724	1.06711	0.0123827	0.0471964	TRUE	5:32130283-32133171	Gm10463	Gm10463
ENSMUSG00000031847	1.72325	0.822851	1.06643	6.28317e-05	0.000573083	TRUE	8:116969599-116978943	1700030J22Rik	1700030J22Rik
ENSMUSG00000027078	12.6238	6.03666	1.06433	0.000177684	0.00138831	TRUE	2:84798828-84810335	Ube2l6	Ube2l6
ENSMUSG00000096035	1.31203	0.627493	1.06413	0.00491252	0.0224262	TRUE	5:91987475-91995320	Gm1045	Gm1045
ENSMUSG00000069808	42.0603	20.1256	1.06343	7.47117e-10	2.53439e-08	TRUE	11:76179671-76214827	Fam57a	Fam57a
ENSMUSG00000003199	130.871	62.6524	1.06271	5.22208e-06	6.75997e-05	TRUE	17:56005711-56016790	Mpnd	Mpnd
ENSMUSG00000006784	1.2976	0.622109	1.06061	0.00858329	0.0351531	TRUE	11:100545607-100572568	Ttc25	Ttc25
ENSMUSG00000019230	0.769064	0.368837	1.06012	0.00638146	0.0278111	TRUE	1:138825186-138848577	Lhx9	Lhx9
ENSMUSG00000021904	0.669398	0.321537	1.05788	0.00419594	0.0196158	TRUE	14:31217860-31230350	Sema3g	Sema3g
ENSMUSG00000102171	0.85463	0.410623	1.05749	0.00530636	0.0238766	TRUE	14:47737339-47739894	Gm37874	Gm37874
ENSMUSG00000021948	39.4416	18.9727	1.05579	8.8899e-08	1.86313e-06	TRUE	14:30595356-30626210	Prkcd	Prkcd
ENSMUSG00000004661	2.05982	0.992684	1.05311	0.000557038	0.00364101	TRUE	9:57790353-57836793	Arid3b	Arid3b
ENSMUSG00000031983	61.6795	29.7954	1.0497	1.50218e-07	2.94457e-06	TRUE	8:124635766-124663369	2310022B05Rik	2310022B05Rik
ENSMUSG00000021250	3.73512	1.80505	1.04912	0.0121607	0.0465317	TRUE	12:85473890-85477273	Fos	Fos
ENSMUSG00000078597	7.08288	3.43099	1.04571	3.1686e-05	0.000314611	TRUE	4:115411624-115439034	Cyp4a12b	Cyp4a12b
ENSMUSG00000057286	13.9307	6.74976	1.04536	5.11733e-06	6.62916e-05	TRUE	11:116675303-116694868	St6galnac2	St6galnac2
ENSMUSG00000031367	20.3023	9.84172	1.04466	1.45283e-08	3.72095e-07	TRUE	X:163909017-163933666	Ap1s2	Ap1s2
ENSMUSG00000041263	4.04907	1.96339	1.04424	5.28943e-06	6.83231e-05	TRUE	3:89083981-89093311	Rusc1	Rusc1
ENSMUSG00000032850	3.52786	1.71291	1.04235	0.0021873	0.0114101	TRUE	5:118190736-118245116	Rnft2	Rnft2
ENSMUSG00000107756	0.926263	0.449804	1.04213	0.00680625	0.0292418	TRUE	6:145238667-145241227	RP24-359O2.7	RP24-359O2.7
ENSMUSG00000018554	4.15244	2.01724	1.04158	0.00075754	0.00472524	TRUE	11:69935796-69941605	Ybx2	Ybx2
ENSMUSG00000029596	2.59415	1.26036	1.04142	0.00299138	0.0148218	TRUE	5:120458186-120472810	Sdsl	Sdsl
ENSMUSG00000056515	38.143	18.5511	1.03992	1.96528e-09	6.05747e-08	TRUE	17:65651726-65772752	Rab31	Rab31
ENSMUSG00000044807	1.61659	0.786447	1.03953	0.00098467	0.00587156	TRUE	11:50811086-50827724	Zfp354c	Zfp354c
ENSMUSG00000049401	41.9514	20.4582	1.03604	4.78898e-08	1.06483e-06	TRUE	2:180589245-180595836	Ogfr	Ogfr
ENSMUSG00000020462	70.8619	34.5599	1.03591	1.71894e-11	7.75997e-10	TRUE	11:29221532-29247409	Cfap36	Cfap36
ENSMUSG00000022802	15.922	7.77244	1.03458	5.16948e-08	1.14659e-06	TRUE	16:33062521-33127695	Lmln	Lmln
ENSMUSG00000000826	79.7498	38.9826	1.03265	1.96611e-06	2.8599e-05	TRUE	2:181520485-181555133	Dnajc5	Dnajc5
ENSMUSG00000039481	7.47363	3.6534	1.03257	0.000169237	0.0013287	TRUE	17:56751325-56757530	Nrtn	Nrtn
ENSMUSG00000034165	141.936	69.4423	1.03136	1.01253e-10	4.04041e-09	TRUE	17:47505051-47599691	Ccnd3	Ccnd3
ENSMUSG00000024304	30.1698	14.7644	1.03099	5.06642e-10	1.75528e-08	TRUE	18:16588877-16809246	Cdh2	Cdh2
ENSMUSG00000076431	44.9479	22.0033	1.03054	3.10327e-09	9.16979e-08	TRUE	13:28948919-28953713	Sox4	Sox4
ENSMUSG00000029185	35.2488	17.2577	1.03033	0.000286087	0.00207648	TRUE	5:64970071-65041886	Fam114a1	Fam114a1
ENSMUSG00000020868	39.1326	19.1801	1.02876	1.56167e-08	3.9826e-07	TRUE	11:94663851-94677515	Xylt2	Xylt2
ENSMUSG00000079523	994.361	487.881	1.02724	4.41653e-11	1.89339e-09	TRUE	6:72957347-72958748	Tmsb10	Tmsb10
ENSMUSG00000028150	5.40304	2.65135	1.02705	0.000878223	0.0053365	TRUE	3:94372794-94398276	Rorc	Rorc
ENSMUSG00000053985	1.28051	0.628923	1.02576	0.00562031	0.0250497	TRUE	7:30038053-30044734	Zfp14	Zfp14
ENSMUSG00000020423	15.2367	7.48461	1.02556	5.05207e-06	6.56365e-05	TRUE	1:134075170-134079120	Btg2	Btg2
ENSMUSG00000046962	6.54262	3.22096	1.02238	3.19832e-08	7.55302e-07	TRUE	16:97947435-97962621	Zbtb21	Zbtb21
ENSMUSG00000036492	53.9391	26.5689	1.02159	1.67233e-11	7.56869e-10	TRUE	17:36942918-36947986	Rnf39	Rnf39
ENSMUSG00000029378	3.24463	1.60124	1.01886	0.00124167	0.0071168	TRUE	5:91139599-91148432	Areg	Areg
ENSMUSG00000048967	14.5076	7.16019	1.01874	0.000124481	0.00102787	TRUE	8:69887788-69902712	Yjefn3	Yjefn3
ENSMUSG00000022562	2.58034	1.27444	1.0177	0.0037881	0.0180325	TRUE	15:76296597-76328015	Oplah	Oplah
ENSMUSG00000024174	6.57956	3.25198	1.01667	4.4781e-11	1.91519e-09	TRUE	17:55652025-55712628	Pot1b	Pot1b
ENSMUSG00000047963	27.1138	13.4012	1.01666	1.33134e-05	0.000151402	TRUE	5:92603041-92606579	Stbd1	Stbd1
ENSMUSG00000004665	245.737	121.568	1.01535	5.41127e-10	1.86582e-08	TRUE	10:79988584-79996062	Cnn2	Cnn2
ENSMUSG00000041235	2.50592	1.23975	1.01529	7.61982e-08	1.62747e-06	TRUE	4:8690406-8867659	Chd7	Chd7
ENSMUSG00000031860	18.7659	9.30124	1.01262	3.49188e-06	4.76158e-05	TRUE	8:69832491-69872292	Pbx4	Pbx4
ENSMUSG00000026104	4.96004	2.459	1.01228	0.0015517	0.00856691	TRUE	1:52119440-52161865	Stat1	Stat1
ENSMUSG00000073179	11.4635	5.68863	1.01089	5.36171e-05	0.000498187	TRUE	12:20896239-20896638	Gm10478	Gm10478
ENSMUSG00000037035	9.64193	4.78587	1.01054	9.52386e-08	1.97918e-06	TRUE	1:119415465-119422248	Inhbb	Inhbb
ENSMUSG00000063089	3.07941	1.53474	1.00466	0.0118677	0.0456748	TRUE	7:43950664-43954941	Klk1b8	Klk1b8
ENSMUSG00000025321	0.747568	0.373784	1	0.00202496	0.0107165	TRUE	12:119158022-119238802	Itgb8	Itgb8
ENSMUSG00000051498	1.61468	0.807339	1	0.00074348	0.00465215	TRUE	5:64952031-64960097	Tlr6	Tlr6
ENSMUSG00000033192	22.8532	11.4297	0.999611	2.87393e-11	1.26545e-09	TRUE	8:92855350-92919279	Lpcat2	Lpcat2
ENSMUSG00000035640	19.6461	9.84409	0.996914	2.32285e-07	4.29871e-06	TRUE	10:80130451-80140835	Cbarp	Cbarp
ENSMUSG00000020638	4.0717	2.04118	0.996223	0.000334319	0.00235697	TRUE	12:26469204-26479835	Cmpk2	Cmpk2
ENSMUSG00000004952	2.85568	1.4321	0.9957	0.000259546	0.00190864	TRUE	5:136083916-136111860	Rasa4	Rasa4
ENSMUSG00000041974	35.9326	18.0418	0.993953	8.4909e-06	0.000102286	TRUE	16:15889227-16146851	Spidr	Spidr
ENSMUSG00000030774	16.8038	8.43933	0.993585	4.4493e-07	7.64808e-06	TRUE	7:97788541-97912381	Pak1	Pak1
ENSMUSG00000038486	2.42736	1.22065	0.991733	0.0125983	0.0478581	TRUE	3:96181151-96195521	Sv2a	Sv2a
ENSMUSG00000042215	93.132	46.957	0.987937	1.51055e-05	0.000167548	TRUE	1:33745484-33757795	Bag2	Bag2
ENSMUSG00000031799	790.88	398.996	0.987085	1.74316e-09	5.43847e-08	TRUE	8:72134975-72153142	Tpm4	Tpm4
ENSMUSG00000032842	3.7225	1.87992	0.985604	2.09423e-07	3.92063e-06	TRUE	17:46303221-46328352	Abcc10	Abcc10
ENSMUSG00000033276	3.29487	1.66814	0.981982	1.22933e-05	0.000141239	TRUE	1:74601445-74636894	Stk36	Stk36
ENSMUSG00000037548	4.28228	2.16879	0.981487	0.00966054	0.0385839	TRUE	17:34143307-34151553	H2-DMb2	H2-DMb2
ENSMUSG00000029135	41.5176	21.0494	0.979942	1.64631e-11	7.4698e-10	TRUE	5:32135801-32157842	Fosl2	Fosl2
ENSMUSG00000040350	2.87196	1.45999	0.976082	0.00513604	0.0232389	TRUE	11:48826140-48852209	Trim7	Trim7
ENSMUSG00000030401	4.73294	2.40629	0.975926	1.92139e-05	0.000205804	TRUE	7:19282662-19296164	Rtn2	Rtn2
ENSMUSG00000041617	7.44903	3.78794	0.975641	0.000430639	0.00292942	TRUE	16:17646470-17650738	Ccdc74a	Ccdc74a
ENSMUSG00000031881	107.206	54.533	0.97519	0.000278021	0.00202617	TRUE	8:104614141-104624396	Cdh16	Cdh16
ENSMUSG00000041827	16.1601	8.22743	0.973925	0.00260146	0.0131709	TRUE	5:114923240-114937915	Oasl1	Oasl1
ENSMUSG00000027569	14.9294	7.6031	0.973497	6.91396e-09	1.90742e-07	TRUE	2:180581304-180586304	Mrgbp	Mrgbp
ENSMUSG00000035456	0.700928	0.357023	0.973247	0.00284884	0.0142418	TRUE	5:98180978-98188991	Prdm8	Prdm8
ENSMUSG00000040187	6.39311	3.25731	0.972834	5.52284e-05	0.000511564	TRUE	6:146796055-146833529	Arntl2	Arntl2
ENSMUSG00000043614	9.81741	5.00218	0.972787	2.21086e-05	0.000232218	TRUE	5:135072900-135078266	Vps37d	Vps37d
ENSMUSG00000040586	9.96437	5.08183	0.971431	2.4406e-08	5.95674e-07	TRUE	X:166390033-166440704	Ofd1	Ofd1
ENSMUSG00000097061	2.13826	1.09092	0.970899	0.00151721	0.00840244	TRUE	12:69197211-69199868	9330151L19Rik	9330151L19Rik
ENSMUSG00000037846	1.07259	0.547524	0.970099	0.00474559	0.0217698	TRUE	10:67979570-68059740	Rtkn2	Rtkn2
ENSMUSG00000039985	75.5583	38.58	0.969739	3.21334e-07	5.6989e-06	TRUE	6:148921035-148946467	Fam60a	Fam60a
ENSMUSG00000024912	58.7859	30.0228	0.969412	0.000318508	0.002264	TRUE	19:5447703-5455945	Fosl1	Fosl1
ENSMUSG00000022639	13.619	6.96541	0.967341	0.000419208	0.00286913	TRUE	16:50719294-50732773	Dubr	Dubr
ENSMUSG00000009739	26.5774	13.6082	0.96573	4.98202e-06	6.47736e-05	TRUE	15:100575318-100599984	Pou6f1	Pou6f1
ENSMUSG00000043015	12.7312	6.53205	0.962758	6.07366e-05	0.000556244	TRUE	1:52630703-52651919	Tmem194b	Tmem194b
ENSMUSG00000041075	11.7262	6.01844	0.962276	1.29377e-05	0.000147787	TRUE	1:59482424-59486955	Fzd7	Fzd7
ENSMUSG00000061048	101.352	52.0289	0.961985	2.33392e-10	8.71054e-09	TRUE	8:106510913-106556908	Cdh3	Cdh3
ENSMUSG00000020798	2.42318	1.24398	0.961932	0.000333039	0.00235013	TRUE	11:72494919-72550506	Spns3	Spns3
ENSMUSG00000041180	2.20724	1.13419	0.960585	0.000295206	0.00212762	TRUE	19:36554639-36621135	Hectd2	Hectd2
ENSMUSG00000053965	3.25264	1.67197	0.960061	8.24453e-06	9.93847e-05	TRUE	3:122728947-122859374	Pde5a	Pde5a
ENSMUSG00000057751	12.6203	6.49102	0.959226	1.6228e-05	0.000177327	TRUE	4:154170730-154275713	Megf6	Megf6
ENSMUSG00000035863	30.2631	15.6069	0.955377	0.000357915	0.00250331	TRUE	10:79793572-79820896	Palm	Palm
ENSMUSG00000041688	14.4055	7.42955	0.955271	1.23703e-07	2.47365e-06	TRUE	X:145446425-145505181	Amot	Amot
ENSMUSG00000039518	3.20543	1.6537	0.954824	4.00439e-05	0.000386327	TRUE	17:35552128-35557180	Cdsn	Cdsn
ENSMUSG00000072235	364.277	187.947	0.954711	2.90833e-10	1.05675e-08	TRUE	15:98949841-98953551	Tuba1a	Tuba1a
ENSMUSG00000032740	38.1968	19.7527	0.9514	6.29629e-10	2.14398e-08	TRUE	11:29373658-29510808	Ccdc88a	Ccdc88a
ENSMUSG00000012126	5.8052	3.00314	0.950873	0.000157453	0.00125158	TRUE	4:134102570-134127593	Ubxn11	Ubxn11
ENSMUSG00000106870	2.02674	1.04924	0.949814	0.000889772	0.00539568	TRUE	5:93183856-93185758	Gm43681	Gm43681
ENSMUSG00000006395	2.51022	1.30026	0.949016	0.0065885	0.0285257	TRUE	4:118359990-118362744	Hyi	Hyi
ENSMUSG00000031805	37.9438	19.6971	0.945884	1.73782e-06	2.56118e-05	TRUE	8:71676296-71690575	Jak3	Jak3
ENSMUSG00000027314	1.6766	0.870984	0.944817	0.00117971	0.00683238	TRUE	2:119325784-119335962	Dll4	Dll4
ENSMUSG00000017831	62.3409	32.3868	0.944771	1.21195e-06	1.85656e-05	TRUE	17:53479234-53507671	Rab5a	Rab5a
ENSMUSG00000015605	36.1082	18.7723	0.943721	3.24049e-11	1.40608e-09	TRUE	17:46546839-46556162	Srf	Srf
ENSMUSG00000042523	12.8263	6.66861	0.943649	4.53277e-05	0.000428452	TRUE	12:84114366-84147498	Dnal1	Dnal1
ENSMUSG00000033624	14.1308	7.3539	0.942267	2.86777e-05	0.000289318	TRUE	8:111094630-111137074	Pdpr	Pdpr
ENSMUSG00000033722	16.9813	8.83837	0.942097	5.74229e-09	1.62172e-07	TRUE	1:155212471-155244444	BC034090	BC034090
ENSMUSG00000068744	5.30384	2.76112	0.941786	0.0116683	0.0451014	TRUE	3:108383839-108388231	Psrc1	Psrc1
ENSMUSG00000022641	29.4534	15.3634	0.938935	0.000160678	0.00127381	TRUE	16:50191844-50432390	Bbx	Bbx
ENSMUSG00000030966	2.21109	1.15382	0.938346	0.000154552	0.00123345	TRUE	7:102557922-102565469	Trim21	Trim21
ENSMUSG00000015597	16.0588	8.38128	0.938123	4.67804e-07	7.99515e-06	TRUE	17:46383731-46420920	Zfp318	Zfp318
ENSMUSG00000099397	5.97996	3.12223	0.93756	0.000837606	0.00512102	TRUE	17:21967501-21968242	Gm7809	Gm7809
ENSMUSG00000021591	8.23477	4.30137	0.936933	6.85186e-06	8.48862e-05	TRUE	13:75839868-75850151	Glrx	Glrx
ENSMUSG00000040297	88.6189	46.3066	0.936397	4.82874e-07	8.20565e-06	TRUE	1:161816114-161876682	Suco	Suco
ENSMUSG00000045193	78.2261	40.8945	0.935744	9.42606e-05	0.000810532	TRUE	10:80165985-80172786	Cirbp	Cirbp
ENSMUSG00000036368	4.53638	2.37237	0.935215	5.80733e-05	0.000533448	TRUE	17:79614900-79682152	Rmdn2	Rmdn2
ENSMUSG00000091955	17.5585	9.18392	0.93499	6.87904e-05	0.000620467	TRUE	7:24862213-24862697	Gm9844	Gm9844
ENSMUSG00000012296	58.0764	30.4012	0.933824	6.29111e-12	3.05615e-10	TRUE	17:46257851-46283026	Tjap1	Tjap1
ENSMUSG00000023906	461.935	241.821	0.933752	4.25674e-12	2.11971e-10	TRUE	17:23679365-23682446	Cldn6	Cldn6
ENSMUSG00000040621	11.766	6.16161	0.933247	5.00832e-07	8.47055e-06	TRUE	X:166170454-166190512	Gemin8	Gemin8
ENSMUSG00000072969	5.44585	2.85657	0.930876	1.13832e-06	1.76036e-05	TRUE	X:135742733-135747322	Armcx5	Armcx5
ENSMUSG00000035299	4.0794	2.14229	0.929204	4.75198e-06	6.22352e-05	TRUE	X:169685199-170005736	Mid1	Mid1
ENSMUSG00000045409	21.6579	11.3746	0.929072	9.43208e-10	3.11677e-08	TRUE	17:36258873-36272247	Trim39	Trim39
ENSMUSG00000035042	13.7665	7.23167	0.928759	0.000312371	0.00222688	TRUE	11:83525778-83530518	Ccl5	Ccl5
ENSMUSG00000008136	106.704	56.172	0.925693	7.40502e-06	9.09825e-05	TRUE	1:43123074-43196984	Fhl2	Fhl2
ENSMUSG00000039903	1.41939	0.748504	0.923185	0.00885906	0.0360677	TRUE	16:90826719-90905109	Eva1c	Eva1c
ENSMUSG00000033486	1.87604	0.989459	0.922978	0.00288721	0.0143974	TRUE	2:121392631-121413792	Catsper2	Catsper2
ENSMUSG00000073643	25.8548	13.6456	0.921998	6.0353e-09	1.69377e-07	TRUE	1:79702262-79776143	Wdfy1	Wdfy1
ENSMUSG00000097289	24.6421	13.0191	0.920494	9.58178e-05	0.000821945	TRUE	11:96712982-96747436	2010300F17Rik	2010300F17Rik
ENSMUSG00000027297	13.6596	7.21939	0.919968	1.61892e-05	0.000177011	TRUE	2:119751320-119760431	Ltk	Ltk
ENSMUSG00000033306	12.4453	6.57817	0.919844	5.51779e-09	1.56823e-07	TRUE	16:24393350-24992576	Lpp	Lpp
ENSMUSG00000020635	13.5446	7.16454	0.918776	8.80621e-06	0.000105444	TRUE	12:4833175-4841595	Fkbp1b	Fkbp1b
ENSMUSG00000045667	45.3001	23.9677	0.918422	0.0013545	0.00765791	TRUE	11:72389164-72411713	Smtnl2	Smtnl2
ENSMUSG00000060206	3.74355	1.98173	0.917646	1.38046e-06	2.09318e-05	TRUE	4:54945048-55083563	Zfp462	Zfp462
ENSMUSG00000031174	3.54345	1.87595	0.917538	2.96131e-05	0.000296413	TRUE	X:10073621-10216920	Rpgr	Rpgr
ENSMUSG00000059878	28.4888	15.0937	0.916451	5.40564e-09	1.54125e-07	TRUE	6:116624016-116628999	Zfp422	Zfp422
ENSMUSG00000020319	3.61566	1.9163	0.915936	0.00516097	0.023334	TRUE	11:21572235-21898989	Wdpcp	Wdpcp
ENSMUSG00000042115	41.6833	22.1059	0.915038	1.52432e-05	0.000168836	TRUE	1:132298626-132307357	Klhdc8a	Klhdc8a
ENSMUSG00000034795	3.80433	2.01938	0.913733	0.000902212	0.00546	TRUE	14:77036772-77112257	Ccdc122	Ccdc122
ENSMUSG00000048416	39.0219	20.7285	0.912666	3.61603e-07	6.34384e-06	TRUE	3:67374097-67400003	Mlf1	Mlf1
ENSMUSG00000030093	53.9876	28.7119	0.910976	4.26786e-07	7.37165e-06	TRUE	6:91363981-91411363	Wnt7a	Wnt7a
ENSMUSG00000026235	19.8379	10.5521	0.910725	2.31708e-10	8.68394e-09	TRUE	1:77367185-77515088	Epha4	Epha4
ENSMUSG00000092569	4.7735	2.54133	0.909463	0.0049622	0.0225948	TRUE	18:75365332-75367088	Gm20544	Gm20544
ENSMUSG00000090031	1.4915	0.794812	0.908078	0.00632117	0.0276427	TRUE	1:6209866-6215293	4732440D04Rik	4732440D04Rik
ENSMUSG00000079560	11.5682	6.16934	0.906972	0.000130874	0.00107224	TRUE	6:52169062-52213336	Hoxa3	Hoxa3
ENSMUSG00000031843	42.3085	22.5751	0.906218	6.53771e-09	1.81482e-07	TRUE	8:117791645-117801929	Mphosph6	Mphosph6
ENSMUSG00000023960	36.2992	19.3737	0.905834	0.000607769	0.003921	TRUE	17:44078813-44086567	Enpp5	Enpp5
ENSMUSG00000045027	47.0183	25.0958	0.905778	7.57092e-06	9.25122e-05	TRUE	17:23993535-23998100	Prss22	Prss22
ENSMUSG00000039191	40.8976	21.9011	0.901009	2.25447e-08	5.57444e-07	TRUE	5:53466152-53657362	Rbpj	Rbpj
ENSMUSG00000004936	197.357	105.772	0.899852	3.89654e-06	5.24141e-05	TRUE	9:64185770-64253631	Map2k1	Map2k1
ENSMUSG00000097119	9.68473	5.19609	0.898286	5.3743e-06	6.93692e-05	TRUE	17:45433852-45442544	B230354K17Rik	B230354K17Rik
ENSMUSG00000026131	10.6205	5.70132	0.897481	1.18079e-07	2.37179e-06	TRUE	1:33908225-34308661	Dst	Dst
ENSMUSG00000031970	8.04176	4.31788	0.897189	0.00068448	0.00432842	TRUE	8:123504718-123515463	Dbndd1	Dbndd1
ENSMUSG00000015189	18.7033	10.0439	0.896977	5.6787e-06	7.29297e-05	TRUE	6:4600839-4643355	Casd1	Casd1
ENSMUSG00000063229	2882.71	1548.24	0.8968	0.000494643	0.00330199	TRUE	7:46841475-46855627	Ldha	Ldha
ENSMUSG00000079037	53.9533	28.9854	0.896385	5.42337e-07	9.07804e-06	TRUE	2:131909928-131938429	Prnp	Prnp
ENSMUSG00000031557	92.3964	49.6445	0.896202	4.38445e-05	0.000416855	TRUE	8:25039144-25102194	Plekha2	Plekha2
ENSMUSG00000063659	126.899	68.198	0.895882	0.000573462	0.00373744	TRUE	1:177442351-177450764	Zbtb18	Zbtb18
ENSMUSG00000010830	49.6408	26.6851	0.895492	8.04681e-07	1.29364e-05	TRUE	15:79516408-79527739	Kdelr3	Kdelr3
ENSMUSG00000042793	8.04201	4.32882	0.893584	0.00019268	0.001486	TRUE	1:134983301-135105276	Lgr6	Lgr6
ENSMUSG00000021180	2.29301	1.23462	0.893172	0.00219123	0.0114273	TRUE	12:100549778-100725028	Rps6ka5	Rps6ka5
ENSMUSG00000019796	17.9696	9.69992	0.889517	6.43907e-06	8.07798e-05	TRUE	10:7589800-7625483	Lrp11	Lrp11
ENSMUSG00000038034	142.363	77.003	0.886584	7.51117e-06	9.19078e-05	TRUE	1:172261641-172319841	Igsf8	Igsf8
ENSMUSG00000048916	2.35487	1.2744	0.885829	0.00844967	0.0346853	TRUE	3:65393337-65395184	Gm5540	Gm5540
ENSMUSG00000026074	156.065	84.5586	0.884121	3.76792e-09	1.10027e-07	TRUE	1:39900913-40026310	Map4k4	Map4k4
ENSMUSG00000028108	6.38411	3.464	0.882045	0.000395625	0.00273495	TRUE	3:95734147-95739569	Ecm1	Ecm1
ENSMUSG00000022894	60.8833	33.1225	0.878235	2.80865e-06	3.94425e-05	TRUE	16:85858170-85901125	Adamts5	Adamts5
ENSMUSG00000062101	2.8228	1.53619	0.877772	0.00166179	0.00907664	TRUE	17:55938381-55949500	Zfp119b	Zfp119b
ENSMUSG00000048581	3.24566	1.76679	0.877381	0.00376157	0.0179375	TRUE	3:63914684-63929472	E130311K13Rik	E130311K13Rik
ENSMUSG00000027340	25.3502	13.7996	0.877366	9.30169e-08	1.93807e-06	TRUE	2:132052496-132145108	Slc23a2	Slc23a2
ENSMUSG00000079685	34.7777	18.9756	0.874019	0.00446881	0.0206859	TRUE	10:7444873-7473477	Ulbp1	Ulbp1
ENSMUSG00000032449	43.4421	23.724	0.872747	0.000204566	0.00156417	TRUE	9:97074961-97111157	Slc25a36	Slc25a36
ENSMUSG00000028199	24.9025	13.6049	0.872163	3.34288e-05	0.0003309	TRUE	3:154596711-154623182	Cryz	Cryz
ENSMUSG00000023971	48.7842	26.6592	0.871779	8.8237e-10	2.93746e-08	TRUE	17:46667458-46674255	Rrp36	Rrp36
ENSMUSG00000104164	0.566601	0.30986	0.870717	0.0106291	0.0417528	TRUE	1:127978905-127984687	Gm38248	Gm38248
ENSMUSG00000038936	36.1081	19.77	0.869011	4.72068e-06	6.19615e-05	TRUE	1:179668210-179687189	Sccpdh	Sccpdh
ENSMUSG00000021013	15.1636	8.31239	0.867274	4.36944e-05	0.000415713	TRUE	12:98920574-98983238	Ttc8	Ttc8
ENSMUSG00000031903	12.7174	6.9772	0.866081	3.84393e-07	6.7042e-06	TRUE	8:106150399-106164713	Pla2g15	Pla2g15
ENSMUSG00000037992	25.1448	13.7975	0.865849	2.37934e-06	3.39199e-05	TRUE	11:98927818-98974942	Rara	Rara
ENSMUSG00000000159	16.5998	9.11184	0.865351	8.06657e-06	9.74366e-05	TRUE	16:96361668-96525580	Igsf5	Igsf5
ENSMUSG00000099881	7.371	4.05485	0.862212	1.44307e-05	0.000161337	TRUE	8:123042466-123044602	2810013P06Rik	2810013P06Rik
ENSMUSG00000063698	1.48481	0.817584	0.860837	0.00638911	0.0278377	TRUE	19:60837277-60861479	Sfxn4	Sfxn4
ENSMUSG00000031755	11.4548	6.31244	0.859687	5.5578e-05	0.000514367	TRUE	8:94067954-94098811	Bbs2	Bbs2
ENSMUSG00000040339	13.2457	7.30504	0.858564	2.5657e-05	0.000262999	TRUE	3:108970997-109027607	Fam102b	Fam102b
ENSMUSG00000023991	89.2862	49.2493	0.858335	1.17808e-10	4.65941e-09	TRUE	17:47867133-47924645	Foxp4	Foxp4
ENSMUSG00000028789	9.68868	5.34659	0.85768	0.00116826	0.00678302	TRUE	4:128930233-128962442	Azin2	Azin2
ENSMUSG00000020866	72.7106	40.1384	0.857183	9.26391e-06	0.00011026	TRUE	11:94408391-94474198	Cacna1g	Cacna1g
ENSMUSG00000031880	13.1001	7.24082	0.855354	1.08446e-06	1.69032e-05	TRUE	8:104628066-104631321	Rrad	Rrad
ENSMUSG00000001911	54.1412	29.9294	0.855161	3.5515e-07	6.24903e-06	TRUE	8:84699876-84800344	Nfix	Nfix
ENSMUSG00000091764	2.30992	1.2787	0.853159	0.000333123	0.00235013	TRUE	8:69654479-69666982	Zfp964	Zfp964
ENSMUSG00000046876	2.94976	1.63467	0.851602	3.84809e-05	0.000373872	TRUE	13:45549758-45964991	Atxn1	Atxn1
ENSMUSG00000020277	766.516	425.255	0.849989	0.00414238	0.0194314	TRUE	10:77986947-78010083	Pfkl	Pfkl
ENSMUSG00000032717	17.5201	9.72075	0.849868	0.000308998	0.00220683	TRUE	17:47815328-47834691	Mdfi	Mdfi
ENSMUSG00000003992	2.47405	1.37272	0.849838	0.00645415	0.0280732	TRUE	13:91460283-91703429	Ssbp2	Ssbp2
ENSMUSG00000019916	94.5854	52.5245	0.848628	0.00303488	0.0149957	TRUE	10:59323296-59373304	P4ha1	P4ha1
ENSMUSG00000047141	5.89621	3.27477	0.848393	3.689e-05	0.000360177	TRUE	16:64780351-64786321	Zfp654	Zfp654
ENSMUSG00000001228	202.686	112.662	0.847243	2.48538e-05	0.00025647	TRUE	17:56303321-56323486	Uhrf1	Uhrf1
ENSMUSG00000033949	0.856488	0.47614	0.847048	0.00353863	0.0170973	TRUE	18:46165302-46212607	Trim36	Trim36
ENSMUSG00000068115	51.1697	28.4548	0.846616	1.95864e-09	6.05555e-08	TRUE	2:150934519-151039382	Ninl	Ninl
ENSMUSG00000053192	17.3144	9.63063	0.846272	3.55234e-06	4.82842e-05	TRUE	3:95219135-95232171	Mllt11	Mllt11
ENSMUSG00000107201	1.45146	0.80803	0.845025	0.00303172	0.0149884	TRUE	5:30897300-30899580	5930420M18Rik	5930420M18Rik
ENSMUSG00000056468	2.09635	1.16775	0.84415	0.000723252	0.00454148	TRUE	6:52177498-52180851	5730596B20Rik	5730596B20Rik
ENSMUSG00000028134	24.2245	13.5012	0.843372	7.41908e-09	2.0311e-07	TRUE	3:119718742-119784466	Ptbp2	Ptbp2
ENSMUSG00000032177	0.979743	0.546513	0.842148	0.00936749	0.0376236	TRUE	9:21165714-21213248	Pde4a	Pde4a
ENSMUSG00000027309	61.8917	34.5362	0.841635	1.72524e-07	3.33428e-06	TRUE	2:130706200-130906406	4930402H24Rik	4930402H24Rik
ENSMUSG00000062619	30.0033	16.7734	0.838949	3.32585e-07	5.87513e-06	TRUE	17:46772635-46773407	2310039H08Rik	2310039H08Rik
ENSMUSG00000026988	21.5899	12.0875	0.836839	0.00161813	0.00887674	TRUE	2:59852364-59882591	Wdsub1	Wdsub1
ENSMUSG00000040820	8.1327	4.55976	0.834775	4.31005e-06	5.72868e-05	TRUE	16:94129195-94313563	Hlcs	Hlcs
ENSMUSG00000029094	16.4307	9.21447	0.834424	2.40016e-08	5.87777e-07	TRUE	5:35893319-36003923	Afap1	Afap1
ENSMUSG00000026199	15.7615	8.83951	0.834371	0.00235651	0.0121299	TRUE	1:75192151-75199387	Ankzf1	Ankzf1
ENSMUSG00000032114	15.4027	8.63946	0.834174	0.000785233	0.00486067	TRUE	9:44398176-44402963	Slc37a4	Slc37a4
ENSMUSG00000020032	22.992	12.9097	0.832679	2.32017e-05	0.000241585	TRUE	10:84370905-84440597	Nuak1	Nuak1
ENSMUSG00000038500	37.5778	21.0999	0.832644	7.15291e-07	1.16779e-05	TRUE	17:35972541-35980236	Prr3	Prr3
ENSMUSG00000065546	67.2597	37.7708	0.83247	0.00287642	0.0143523	TRUE	11:96265164-96265265	Mir196a-1	Mir196a-1
ENSMUSG00000036565	114.142	64.1356	0.831631	1.89958e-07	3.61275e-06	TRUE	5:140620578-140649031	Ttyh3	Ttyh3
ENSMUSG00000031433	9.66896	5.43741	0.830441	3.81386e-05	0.000370747	TRUE	X:139889511-139998595	Rbm41	Rbm41
ENSMUSG00000047045	31.6586	17.8047	0.830337	3.521e-05	0.000346422	TRUE	X:142681406-142843494	Tmem164	Tmem164
ENSMUSG00000052331	14.7217	8.28097	0.830075	0.000141147	0.00114227	TRUE	1:54645340-54926387	Ankrd44	Ankrd44
ENSMUSG00000024424	7.03006	3.95596	0.829509	7.16764e-05	0.000641	TRUE	18:12599926-12737050	Ttc39c	Ttc39c
ENSMUSG00000027833	5.74061	3.23092	0.829259	4.05555e-05	0.00039021	TRUE	3:66971727-66981771	Shox2	Shox2
ENSMUSG00000062729	30.9445	17.4221	0.828764	0.000224269	0.00169167	TRUE	1:171275990-171281186	Ppox	Ppox
ENSMUSG00000083836	6.74886	3.80229	0.827776	0.0040884	0.0192338	TRUE	4:119334389-119335445	Ldha-ps2	Ldha-ps2
ENSMUSG00000000628	70.9712	39.9934	0.827471	3.49654e-07	6.16447e-06	TRUE	6:82725025-82774454	Hk2	Hk2
ENSMUSG00000019487	178.253	100.529	0.82632	1.39323e-06	2.11075e-05	TRUE	17:57249451-57263697	Trip10	Trip10
ENSMUSG00000028273	55.2768	31.1991	0.825171	6.20931e-06	7.82862e-05	TRUE	3:142239590-142395696	Pdlim5	Pdlim5
ENSMUSG00000034220	64.9082	36.6546	0.824407	1.48221e-07	2.91501e-06	TRUE	1:92831645-92860779	Gpc1	Gpc1
ENSMUSG00000026482	2.50121	1.41322	0.823643	0.00671468	0.0289249	TRUE	1:152516760-152766351	Rgl1	Rgl1
ENSMUSG00000063605	24.4313	13.8055	0.823489	4.61456e-06	6.07023e-05	TRUE	8:94902869-94918098	Ccdc102a	Ccdc102a
ENSMUSG00000034771	10.9748	6.20162	0.823477	0.00175761	0.00950704	TRUE	10:81574561-81590845	Tle2	Tle2
ENSMUSG00000087060	11.7836	6.65875	0.823457	0.000168583	0.00132473	TRUE	11:16935154-16951282	Eldr	Eldr
ENSMUSG00000062785	2.0151	1.13919	0.822844	0.000289068	0.00209302	TRUE	7:44590886-44604750	Kcnc3	Kcnc3
ENSMUSG00000027582	7.90338	4.471	0.821874	8.98563e-06	0.000107449	TRUE	2:181364928-181383628	Zgpat	Zgpat
ENSMUSG00000024429	129.093	73.0692	0.821076	7.34399e-09	2.01672e-07	TRUE	17:35979851-35989462	Gnl1	Gnl1
ENSMUSG00000015222	25.5988	14.4972	0.820305	0.00239656	0.0122972	TRUE	1:66175273-66442583	Map2	Map2
ENSMUSG00000093979	2.96244	1.67966	0.818616	0.0047279	0.0217109	TRUE	14:19563801-19585135	Gm2237	Gm2237
ENSMUSG00000009772	70.9664	40.2952	0.816526	0.000494575	0.00330199	TRUE	1:132316126-132333488	Nuak2	Nuak2
ENSMUSG00000007379	3.9509	2.24381	0.816229	0.00034383	0.0024114	TRUE	3:103102604-103169769	Dennd2c	Dennd2c
ENSMUSG00000024228	14.0718	7.99782	0.815125	2.08911e-06	3.01672e-05	TRUE	17:58999618-59013372	Nudt12	Nudt12
ENSMUSG00000025257	7.37662	4.20168	0.811993	0.00835189	0.0344025	TRUE	X:152004582-152016295	Ribc1	Ribc1
ENSMUSG00000020668	8.48436	4.83833	0.810297	9.52368e-05	0.000818139	TRUE	12:3365132-3406494	Kif3c	Kif3c
ENSMUSG00000000489	63.4854	36.2139	0.809883	3.56042e-05	0.000349915	TRUE	15:79995900-80014808	Pdgfb	Pdgfb
ENSMUSG00000016496	0.768013	0.438191	0.809569	0.0110778	0.0432019	TRUE	19:29367455-29388095	Cd274	Cd274
ENSMUSG00000051344	8.75378	4.99832	0.808464	0.000213688	0.00162419	TRUE	1:64785983-64956824	Plekhm3	Plekhm3
ENSMUSG00000003316	80.2357	45.8215	0.80822	2.39373e-05	0.000247643	TRUE	8:111154421-111259216	Glg1	Glg1
ENSMUSG00000033902	16.8849	9.64906	0.807274	1.26147e-07	2.51969e-06	TRUE	2:119972699-120027408	Mapkbp1	Mapkbp1
ENSMUSG00000026504	12.0155	6.86691	0.807167	0.000127526	0.00104962	TRUE	1:176814660-177020437	Sdccag8	Sdccag8
ENSMUSG00000056708	38.4608	21.9848	0.806879	3.0297e-06	4.22151e-05	TRUE	1:155096361-155099636	Ier5	Ier5
ENSMUSG00000015932	316.438	181.101	0.80513	7.92069e-07	1.27681e-05	TRUE	2:143915320-143943324	Dstn	Dstn
ENSMUSG00000000078	64.8439	37.1265	0.804522	2.93264e-09	8.67993e-08	TRUE	13:5861489-5870393	Klf6	Klf6
ENSMUSG00000096917	3.22675	1.84805	0.80408	0.00733219	0.030973	TRUE	8:57488054-57508877	2500002B13Rik	2500002B13Rik
ENSMUSG00000052684	20.539	11.7679	0.803507	0.00156062	0.00861088	TRUE	4:95049034-95052222	Jun	Jun
ENSMUSG00000033653	7.947	4.55945	0.801549	9.89782e-06	0.000116615	TRUE	16:21423118-21644680	Vps8	Vps8
ENSMUSG00000022906	17.44	10.009	0.801096	0.000500555	0.0033324	TRUE	16:35938470-35972605	Parp9	Parp9
ENSMUSG00000044783	270.434	155.355	0.799707	1.3491e-05	0.000152838	TRUE	1:88262471-88277633	Hjurp	Hjurp
ENSMUSG00000051224	4.56477	2.62361	0.798987	0.000130633	0.00107125	TRUE	X:166499812-166518567	Tceanc	Tceanc
ENSMUSG00000049382	1024.34	589.071	0.798183	2.59027e-08	6.27456e-07	TRUE	15:101996711-102004342	Krt8	Krt8
ENSMUSG00000074918	20.213	11.6297	0.797464	2.04554e-07	3.85741e-06	TRUE	2:118745758-118748810	Inafm2	Inafm2
ENSMUSG00000000938	50.9855	29.3424	0.797099	0.000109669	0.000923914	TRUE	6:52231197-52240854	Hoxa10	Hoxa10
ENSMUSG00000018411	46.7532	26.9709	0.793663	0.0119561	0.045926	TRUE	11:104231390-104332090	Mapt	Mapt
ENSMUSG00000046718	175.752	101.407	0.793384	0.000506337	0.00336623	TRUE	8:71534264-71537437	Bst2	Bst2
ENSMUSG00000070000	34.1993	19.7388	0.792933	0.00144163	0.0080462	TRUE	8:71708387-71725716	Fcho1	Fcho1
ENSMUSG00000044072	5.30438	3.06172	0.792842	2.64807e-05	0.000269741	TRUE	11:29743048-30026033	Eml6	Eml6
ENSMUSG00000031328	262.995	151.86	0.792294	1.14808e-06	1.77392e-05	TRUE	X:74223461-74249820	Flna	Flna
ENSMUSG00000039577	7.64725	4.41615	0.792153	0.000100876	0.000859974	TRUE	4:152476706-152563183	Nphp4	Nphp4
ENSMUSG00000025268	30.6817	17.7236	0.791706	3.70899e-05	0.000361535	TRUE	X:150806370-150814345	Maged2	Maged2
ENSMUSG00000071073	3.45264	1.9976	0.789433	0.00194734	0.0103547	TRUE	17:46254165-46257316	Lrrc73	Lrrc73
ENSMUSG00000031360	41.3816	23.9934	0.786352	0.000191158	0.00147553	TRUE	X:162901238-163032508	Ctps2	Ctps2
ENSMUSG00000026473	40.8489	23.6948	0.785725	2.33269e-05	0.000242307	TRUE	1:153899944-153909723	Glul	Glul
ENSMUSG00000074194	3.18305	1.84692	0.785287	0.00701856	0.0299485	TRUE	8:85109647-85119637	Zfp791	Zfp791
ENSMUSG00000027834	1.77983	1.03364	0.784005	0.00414087	0.0194295	TRUE	3:75557547-75643495	Serpini1	Serpini1
ENSMUSG00000038127	76.8866	44.6629	0.783655	1.33613e-05	0.000151657	TRUE	16:27388869-27452218	Ccdc50	Ccdc50
ENSMUSG00000063576	78.6381	45.7417	0.781719	3.91445e-07	6.81389e-06	TRUE	17:46674550-46680930	Klhdc3	Klhdc3
ENSMUSG00000030796	147.618	85.9425	0.780422	2.66264e-08	6.39784e-07	TRUE	7:45215753-45233635	Tead2	Tead2
ENSMUSG00000023980	16.415	9.56157	0.779691	0.000113264	0.000948395	TRUE	17:47488050-47502287	Taf8	Taf8
ENSMUSG00000003721	68.6995	40.0493	0.778523	0.00051606	0.00341815	TRUE	1:121304353-121332589	Insig2	Insig2
ENSMUSG00000084808	3.8905	2.2681	0.778474	0.00439067	0.0203627	TRUE	8:111128886-111145480	9430091E24Rik	9430091E24Rik
ENSMUSG00000005968	57.609	33.5985	0.777898	3.92806e-05	0.000380194	TRUE	3:94612757-94658872	Tuft1	Tuft1
ENSMUSG00000025544	89.2286	52.05	0.777608	5.20181e-07	8.76464e-06	TRUE	14:122107038-122159604	Tm9sf2	Tm9sf2
ENSMUSG00000062198	18.5998	10.8539	0.777074	0.000214011	0.00162594	TRUE	12:55045661-55080110	2700097O09Rik	2700097O09Rik
ENSMUSG00000028965	4.249	2.48441	0.774222	0.00399139	0.0188468	TRUE	4:150914562-150946102	Tnfrsf9	Tnfrsf9
ENSMUSG00000023963	11.722	6.85459	0.774074	0.00716801	0.0304304	TRUE	17:43667425-43751431	Cyp39a1	Cyp39a1
ENSMUSG00000022519	4.19213	2.45327	0.77298	0.00222254	0.0115485	TRUE	16:4480216-4541816	Srl	Srl
ENSMUSG00000030265	168.684	98.7796	0.772041	1.12557e-07	2.28918e-06	TRUE	6:145216699-145250239	Kras	Kras
ENSMUSG00000039153	5.86449	3.43497	0.771708	0.00521171	0.0235099	TRUE	17:44495987-44814797	Runx2	Runx2
ENSMUSG00000024521	30.4813	17.8592	0.771255	2.88755e-05	0.00029033	TRUE	18:66458604-66465550	Pmaip1	Pmaip1
ENSMUSG00000024986	3.72328	2.18334	0.770038	0.00881479	0.0359366	TRUE	19:37434810-37440731	Hhex	Hhex
ENSMUSG00000051236	22.3229	13.0966	0.769334	1.87249e-05	0.000200928	TRUE	10:120781096-120899101	Msrb3	Msrb3
ENSMUSG00000005374	77.2925	45.3529	0.769132	0.000187076	0.00144903	TRUE	5:135149657-135165760	Tbl2	Tbl2
ENSMUSG00000031840	3.40725	1.99991	0.768675	0.00781772	0.0326307	TRUE	8:70754679-70758677	Rab3a	Rab3a
ENSMUSG00000031434	57.057	33.5308	0.766916	3.5032e-06	4.77338e-05	TRUE	X:139821632-139871677	Morc4	Morc4
ENSMUSG00000001138	12.9481	7.61422	0.765977	5.14482e-05	0.000480281	TRUE	1:36511867-36528237	Cnnm3	Cnnm3
ENSMUSG00000047945	202.196	118.935	0.765584	3.46767e-08	8.10347e-07	TRUE	4:129513581-129515985	Marcksl1	Marcksl1
ENSMUSG00000024486	31.4637	18.5114	0.765271	3.01322e-07	5.38674e-06	TRUE	18:36504929-36515805	Hbegf	Hbegf
ENSMUSG00000036854	24.7846	14.5854	0.764918	8.02725e-05	0.000707609	TRUE	7:30552178-30555443	Hspb6	Hspb6
ENSMUSG00000038605	16.4342	9.67407	0.764507	0.000415733	0.00285081	TRUE	2:181595218-181599212	Samd10	Samd10
ENSMUSG00000055897	29.9569	17.6519	0.763068	0.000139858	0.00113441	TRUE	2:173579320-173659640	Ppp4r1l-ps	Ppp4r1l-ps
ENSMUSG00000044042	12.3167	7.25987	0.762596	1.35657e-05	0.00015349	TRUE	2:113327736-113716767	Fmn1	Fmn1
ENSMUSG00000090100	4.35034	2.56543	0.761926	1.86496e-05	0.000200239	TRUE	2:120732816-120850604	Ttbk2	Ttbk2
ENSMUSG00000030718	52.6867	31.0797	0.761468	0.000583187	0.00378701	TRUE	7:100326737-100371896	Ppme1	Ppme1
ENSMUSG00000038301	4.5265	2.67097	0.761033	0.000999706	0.00594338	TRUE	6:51523901-51590679	Snx10	Snx10
ENSMUSG00000002325	10.478	6.18796	0.759823	0.0093022	0.0374455	TRUE	14:55603571-55610030	Irf9	Irf9
ENSMUSG00000030562	6.67883	3.94749	0.758661	0.000168324	0.00132328	TRUE	7:87246096-87398710	Nox4	Nox4
ENSMUSG00000079575	41.2613	24.4086	0.7574	2.65409e-05	0.000270047	TRUE	6:46529354-46530794	Rbpsuh-rs3	Rbpsuh-rs3
ENSMUSG00000002032	1.98058	1.17221	0.756689	0.00313786	0.0154345	TRUE	9:44793776-44799307	Tmem25	Tmem25
ENSMUSG00000054582	8.88492	5.26531	0.754839	0.000181014	0.00141063	TRUE	2:164025450-164050538	Pabpc1l	Pabpc1l
ENSMUSG00000026213	20.0599	11.8887	0.754719	0.000634985	0.00406431	TRUE	1:75521529-75537335	Stk11ip	Stk11ip
ENSMUSG00000025332	56.6472	33.5746	0.754637	7.89946e-06	9.57415e-05	TRUE	X:152233020-152274535	Kdm5c	Kdm5c
ENSMUSG00000003200	81.7302	48.5106	0.75257	1.27249e-07	2.53604e-06	TRUE	17:56016753-56036637	Sh3gl1	Sh3gl1
ENSMUSG00000013275	46.2255	27.4703	0.750817	1.50605e-05	0.000167436	TRUE	1:131827493-131848865	Slc41a1	Slc41a1
ENSMUSG00000000706	3.37526	2.00809	0.749175	0.0038548	0.0182937	TRUE	13:23456992-23465901	Btn1a1	Btn1a1
ENSMUSG00000048997	10.1035	6.01104	0.749162	3.15924e-06	4.37134e-05	TRUE	3:108202222-108210934	Atxn7l2	Atxn7l2
ENSMUSG00000067430	5.44067	3.23716	0.749058	0.000291071	0.00210326	TRUE	17:33016863-33033402	Zfp763	Zfp763
ENSMUSG00000031681	27.7165	16.4927	0.748919	5.69538e-07	9.49779e-06	TRUE	8:79338395-79399518	Smad1	Smad1
ENSMUSG00000053477	14.436	8.59207	0.748594	0.000215019	0.00163153	TRUE	18:69343356-69689079	Tcf4	Tcf4
ENSMUSG00000031398	13.3646	7.95463	0.748556	2.65299e-05	0.000270047	TRUE	X:74329066-74344689	Plxna3	Plxna3
ENSMUSG00000030231	18.0606	10.7542	0.747953	1.99232e-05	0.000211752	TRUE	6:140424054-140597110	Plekha5	Plekha5
ENSMUSG00000055013	16.9719	10.1067	0.747845	0.00172851	0.009378	TRUE	1:89454806-89897617	Agap1	Agap1
ENSMUSG00000021928	4.42875	2.63753	0.747712	0.00025192	0.00186252	TRUE	14:61339763-61360445	Ebpl	Ebpl
ENSMUSG00000019189	167.915	100.089	0.746452	1.36102e-05	0.000153617	TRUE	11:44518964-44565520	Rnf145	Rnf145
ENSMUSG00000071724	4.65434	2.7747	0.746244	0.00635826	0.0277506	TRUE	15:76294434-76296896	Smpd5	Smpd5
ENSMUSG00000003534	134.618	80.2674	0.745982	0.00162352	0.00890296	TRUE	17:35681567-35704621	Ddr1	Ddr1
ENSMUSG00000023904	141.842	84.5793	0.745905	1.72045e-05	0.000186516	TRUE	17:23673596-23675227	Hcfc1r1	Hcfc1r1
ENSMUSG00000096995	2.80931	1.68033	0.741467	0.0121775	0.0465664	TRUE	12:111572321-111574402	2810029C07Rik	2810029C07Rik
ENSMUSG00000063455	3.87422	2.31729	0.741467	3.9214e-06	5.2709e-05	TRUE	6:38123174-38254009	D630045J12Rik	D630045J12Rik
ENSMUSG00000037010	5.27314	3.15413	0.741421	0.000417686	0.00286091	TRUE	X:48025146-48034853	Apln	Apln
ENSMUSG00000037408	13.8304	8.27918	0.740278	0.000137096	0.00111555	TRUE	1:36471620-36508764	Cnnm4	Cnnm4
ENSMUSG00000034656	2.94063	1.76109	0.73966	0.00604476	0.0266613	TRUE	8:84388440-84640246	Cacna1a	Cacna1a
ENSMUSG00000023150	128.136	76.8485	0.737586	6.37488e-07	1.0523e-05	TRUE	1:151344477-151364422	Ivns1abp	Ivns1abp
ENSMUSG00000063146	15.6795	9.40993	0.736625	7.45806e-05	0.000664027	TRUE	5:134489383-134552434	Clip2	Clip2
ENSMUSG00000031256	80.5583	48.3642	0.736094	5.65931e-08	1.24289e-06	TRUE	X:134059187-134086819	Cstf2	Cstf2
ENSMUSG00000023147	18.2858	10.9793	0.735942	3.46632e-06	4.73396e-05	TRUE	16:96145407-96157852	Wrb	Wrb
ENSMUSG00000068566	43.5087	26.1353	0.735306	7.56037e-06	9.24465e-05	TRUE	7:3289080-3300442	Myadm	Myadm
ENSMUSG00000030584	6.06625	3.64523	0.734795	0.00131357	0.00746668	TRUE	7:29303951-29317588	Dpf1	Dpf1
ENSMUSG00000022951	20.6786	12.431	0.7342	0.000373059	0.00259804	TRUE	16:92391953-92466146	Rcan1	Rcan1
ENSMUSG00000020273	7.50335	4.52211	0.730539	0.000424568	0.00289916	TRUE	11:23862646-23895253	Papolg	Papolg
ENSMUSG00000030067	9.96159	6.00611	0.729945	0.00607392	0.0267579	TRUE	6:98925338-99522721	Foxp1	Foxp1
ENSMUSG00000031951	19.324	11.6512	0.729922	0.00152806	0.00845206	TRUE	8:111912018-111933791	Tmem231	Tmem231
ENSMUSG00000025920	29.9282	18.0502	0.729493	6.26172e-05	0.000571709	TRUE	1:16228674-16520112	Stau2	Stau2
ENSMUSG00000033862	33.8513	20.4261	0.728799	7.50834e-07	1.22024e-05	TRUE	8:123224841-123232250	Cdk10	Cdk10
ENSMUSG00000023961	13.514	8.15956	0.727889	0.000794357	0.00491204	TRUE	17:44096308-44105809	Enpp4	Enpp4
ENSMUSG00000106019	7.34494	4.43654	0.727316	0.00665393	0.0287537	TRUE	3:22074412-22076142	Gm43672	Gm43672
ENSMUSG00000033157	14.1	8.51709	0.727261	0.00032261	0.0022877	TRUE	16:45729725-45742955	Abhd10	Abhd10
ENSMUSG00000026274	26.1137	15.7821	0.726516	0.00048713	0.0032567	TRUE	1:93308770-93343482	Pask	Pask
ENSMUSG00000042622	41.353	25.0186	0.724993	0.00213161	0.0111718	TRUE	15:79347541-79359072	Maff	Maff
ENSMUSG00000022836	10.3491	6.2635	0.72447	0.00096475	0.00577636	TRUE	16:34745210-35002420	Mylk	Mylk
ENSMUSG00000037239	8.52764	5.17237	0.721321	0.00113682	0.00662848	TRUE	7:29158829-29169841	Spred3	Spred3
ENSMUSG00000026627	15.8654	9.62521	0.72099	4.01861e-06	5.38133e-05	TRUE	1:191325912-191350914	Tmem206	Tmem206
ENSMUSG00000014329	143.372	86.9909	0.720829	9.8413e-05	0.000842188	TRUE	10:70922832-71159700	Bicc1	Bicc1
ENSMUSG00000027546	57.0142	34.6112	0.720082	1.40462e-05	0.000158027	TRUE	2:168634438-168742409	Atp9a	Atp9a
ENSMUSG00000038264	6.74144	4.0969	0.718524	8.3798e-05	0.000734702	TRUE	9:57940113-57962864	Sema7a	Sema7a
ENSMUSG00000023919	30.7186	18.6862	0.71714	9.59403e-05	0.000822602	TRUE	17:40923051-40935047	Cenpq	Cenpq
ENSMUSG00000039405	5.54933	3.37641	0.716821	0.000178029	0.0013904	TRUE	7:89507785-89517586	Prss23	Prss23
ENSMUSG00000030499	24.5128	14.9242	0.715881	0.00350011	0.0169432	TRUE	7:34639014-34656732	Kctd15	Kctd15
ENSMUSG00000025939	37.1121	22.6107	0.714879	0.000272448	0.00199205	TRUE	1:16540790-16619489	Ube2w	Ube2w
ENSMUSG00000023034	10.2368	6.23933	0.714299	0.00136048	0.00768931	TRUE	15:101266846-101274792	Nr4a1	Nr4a1
ENSMUSG00000030660	40.6353	24.7916	0.71288	2.54712e-05	0.000261695	TRUE	7:116337265-116443449	Pik3c2a	Pik3c2a
ENSMUSG00000023456	2248.1	1372.46	0.71194	0.00421854	0.0197108	TRUE	6:124810586-124814296	Tpi1	Tpi1
ENSMUSG00000044949	34.1149	20.8433	0.710818	3.47606e-06	4.74362e-05	TRUE	11:32455370-32516687	Ubtd2	Ubtd2
ENSMUSG00000027381	41.0513	25.0992	0.709788	0.00258974	0.0131227	TRUE	2:128126038-128162547	Bcl2l11	Bcl2l11
ENSMUSG00000028494	134.624	82.3117	0.70977	0.00294939	0.0146409	TRUE	4:86648386-86670060	Plin2	Plin2
ENSMUSG00000027378	48.191	29.4672	0.709653	0.000134664	0.00109759	TRUE	2:127740732-127788897	Nphp1	Nphp1
ENSMUSG00000040511	16.0255	9.80001	0.709517	0.000618324	0.00397475	TRUE	7:19903578-19921160	Pvr	Pvr
ENSMUSG00000042814	3.62906	2.21931	0.709485	0.010433	0.0411903	TRUE	2:152687035-152687951	Mcts2	Mcts2
ENSMUSG00000014303	79.5579	48.6565	0.709374	0.00023623	0.0017655	TRUE	16:4594713-4624924	Glis2	Glis2
ENSMUSG00000062127	31.1236	19.0462	0.708503	3.41469e-06	4.67416e-05	TRUE	3:105001915-105053146	Cttnbp2nl	Cttnbp2nl
ENSMUSG00000041957	40.4348	24.7528	0.708007	0.000183169	0.00142349	TRUE	16:16213318-16272712	Pkp2	Pkp2
ENSMUSG00000008167	33.7361	20.6631	0.707241	1.56696e-05	0.000172217	TRUE	8:85060055-85067124	Fbxw9	Fbxw9
ENSMUSG00000052423	27.634	16.93	0.706858	0.000182102	0.00141787	TRUE	1:171270328-171276896	B4galt3	B4galt3
ENSMUSG00000070709	7.77313	4.76391	0.706349	0.00449976	0.0207915	TRUE	7:27907392-27929460	1700049G17Rik	1700049G17Rik
ENSMUSG00000043384	5.14326	3.15278	0.70606	3.90022e-05	0.000377704	TRUE	X:135742733-135803474	Gprasp1	Gprasp1
ENSMUSG00000033313	9.45918	5.799	0.70591	0.000587348	0.00380711	TRUE	8:105264648-105269326	Fbxl8	Fbxl8
ENSMUSG00000017009	575.762	353.137	0.705245	4.40678e-05	0.000418597	TRUE	2:164424247-164443887	Sdc4	Sdc4
ENSMUSG00000023953	22.7058	13.9354	0.70431	7.86614e-05	0.000695121	TRUE	17:46172004-46202625	Polh	Polh
ENSMUSG00000074649	42.5644	26.1298	0.703947	5.42908e-05	0.000503662	TRUE	2:155817730-155819426	BC029722	BC029722
ENSMUSG00000024070	44.506	27.3251	0.703777	1.08452e-06	1.69032e-05	TRUE	17:78949405-79020816	Prkd3	Prkd3
ENSMUSG00000031015	17.54	10.7836	0.7018	2.76761e-05	0.0002803	TRUE	7:110221703-110283503	Swap70	Swap70
ENSMUSG00000025265	14.9935	9.22571	0.700605	0.000148477	0.00119242	TRUE	X:151046150-151089521	Fgd1	Fgd1
ENSMUSG00000003031	55.2229	34.0112	0.699259	0.00369048	0.0176923	TRUE	6:134920401-134925513	Cdkn1b	Cdkn1b
ENSMUSG00000079429	8.7175	5.37255	0.698307	0.00181594	0.00978802	TRUE	1:88226986-88262289	Mroh2a	Mroh2a
ENSMUSG00000052407	2.15997	1.33127	0.69821	0.0117478	0.0453696	TRUE	4:83525545-83864670	Ccdc171	Ccdc171
ENSMUSG00000027351	26.3176	16.2293	0.697424	1.35819e-05	0.000153575	TRUE	2:117121374-117182279	Spred1	Spred1
ENSMUSG00000025880	25.925	15.9874	0.697406	0.000227648	0.0017121	TRUE	18:75367529-75395935	Smad7	Smad7
ENSMUSG00000025790	69.9161	43.1238	0.697141	3.32312e-06	4.57331e-05	TRUE	7:74275419-74554780	Slco3a1	Slco3a1
ENSMUSG00000038702	9.37892	5.78522	0.69705	0.000543717	0.0035696	TRUE	1:111858702-111864918	Dsel	Dsel
ENSMUSG00000034105	7.84342	4.84329	0.695494	0.000118028	0.00097957	TRUE	8:119760587-119778416	Tldc1	Tldc1
ENSMUSG00000023990	31.5235	19.4712	0.695089	0.000342554	0.00240528	TRUE	17:47737030-47792419	Tfeb	Tfeb
ENSMUSG00000067369	13.9738	8.63217	0.694927	0.0114553	0.0444513	TRUE	X:134222339-134276984	Trmt2b	Trmt2b
ENSMUSG00000023977	19.4044	11.9928	0.694222	2.76897e-05	0.0002803	TRUE	17:46928292-47010532	Ubr2	Ubr2
ENSMUSG00000024544	8.74858	5.41139	0.693051	0.000471604	0.00317069	TRUE	18:67933257-68255549	Ldlrad4	Ldlrad4
ENSMUSG00000030309	15.2551	9.43621	0.693012	0.00264267	0.013353	TRUE	6:148842492-148896237	Caprin2	Caprin2
ENSMUSG00000028028	5.28356	3.2714	0.6916	0.00326016	0.0159458	TRUE	3:127670310-127780527	Alpk1	Alpk1
ENSMUSG00000030301	23.4926	14.5546	0.69073	0.0031197	0.0153639	TRUE	6:147475828-147632612	Ccdc91	Ccdc91
ENSMUSG00000031425	2.30896	1.43132	0.689897	0.00363796	0.0175063	TRUE	X:136822671-136839733	Plp1	Plp1
ENSMUSG00000031834	180.597	111.98	0.689532	0.00094871	0.00569512	TRUE	8:70768176-70776713	Pik3r2	Pik3r2
ENSMUSG00000100826	5.66806	3.5172	0.68843	0.00867592	0.0354675	TRUE	7:59307924-59975759	Snhg14	Snhg14
ENSMUSG00000033543	51.3233	31.8494	0.68835	0.000114602	0.000956909	TRUE	9:70012550-70022866	Gtf2a2	Gtf2a2
ENSMUSG00000022674	15.2669	9.47423	0.688327	1.53834e-05	0.000170022	TRUE	16:15552677-15594524	Ube2v2	Ube2v2
ENSMUSG00000038705	28.9807	17.9853	0.688273	0.00025506	0.0018834	TRUE	2:181251449-181288035	Gmeb2	Gmeb2
ENSMUSG00000022708	16.7975	10.4277	0.687823	0.000987722	0.00588583	TRUE	16:42875881-43642602	Zbtb20	Zbtb20
ENSMUSG00000027356	67.5317	41.95	0.686893	0.000171572	0.00134467	TRUE	2:132904389-132945906	Fermt1	Fermt1
ENSMUSG00000020902	5.66009	3.52022	0.685157	0.000249558	0.00185042	TRUE	11:68209364-68400823	Ntn1	Ntn1
ENSMUSG00000041895	17.415	10.8395	0.684034	0.00549027	0.0245742	TRUE	11:109573331-109611967	Wipi1	Wipi1
ENSMUSG00000022637	3.8407	2.39066	0.683964	0.000240472	0.00178972	TRUE	16:52031549-52208047	Cblb	Cblb
ENSMUSG00000068130	3.36005	2.09465	0.681776	0.000993451	0.00591421	TRUE	2:150407141-150451486	Zfp442	Zfp442
ENSMUSG00000003352	38.7652	24.1808	0.680899	0.000511967	0.00339356	TRUE	15:98632220-98644530	Cacnb3	Cacnb3
ENSMUSG00000024055	12.0996	7.55098	0.680227	0.0129643	0.0489363	TRUE	17:32924688-32947402	Cyp4f13	Cyp4f13
ENSMUSG00000059975	5.67688	3.54364	0.679865	0.00267939	0.0135233	TRUE	7:29930815-29954089	Zfp74	Zfp74
ENSMUSG00000035637	94.2374	58.833	0.679673	0.00627545	0.0274697	TRUE	4:44981395-44990734	Grhpr	Grhpr
ENSMUSG00000048234	80.5497	50.2889	0.67964	0.000322311	0.00228649	TRUE	1:39551296-39577405	Rnf149	Rnf149
ENSMUSG00000097000	1.84681	1.15426	0.678072	0.00378868	0.0180325	TRUE	8:72492934-72505499	Gm17435	Gm17435
ENSMUSG00000047766	7.06334	4.41459	0.678072	8.899e-05	0.000773019	TRUE	9:60568859-60688158	Lrrc49	Lrrc49
ENSMUSG00000026000	24.2216	15.1404	0.677894	0.000367962	0.00256455	TRUE	1:67000517-67038872	Lancl1	Lancl1
ENSMUSG00000004319	66.6055	41.6414	0.677622	0.000202379	0.00154943	TRUE	8:60910389-60983300	Clcn3	Clcn3
ENSMUSG00000024212	76.7303	47.9836	0.677254	0.000136075	0.00110775	TRUE	17:56892612-56935388	Mllt1	Mllt1
ENSMUSG00000042271	26.0609	16.3013	0.676896	0.0022916	0.0118265	TRUE	X:142226770-142239692	Nxt2	Nxt2
ENSMUSG00000043467	4.88357	3.05622	0.676187	0.000724933	0.00455043	TRUE	1:161002922-161034849	Zbtb37	Zbtb37
ENSMUSG00000031295	14.7125	9.21014	0.675751	0.000240647	0.00179028	TRUE	X:160502166-160598878	Phka2	Phka2
ENSMUSG00000034243	34.0177	21.3103	0.674734	0.000178838	0.0013955	TRUE	16:36875140-36933085	Golgb1	Golgb1
ENSMUSG00000000823	15.2573	9.55817	0.674695	0.00181715	0.00979057	TRUE	2:181582103-181592803	Znf512b	Znf512b
ENSMUSG00000073427	1.49044	0.933947	0.67433	0.00785058	0.0327373	TRUE	10:82378593-82381237	Gm4924	Gm4924
ENSMUSG00000021244	40.2465	25.2267	0.67391	7.68109e-06	9.3475e-05	TRUE	12:84996321-85070515	Ylpm1	Ylpm1
ENSMUSG00000020484	49.9158	31.2975	0.673448	0.000862485	0.00525516	TRUE	11:5520659-5525893	Xbp1	Xbp1
ENSMUSG00000026349	23.9397	15.025	0.672041	0.000122948	0.00101616	TRUE	1:127774164-127808061	Ccnt2	Ccnt2
ENSMUSG00000022701	7.72606	4.85387	0.670597	0.00594311	0.0263243	TRUE	16:43889800-43964314	2610015P09Rik	2610015P09Rik
ENSMUSG00000060477	9.20865	5.7853	0.670597	0.00267701	0.0135151	TRUE	6:113638467-113695026	Irak2	Irak2
ENSMUSG00000046873	39.0979	24.5633	0.670586	7.98531e-06	9.66509e-05	TRUE	X:157535371-157598715	Mbtps2	Mbtps2
ENSMUSG00000034189	15.9993	10.0642	0.668776	0.00065691	0.00417475	TRUE	8:119561979-119575200	Hsdl1	Hsdl1
ENSMUSG00000043439	6.51218	4.09869	0.667978	0.00276658	0.0138927	TRUE	11:97627389-97629702	E130012A19Rik	E130012A19Rik
ENSMUSG00000024422	143.847	90.5876	0.667149	1.51174e-05	0.000167548	TRUE	17:35879819-35892670	Dhx16	Dhx16
ENSMUSG00000003847	35.8224	22.5611	0.667025	1.13832e-05	0.000131799	TRUE	8:107293470-107379517	Nfat5	Nfat5
ENSMUSG00000063410	50.5281	31.8264	0.666863	0.00364493	0.0175304	TRUE	14:121286343-121379334	Stk24	Stk24
ENSMUSG00000048232	12.6261	7.95973	0.665617	0.000926341	0.0055777	TRUE	4:45034247-45084604	Fbxo10	Fbxo10
ENSMUSG00000074063	30.2895	19.0962	0.66553	0.00109377	0.00641725	TRUE	8:119434124-119446256	Osgin1	Osgin1
ENSMUSG00000003573	30.9289	19.52	0.663999	4.74884e-06	6.22352e-05	TRUE	8:70282827-70294361	Homer3	Homer3
ENSMUSG00000017756	8.07229	5.09632	0.663523	0.000198738	0.00152614	TRUE	13:73763697-73816743	Slc12a7	Slc12a7
ENSMUSG00000020536	50.8311	32.095	0.663363	0.00151287	0.00838103	TRUE	11:60699723-60714186	Llgl1	Llgl1
ENSMUSG00000025608	37.9852	24.0107	0.661762	2.63312e-05	0.000268677	TRUE	6:31519488-31563981	Podxl	Podxl
ENSMUSG00000049577	34.6377	21.9148	0.660438	0.000733131	0.00459383	TRUE	8:122282141-122337251	Zfpm1	Zfpm1
ENSMUSG00000023932	50.0501	31.6667	0.660406	1.65581e-06	2.45447e-05	TRUE	17:45391892-45433707	Cdc5l	Cdc5l
ENSMUSG00000056121	50.5164	31.963	0.660351	8.60497e-05	0.000751495	TRUE	17:78377885-78418131	Fez2	Fez2
ENSMUSG00000031357	60.7707	38.453	0.660278	0.00016239	0.0012851	TRUE	X:162857057-162888447	Syap1	Syap1
ENSMUSG00000023947	17.7635	11.2457	0.659536	4.06236e-05	0.000390655	TRUE	17:45555716-45563169	Nfkbie	Nfkbie
ENSMUSG00000000325	22.3155	14.135	0.658774	0.00597166	0.0264246	TRUE	16:18348182-18407076	Arvcf	Arvcf
ENSMUSG00000020083	18.9965	12.0345	0.658563	0.00322283	0.0157891	TRUE	10:62107655-62143920	2010107G23Rik	2010107G23Rik
ENSMUSG00000040681	638.037	404.396	0.657871	2.656e-05	0.000270087	TRUE	16:96120618-96127729	Hmgn1	Hmgn1
ENSMUSG00000033565	21.5593	13.6707	0.657224	2.57123e-05	0.000263264	TRUE	15:77078990-77307053	Rbfox2	Rbfox2
ENSMUSG00000022305	17.9706	11.4249	0.65345	0.000165321	0.0013031	TRUE	15:39870603-39943994	Lrp12	Lrp12
ENSMUSG00000024048	651.452	414.51	0.652254	1.07385e-06	1.67662e-05	TRUE	17:70993656-71002878	Myl12a	Myl12a
ENSMUSG00000041096	12.5313	7.97408	0.652152	0.000452718	0.00306214	TRUE	X:152336852-152342425	Tspyl2	Tspyl2
ENSMUSG00000021493	137.4	87.5536	0.65014	1.18352e-05	0.000136413	TRUE	13:55495795-55513676	Pdlim7	Pdlim7
ENSMUSG00000024087	26.7037	17.0176	0.650011	0.00373958	0.0178702	TRUE	17:79706953-79715041	Cyp1b1	Cyp1b1
ENSMUSG00000024654	2.76744	1.76368	0.649967	0.00692604	0.0296425	TRUE	19:9109868-9135636	Asrgl1	Asrgl1
ENSMUSG00000005917	4.5911	2.92596	0.649932	0.000359218	0.00250947	TRUE	11:21994764-22002897	Otx1	Otx1
ENSMUSG00000041229	18.0367	11.5098	0.648073	0.00104368	0.00616512	TRUE	X:151520672-151633859	Phf8	Phf8
ENSMUSG00000023913	62.6784	40.004	0.647823	0.00828313	0.0341823	TRUE	17:43568098-43612201	Pla2g7	Pla2g7
ENSMUSG00000039701	18.2431	11.6466	0.647446	0.00132922	0.00754124	TRUE	3:122931493-122984510	Usp53	Usp53
ENSMUSG00000011832	10.0829	6.43721	0.6474	0.00320039	0.0156964	TRUE	8:4166567-4211257	Evi5l	Evi5l
ENSMUSG00000038781	19.0346	12.1556	0.647005	0.00389399	0.0184454	TRUE	17:55997081-56005570	Stap2	Stap2
ENSMUSG00000059791	52.6849	33.6625	0.646247	0.0125843	0.0478193	TRUE	17:35861318-35865402	Nrm	Nrm
ENSMUSG00000031585	87.298	55.7849	0.646073	0.00100678	0.00597354	TRUE	8:33731833-33777173	Gtf2e2	Gtf2e2
ENSMUSG00000019998	47.9825	30.6623	0.646042	0.000900589	0.00545202	TRUE	10:24149317-24188959	Stx7	Stx7
ENSMUSG00000038227	64.4181	41.1715	0.645821	0.0069531	0.029737	TRUE	6:52223100-52231089	Hoxa9	Hoxa9
ENSMUSG00000027955	3.93096	2.51277	0.645604	0.00801701	0.0333458	TRUE	3:79884533-79946280	Fam198b	Fam198b
ENSMUSG00000002768	85.8374	54.8699	0.645591	5.79699e-05	0.000533091	TRUE	17:46681137-46683105	Mea1	Mea1
ENSMUSG00000045180	22.3007	14.2581	0.645304	3.00253e-05	0.000300202	TRUE	X:152609509-152769465	Shroom2	Shroom2
ENSMUSG00000031821	20.1899	12.9193	0.644106	0.00193417	0.0102969	TRUE	8:120578633-120589304	Gins2	Gins2
ENSMUSG00000000782	3.53311	2.26087	0.644063	0.00240242	0.0123237	TRUE	11:52252371-52283014	Tcf7	Tcf7
ENSMUSG00000007670	120.415	77.1205	0.642829	0.000307673	0.00220099	TRUE	17:57021058-57031507	Khsrp	Khsrp
ENSMUSG00000061544	5.65425	3.62182	0.642623	0.00180736	0.00975252	TRUE	17:21730795-21769342	Zfp229	Zfp229
ENSMUSG00000023175	1746.5	1120.03	0.640921	0.00736542	0.0310913	TRUE	10:79704491-79711969	Bsg	Bsg
ENSMUSG00000029249	13.2724	8.51518	0.640319	0.000537907	0.00353406	TRUE	5:77265491-77286432	Rest	Rest
ENSMUSG00000058317	23.8437	15.2997	0.640104	0.000284395	0.00206756	TRUE	14:18573575-18894267	Ube2e2	Ube2e2
ENSMUSG00000047123	6.92447	4.44472	0.63961	0.00241996	0.0123959	TRUE	17:56269319-56276786	Ticam1	Ticam1
ENSMUSG00000041126	111.515	71.5864	0.639484	0.0132826	0.0498538	TRUE	11:6427229-6444443	H2afv	H2afv
ENSMUSG00000092558	15.4942	9.95074	0.638853	0.000179639	0.00140113	TRUE	17:47611582-47624418	Med20	Med20
ENSMUSG00000024253	16.2539	10.4406	0.638575	0.00692472	0.0296425	TRUE	17:84626496-84655558	Dync2li1	Dync2li1
ENSMUSG00000000378	56.6216	36.3755	0.638385	1.11692e-05	0.000129994	TRUE	11:6546887-6596744	Ccm2	Ccm2
ENSMUSG00000048706	4.43068	2.8471	0.638034	0.0010094	0.00598508	TRUE	4:80910646-80955628	Lurap1l	Lurap1l
ENSMUSG00000037419	16.8559	10.8351	0.637539	0.000528702	0.0034851	TRUE	9:14353990-14381242	Endod1	Endod1
ENSMUSG00000041040	27.8209	17.8863	0.637315	0.00224283	0.011627	TRUE	1:59913006-59985346	Fam117b	Fam117b
ENSMUSG00000002020	3.16445	2.03478	0.63708	0.00620976	0.0272452	TRUE	12:84783212-84876532	Ltbp2	Ltbp2
ENSMUSG00000015647	224.985	144.851	0.635262	2.87984e-05	0.000289788	TRUE	2:180176373-180225859	Lama5	Lama5
ENSMUSG00000035246	10.0581	6.47572	0.635251	0.0102183	0.0404144	TRUE	X:93654863-93749951	Pcyt1b	Pcyt1b
ENSMUSG00000053470	56.6702	36.492	0.635011	0.0116757	0.0451204	TRUE	6:71588972-71632990	Kdm3a	Kdm3a
ENSMUSG00000029860	105.813	68.1539	0.634651	4.92724e-06	6.42483e-05	TRUE	6:42349630-42360213	Zyx	Zyx
ENSMUSG00000034587	11.4271	7.36888	0.632943	0.00644644	0.0280465	TRUE	11:3452365-3479831	8430429K09Rik	8430429K09Rik
ENSMUSG00000044340	46.7405	30.1452	0.632742	0.000245381	0.00182171	TRUE	1:106171752-106394250	Phlpp1	Phlpp1
ENSMUSG00000016526	9.31354	6.0083	0.632372	0.00121515	0.0070007	TRUE	1:131127455-131138340	Dyrk3	Dyrk3
ENSMUSG00000004677	29.0548	18.7446	0.632305	2.10692e-05	0.000222771	TRUE	8:71272714-71360712	Myo9b	Myo9b
ENSMUSG00000026123	99.2823	64.0984	0.631248	0.000337076	0.00237334	TRUE	1:34849976-34879580	Plekhb2	Plekhb2
ENSMUSG00000022913	46.0519	29.735	0.631095	6.42693e-05	0.00058463	TRUE	16:95979933-95990960	Psmg1	Psmg1
ENSMUSG00000104342	3.51753	2.27209	0.630544	0.00672928	0.0289808	TRUE	5:45702733-45704760	Gm36401	Gm36401
ENSMUSG00000060671	26.2931	16.9853	0.630402	0.000183221	0.00142349	TRUE	3:89939481-89963508	Atp8b2	Atp8b2
ENSMUSG00000026430	6.89518	4.45447	0.630336	0.000447086	0.00302863	TRUE	1:131176410-131245258	Rassf5	Rassf5
ENSMUSG00000026893	15.6591	10.1168	0.630247	0.00028998	0.00209707	TRUE	2:62664285-62694109	Gca	Gca
ENSMUSG00000038855	4.12935	2.66911	0.629559	0.00236515	0.0121686	TRUE	1:180330485-180424802	Itpkb	Itpkb
ENSMUSG00000023967	55.7272	36.0577	0.628073	0.000375857	0.00261549	TRUE	17:46110986-46128910	Mrps18a	Mrps18a
ENSMUSG00000054770	8.63548	5.588	0.627945	0.000226558	0.00170606	TRUE	1:57955101-58018956	Kctd18	Kctd18
ENSMUSG00000025261	211.952	137.458	0.624746	1.73605e-05	0.000188093	TRUE	X:151800807-151935417	Huwe1	Huwe1
ENSMUSG00000015143	212.537	137.979	0.623271	2.83416e-05	0.000286737	TRUE	12:80167542-80260371	Actn1	Actn1
ENSMUSG00000046432	425.402	276.382	0.622164	2.10903e-05	0.000222832	TRUE	X:136270253-136271978	Ngfrap1	Ngfrap1
ENSMUSG00000026471	9.5663	6.21568	0.62205	0.00772756	0.0323223	TRUE	1:155127277-155146814	Mr1	Mr1
ENSMUSG00000029174	39.0001	25.3415	0.621977	0.00365331	0.0175565	TRUE	5:64156305-64351486	Tbc1d1	Tbc1d1
ENSMUSG00000061689	75.259	48.9027	0.621952	6.32394e-06	7.95589e-05	TRUE	2:156613705-156764363	Dlgap4	Dlgap4
ENSMUSG00000044098	11.5371	7.49954	0.621405	0.00110726	0.00647512	TRUE	3:103914120-103966636	Rsbn1	Rsbn1
ENSMUSG00000017144	44.134	28.7046	0.620608	0.000628866	0.00403044	TRUE	2:51130438-51149111	Rnd3	Rnd3
ENSMUSG00000021007	13.001	8.45631	0.62052	0.000298492	0.00214389	TRUE	12:98628157-98669815	Spata7	Spata7
ENSMUSG00000026072	19.3901	12.6165	0.620014	0.00685904	0.0294333	TRUE	1:40225080-40317257	Il1r1	Il1r1
ENSMUSG00000042595	9.71228	6.32028	0.619821	0.00253289	0.0128642	TRUE	X:137049594-137082503	Fam199x	Fam199x
ENSMUSG00000006205	91.2788	59.4094	0.619588	0.000647719	0.00412661	TRUE	7:130936111-130985660	Htra1	Htra1
ENSMUSG00000056608	3.57406	2.32676	0.61924	0.000526372	0.00347487	TRUE	8:90828835-91054508	Chd9	Chd9
ENSMUSG00000031885	126.992	82.717	0.618476	0.000132203	0.00108066	TRUE	8:105170674-105217989	Cbfb	Cbfb
ENSMUSG00000024206	6.85725	4.46725	0.618243	0.0095866	0.0383547	TRUE	17:56775897-56831008	Rfx2	Rfx2
ENSMUSG00000027475	22.1993	14.4621	0.618237	0.000228085	0.00171467	TRUE	2:153291413-153333390	Kif3b	Kif3b
ENSMUSG00000035873	62.5687	40.7719	0.617867	0.00198322	0.0105174	TRUE	10:108332189-108414391	Pawr	Pawr
ENSMUSG00000029469	34.5357	22.5261	0.616491	0.001994	0.0105652	TRUE	5:122550204-122614518	Ift81	Ift81
ENSMUSG00000040936	5.2312	3.41318	0.616025	0.0085055	0.0348985	TRUE	9:120960268-121277197	Ulk4	Ulk4
ENSMUSG00000017723	3399.88	2219.19	0.615449	1.81867e-06	2.67371e-05	TRUE	2:164562413-164568510	Wfdc2	Wfdc2
ENSMUSG00000032501	30.6052	19.9919	0.614364	0.000974983	0.0058235	TRUE	15:59648350-59656550	Trib1	Trib1
ENSMUSG00000030393	1.80047	1.17661	0.613743	0.00246626	0.0125862	TRUE	7:10487229-10495394	Zik1	Zik1
ENSMUSG00000001300	42.946	28.0682	0.613587	0.00164668	0.0090106	TRUE	8:8617434-8660773	Efnb2	Efnb2
ENSMUSG00000021608	55.3506	36.1944	0.612835	0.000905396	0.00547742	TRUE	13:73467197-73516422	Lpcat1	Lpcat1
ENSMUSG00000010453	70.7039	46.2421	0.612583	9.11836e-05	0.000790155	TRUE	1:36335730-36369181	Kansl3	Kansl3
ENSMUSG00000024913	70.581	46.1738	0.612204	0.0032032	0.0157059	TRUE	19:3584828-3686564	Lrp5	Lrp5
ENSMUSG00000051149	5.18466	3.39712	0.609938	0.00518772	0.0234431	TRUE	2:168180986-168207112	Adnp	Adnp
ENSMUSG00000073758	6.59929	4.32413	0.609901	0.00191439	0.0102099	TRUE	4:126150602-126163491	Sh3d21	Sh3d21
ENSMUSG00000082675	6.75752	4.42952	0.609341	0.00907752	0.0367909	TRUE	X:142210884-142211825	Gm6382	Gm6382
ENSMUSG00000038797	10.5084	6.89358	0.608221	0.00729673	0.0308523	TRUE	7:80860920-80876537	Zscan2	Zscan2
ENSMUSG00000032815	59.5809	39.0874	0.608147	0.000909533	0.00549148	TRUE	8:123268300-123318576	Fanca	Fanca
ENSMUSG00000021113	7.76599	5.09568	0.607896	0.000860185	0.00524293	TRUE	12:73964530-73984820	Snapc1	Snapc1
ENSMUSG00000007867	53.2896	34.9796	0.607342	0.00568651	0.0253243	TRUE	12:86082561-86162458	Ift43	Ift43
ENSMUSG00000005686	27.5944	18.1156	0.607139	0.000166758	0.0013127	TRUE	7:110768206-110812405	Ampd3	Ampd3
ENSMUSG00000000266	7.07064	4.64604	0.60584	0.00686537	0.0294534	TRUE	X:140664599-140767715	Mid2	Mid2
ENSMUSG00000000901	51.5664	33.8847	0.605797	0.000428638	0.00291915	TRUE	10:75923222-75932502	Mmp11	Mmp11
ENSMUSG00000056962	74.149	48.7347	0.605479	0.000134559	0.0010974	TRUE	11:116837432-116843449	Jmjd6	Jmjd6
ENSMUSG00000037007	12.1599	8.00037	0.603998	0.000998503	0.00593971	TRUE	5:138139702-138155744	Zfp113	Zfp113
ENSMUSG00000041187	20.7515	13.657	0.603581	0.00241244	0.0123609	TRUE	7:16842902-16870464	Prkd2	Prkd2
ENSMUSG00000022799	4.76811	3.13907	0.603079	0.00364015	0.0175121	TRUE	16:38598340-38713274	Arhgap31	Arhgap31
ENSMUSG00000031642	22.076	14.5386	0.602587	0.00315095	0.0154879	TRUE	8:61224171-61396072	Sh3rf1	Sh3rf1
ENSMUSG00000038848	42.119	27.7501	0.60198	0.000486338	0.00325262	TRUE	2:180904377-180920949	Ythdf1	Ythdf1
ENSMUSG00000096780	6.69214	4.41094	0.601381	0.00367836	0.0176437	TRUE	17:6438524-6467022	Tmem181b-ps	Tmem181b-ps
ENSMUSG00000022995	84.2376	55.523	0.601379	0.000289726	0.00209609	TRUE	1:181896384-182019990	Enah	Enah
ENSMUSG00000037110	22.3715	14.7724	0.59876	0.00167225	0.00912539	TRUE	2:146239879-146512026	Ralgapa2	Ralgapa2
ENSMUSG00000055707	23.6756	15.6414	0.598034	0.00275889	0.0138658	TRUE	8:70450228-70476943	Klhl26	Klhl26
ENSMUSG00000042197	33.9096	22.4027	0.598022	7.45856e-05	0.000664027	TRUE	1:33761545-33814595	Zfp451	Zfp451
ENSMUSG00000039377	17.7965	11.7635	0.597277	0.00261201	0.013213	TRUE	1:184727140-184732619	Hlx	Hlx
ENSMUSG00000061778	59.0727	39.0486	0.597222	0.00766456	0.0321642	TRUE	X:164936169-164980375	Mospd2	Mospd2
ENSMUSG00000050148	40.0926	26.5175	0.596394	7.4858e-05	0.000666121	TRUE	X:153498227-153501570	Ubqln2	Ubqln2
ENSMUSG00000040029	36.9452	24.4534	0.595352	2.85174e-05	0.000288026	TRUE	6:148770683-148831467	Ipo8	Ipo8
ENSMUSG00000020027	32.893	21.7744	0.595153	0.00245709	0.0125501	TRUE	10:95385362-95417180	Socs2	Socs2
ENSMUSG00000057133	50.869	33.6776	0.595	0.00100639	0.00597354	TRUE	2:160946978-161109075	Chd6	Chd6
ENSMUSG00000041115	6.22409	4.12715	0.592718	0.00169625	0.00923665	TRUE	X:152144268-152225236	Iqsec2	Iqsec2
ENSMUSG00000039967	10.1851	6.7575	0.591894	0.00771717	0.0322933	TRUE	4:34803113-34882960	Zfp292	Zfp292
ENSMUSG00000046731	8.42446	5.59009	0.591713	0.000576417	0.00375259	TRUE	11:69878261-69881406	Kctd11	Kctd11
ENSMUSG00000030203	37.1124	24.6289	0.591551	0.00251128	0.0127722	TRUE	6:134715468-134792625	Dusp16	Dusp16
ENSMUSG00000071708	59.0226	39.1775	0.591241	6.76062e-05	0.000610094	TRUE	X:157443855-157492287	Sms	Sms
ENSMUSG00000061410	38.8218	25.806	0.589161	0.000313292	0.00223048	TRUE	8:121598703-121652901	Zcchc14	Zcchc14
ENSMUSG00000022048	6.85656	4.55909	0.588741	0.0092566	0.0373039	TRUE	14:66802864-66868688	Dpysl2	Dpysl2
ENSMUSG00000078773	32.579	21.6631	0.588708	0.00399967	0.0188759	TRUE	4:11558922-11615805	Rad54b	Rad54b
ENSMUSG00000020458	354.946	236.026	0.588651	4.30281e-06	5.72332e-05	TRUE	11:29692947-29744331	Rtn4	Rtn4
ENSMUSG00000001062	18.0247	11.9941	0.587651	0.000214099	0.00162594	TRUE	8:123242356-123254348	Vps9d1	Vps9d1
ENSMUSG00000033792	6.73507	4.48189	0.587584	0.00561597	0.0250366	TRUE	X:106027276-106124926	Atp7a	Atp7a
ENSMUSG00000004896	12.05	8.02005	0.587346	0.00077445	0.00481057	TRUE	3:87922601-87930717	Rrnad1	Rrnad1
ENSMUSG00000038079	52.2416	34.7803	0.586929	0.00109285	0.00641397	TRUE	1:59100590-59120408	Tmem237	Tmem237
ENSMUSG00000031930	18.7127	12.4615	0.586539	0.00048946	0.00327106	TRUE	8:107436398-107558594	Wwp2	Wwp2
ENSMUSG00000001472	99.4237	66.2394	0.585901	0.00038875	0.00269681	TRUE	8:123373824-123404173	Tcf25	Tcf25
ENSMUSG00000035824	12.6572	8.43695	0.585165	0.000292711	0.00211277	TRUE	8:104226691-104248558	Tk2	Tk2
ENSMUSG00000018800	2.27185	1.51456	0.584963	0.00393581	0.0186237	TRUE	11:110269369-110337716	Abca5	Abca5
ENSMUSG00000027611	34.9763	23.3282	0.584306	0.00170139	0.00925335	TRUE	2:155751117-155755471	Procr	Procr
ENSMUSG00000024736	68.7788	45.8827	0.584015	0.000926085	0.0055777	TRUE	19:10857822-10869940	Tmem132a	Tmem132a
ENSMUSG00000044066	23.6103	15.7531	0.583778	0.000151527	0.0012131	TRUE	11:20227037-20249429	Cep68	Cep68
ENSMUSG00000026270	20.2537	13.5208	0.583006	0.00490103	0.0223966	TRUE	1:92934376-92947941	Capn10	Capn10
ENSMUSG00000040711	15.1106	10.1003	0.581166	0.000105335	0.000892456	TRUE	11:32347820-32428173	Sh3pxd2b	Sh3pxd2b
ENSMUSG00000078706	57.2982	38.3017	0.581079	0.00701063	0.0299401	TRUE	11:96251105-96264868	Gm53	Gm53
ENSMUSG00000029552	91.0322	60.8623	0.580828	0.00078456	0.00485818	TRUE	6:17065149-17105828	Tes	Tes
ENSMUSG00000025348	40.2216	26.9225	0.579159	0.00241242	0.0123609	TRUE	10:128933813-128958277	Itga7	Itga7
ENSMUSG00000022893	244.332	163.546	0.579149	0.00905805	0.0367273	TRUE	16:85793827-85803113	Adamts1	Adamts1
ENSMUSG00000045210	7.36272	4.93255	0.577905	0.000413168	0.00283757	TRUE	1:9718622-9748382	Vcpip1	Vcpip1
ENSMUSG00000004394	83.5079	55.9457	0.577886	5.28484e-05	0.000492581	TRUE	11:6270369-6274870	Tmed4	Tmed4
ENSMUSG00000036206	55.3234	37.0694	0.577663	0.00210879	0.0110651	TRUE	1:89070415-89155068	Sh3bp4	Sh3bp4
ENSMUSG00000033149	142.18	95.2869	0.577366	2.53685e-05	0.000260939	TRUE	16:45746243-45953598	Phldb2	Phldb2
ENSMUSG00000005958	16.4073	10.9987	0.577005	0.00163896	0.0089739	TRUE	16:21204755-21223305	Ephb3	Ephb3
ENSMUSG00000034361	36.1875	24.2607	0.576867	0.00280362	0.014059	TRUE	8:94532990-94570529	Cpne2	Cpne2
ENSMUSG00000035062	5.93735	3.9827	0.57607	0.000998756	0.00593971	TRUE	X:95639193-95658509	Zc4h2	Zc4h2
ENSMUSG00000078484	4.4505	2.9854	0.576042	0.00503937	0.022871	TRUE	4:156229044-156234857	Klhl17	Klhl17
ENSMUSG00000027353	29.9301	20.0789	0.575919	0.00143166	0.00799808	TRUE	2:132816141-132844197	Mcm8	Mcm8
ENSMUSG00000023973	79.048	53.1086	0.573783	0.000288557	0.00209017	TRUE	17:46735705-46752214	Cnpy3	Cnpy3
ENSMUSG00000027175	21.4779	14.4301	0.573778	0.000261225	0.00191862	TRUE	2:104657288-104712169	Tcp11l1	Tcp11l1
ENSMUSG00000071547	25.8475	17.3934	0.571486	0.000939487	0.00564925	TRUE	14:31134853-31139121	Nt5dc2	Nt5dc2
ENSMUSG00000064120	14.9917	10.0886	0.57143	0.00631854	0.0276427	TRUE	17:49428362-49455435	Mocs1	Mocs1
ENSMUSG00000035093	34.1371	22.9835	0.570742	0.000240127	0.0017879	TRUE	2:125736986-125782870	Secisbp2l	Secisbp2l
ENSMUSG00000040631	13.3827	9.01465	0.570027	0.00292686	0.0145586	TRUE	8:94863828-94876312	Dok4	Dok4
ENSMUSG00000081752	28.8152	19.4142	0.569716	0.000830882	0.00508862	TRUE	X:62775585-62776685	Gm14680	Gm14680
ENSMUSG00000055681	162.133	109.248	0.569564	0.00499383	0.0226976	TRUE	8:70302518-70312993	Cope	Cope
ENSMUSG00000020262	5.6636	3.81697	0.569293	0.000456345	0.00308318	TRUE	10:77290726-77418270	Adarb1	Adarb1
ENSMUSG00000058388	20.5453	13.851	0.568814	0.00351835	0.0170131	TRUE	3:103968110-104024598	Phtf1	Phtf1
ENSMUSG00000027327	81.7572	55.1213	0.568735	0.00425529	0.0198424	TRUE	2:131146324-131160081	1700037H04Rik	1700037H04Rik
ENSMUSG00000038628	27.9777	18.8662	0.56847	0.011621	0.0449667	TRUE	2:181864337-181870830	Polr3k	Polr3k
ENSMUSG00000036975	4.22944	2.85411	0.567428	0.00479932	0.0219881	TRUE	1:119907890-119913208	Tmem177	Tmem177
ENSMUSG00000031262	26.0239	17.5617	0.567399	0.00085974	0.00524201	TRUE	X:134308084-134362639	Cenpi	Cenpi
ENSMUSG00000004562	61.0258	41.2045	0.566618	0.00258967	0.0131227	TRUE	14:51984719-52006251	Arhgef40	Arhgef40
ENSMUSG00000002372	69.3782	46.9006	0.564875	4.79471e-05	0.000450657	TRUE	17:56673225-56711769	Ranbp3	Ranbp3
ENSMUSG00000007613	25.415	17.1817	0.564809	0.00129225	0.00736421	TRUE	4:47353222-47414931	Tgfbr1	Tgfbr1
ENSMUSG00000031207	257.034	173.818	0.564378	3.44174e-05	0.000339184	TRUE	X:96096042-96168552	Msn	Msn
ENSMUSG00000043090	12.4912	8.45229	0.563496	0.00171057	0.00929478	TRUE	8:69761326-69791178	Zfp866	Zfp866
ENSMUSG00000002617	5.29078	3.58063	0.563268	0.0094605	0.0379205	TRUE	17:23173869-23193252	Zfp40	Zfp40
ENSMUSG00000037089	45.9297	31.0906	0.562949	0.000868029	0.00528174	TRUE	17:45563964-45567669	Slc35b2	Slc35b2
ENSMUSG00000041718	35.7843	24.2318	0.562427	0.00295849	0.0146791	TRUE	X:144317804-144374450	Alg13	Alg13
ENSMUSG00000041483	13.9017	9.42255	0.561072	0.000626408	0.00402093	TRUE	1:136624901-136630053	Zfp281	Zfp281
ENSMUSG00000042302	9.5782	6.49339	0.560783	0.00142421	0.00797139	TRUE	11:22005828-22342292	Ehbp1	Ehbp1
ENSMUSG00000049760	98.8466	67.0486	0.559983	0.000199514	0.00153034	TRUE	17:56607452-56609771	2410015M20Rik	2410015M20Rik
ENSMUSG00000052727	7.38246	5.00875	0.55965	0.0107509	0.0421662	TRUE	13:99421464-99516602	Map1b	Map1b
ENSMUSG00000046556	10.6444	7.22267	0.559487	0.00148493	0.00825183	TRUE	8:95326137-95331950	Zfp319	Zfp319
ENSMUSG00000024083	32.0806	21.7698	0.559374	0.00405577	0.0191054	TRUE	17:64281005-64331916	Pja2	Pja2
ENSMUSG00000107476	4.34564	2.95099	0.558368	0.00236885	0.0121821	TRUE	6:48504337-48534832	Zfp862-ps	Zfp862-ps
ENSMUSG00000026605	71.6747	48.6827	0.558055	0.00230259	0.0118797	TRUE	1:189640606-189688086	Cenpf	Cenpf
ENSMUSG00000048911	10.8262	7.35347	0.558031	0.000568013	0.00370462	TRUE	2:131298064-131352892	Rnf24	Rnf24
ENSMUSG00000067942	7.08115	4.81118	0.557594	0.000234491	0.00175471	TRUE	17:21008941-21028852	Zfp160	Zfp160
ENSMUSG00000071076	207.252	140.856	0.557163	9.74591e-06	0.000115078	TRUE	8:70697739-70700616	Jund	Jund
ENSMUSG00000036315	63.1054	42.946	0.555241	0.000436921	0.00296764	TRUE	17:36954356-36958559	Znrd1	Znrd1
ENSMUSG00000034800	3.09873	2.10965	0.554672	0.0113419	0.0440878	TRUE	2:127574662-127587094	Zfp661	Zfp661
ENSMUSG00000044279	82.9329	56.503	0.553617	0.00844814	0.0346853	TRUE	17:57059105-57065918	Crb3	Crb3
ENSMUSG00000056204	30.1153	20.5179	0.553613	0.00020721	0.00158236	TRUE	8:70646436-70659738	Pgpep1	Pgpep1
ENSMUSG00000046733	145.097	98.9359	0.552452	0.000653232	0.00415581	TRUE	6:135065651-135084709	Gprc5a	Gprc5a
ENSMUSG00000049488	3.19912	2.18322	0.551216	0.0129592	0.0489276	TRUE	4:12039355-12090020	Tmem67	Tmem67
ENSMUSG00000034850	48.2868	32.9556	0.551105	0.00245926	0.0125576	TRUE	2:127247908-127261107	Tmem127	Tmem127
ENSMUSG00000037514	46.119	31.5142	0.549361	0.00185609	0.00993452	TRUE	2:131262495-131299188	Pank2	Pank2
ENSMUSG00000038524	13.1995	9.02021	0.549254	0.00542858	0.0243408	TRUE	18:37957431-37969774	Fchsd1	Fchsd1
ENSMUSG00000018012	32.6702	22.3265	0.549223	0.0121591	0.0465317	TRUE	11:120721470-120723969	Rac3	Rac3
ENSMUSG00000033793	27.1353	18.5548	0.548375	0.000388914	0.00269691	TRUE	1:5070018-5162529	Atp6v1h	Atp6v1h
ENSMUSG00000023755	14.6833	10.0428	0.548011	0.00511553	0.0231578	TRUE	15:98877778-98881404	Rhebl1	Rhebl1
ENSMUSG00000069833	38.3555	26.2434	0.54748	0.0012362	0.00709441	TRUE	19:8989284-9076919	Ahnak	Ahnak
ENSMUSG00000031309	95.3424	65.2526	0.547084	0.00139818	0.00785332	TRUE	X:159210307-159368244	Rps6ka3	Rps6ka3
ENSMUSG00000034285	67.6706	46.3197	0.546903	8.74307e-05	0.000762067	TRUE	11:4873951-4894200	Nipsnap1	Nipsnap1
ENSMUSG00000035151	12.5465	8.5893	0.546674	0.00686941	0.0294636	TRUE	8:83312632-83332486	Elmod2	Elmod2
ENSMUSG00000069662	39.5745	27.0944	0.546575	0.00916459	0.0370333	TRUE	10:37133375-37138920	Marcks	Marcks
ENSMUSG00000020453	39.1722	26.8251	0.546248	0.00147968	0.00823032	TRUE	11:3288874-3309083	Patz1	Patz1
ENSMUSG00000038954	9.09109	6.23001	0.545219	0.00476005	0.0218305	TRUE	17:44777152-45119290	Supt3	Supt3
ENSMUSG00000041268	3.98229	2.73095	0.544196	0.00181997	0.00979793	TRUE	9:54365158-54501760	Dmxl2	Dmxl2
ENSMUSG00000068299	5.31561	3.64728	0.543414	0.0105824	0.0416196	TRUE	6:85899051-85904884	1700019G17Rik	1700019G17Rik
ENSMUSG00000027575	27.6658	18.9852	0.543228	0.00206856	0.0108988	TRUE	2:180967225-180982526	Arfgap1	Arfgap1
ENSMUSG00000004207	281.888	193.672	0.541509	0.0030748	0.0151605	TRUE	10:60277627-60302597	Psap	Psap
ENSMUSG00000042208	19.7548	13.5754	0.541205	0.000122064	0.00100932	TRUE	11:23564961-23633639	0610010F05Rik	0610010F05Rik
ENSMUSG00000031971	5.42791	3.73211	0.540406	0.0074141	0.0312673	TRUE	8:123840831-123860209	Ccsap	Ccsap
ENSMUSG00000026782	20.1825	13.8835	0.539737	0.00379698	0.0180672	TRUE	1:60409619-60481158	Abi2	Abi2
ENSMUSG00000031955	108.412	74.5806	0.539657	0.000150464	0.00120621	TRUE	8:111710485-111743849	Bcar1	Bcar1
ENSMUSG00000050382	3.91961	2.6969	0.539408	0.00377719	0.0180018	TRUE	7:79698098-79715720	Kif7	Kif7
ENSMUSG00000050071	365.123	251.371	0.538567	0.000419593	0.0028703	TRUE	X:136213972-136215513	Bex1	Bex1
ENSMUSG00000033964	19.9001	13.7077	0.537785	0.000546143	0.00358422	TRUE	1:139422288-139453005	Zbtb41	Zbtb41
ENSMUSG00000027281	10.8156	7.45139	0.537531	0.000359085	0.00250947	TRUE	2:136891218-137071950	Slx4ip	Slx4ip
ENSMUSG00000061232	757.781	522.185	0.537221	0.000994093	0.00591591	TRUE	17:33996017-34000333	H2-K1	H2-K1
ENSMUSG00000038685	39.7964	27.4254	0.537124	0.000218749	0.00165562	TRUE	2:181319739-181356616	Rtel1	Rtel1
ENSMUSG00000070643	20.3962	14.061	0.536606	0.000813493	0.00500269	TRUE	1:133382303-133424377	Sox13	Sox13
ENSMUSG00000037300	41.6345	28.7083	0.536309	0.000113241	0.000948395	TRUE	8:124671335-124721983	Ttc13	Ttc13
ENSMUSG00000023905	310.712	214.355	0.535574	0.00219489	0.011433	TRUE	17:23675447-23677449	Tnfrsf12a	Tnfrsf12a
ENSMUSG00000019975	27.5178	18.9881	0.535274	0.00695974	0.0297582	TRUE	10:91082940-91102607	Ikbip	Ikbip
ENSMUSG00000031358	45.7476	31.5994	0.533798	0.00242942	0.012436	TRUE	X:168654117-168673898	Msl3	Msl3
ENSMUSG00000019843	38.3491	26.4901	0.53374	0.00142237	0.00796356	TRUE	10:39368855-39565381	Fyn	Fyn
ENSMUSG00000030201	52.8524	36.5216	0.533219	0.0015682	0.00863933	TRUE	6:134446476-134566965	Lrp6	Lrp6
ENSMUSG00000035900	61.2442	42.359	0.531904	0.00716353	0.0304186	TRUE	15:86057695-86137634	Gramd4	Gramd4
ENSMUSG00000020454	71.5412	49.4916	0.531592	0.000308534	0.00220538	TRUE	11:3202392-3244588	Eif4enif1	Eif4enif1
ENSMUSG00000041353	9.66382	6.69271	0.530003	0.00500257	0.0227213	TRUE	X:150397773-150459154	Tmem29	Tmem29
ENSMUSG00000014601	43.8883	30.449	0.527441	0.00459048	0.0211342	TRUE	3:107612532-107631694	Strip1	Strip1
ENSMUSG00000023923	9.7476	6.7657	0.526807	0.00128068	0.00730294	TRUE	17:50733127-51179349	Tbc1d5	Tbc1d5
ENSMUSG00000031266	8.62052	5.98377	0.52672	0.00825202	0.034109	TRUE	X:134588149-134601125	Gla	Gla
ENSMUSG00000016940	39.1923	27.2395	0.524866	0.00961158	0.0384313	TRUE	11:115420128-115431274	Kctd2	Kctd2
ENSMUSG00000021696	15.9795	11.1062	0.524856	0.00838087	0.0345005	TRUE	13:108214404-108287105	Elovl7	Elovl7
ENSMUSG00000029168	45.3498	31.5217	0.52475	0.00572505	0.0254721	TRUE	5:30711564-30799375	Dpysl5	Dpysl5
ENSMUSG00000033526	22.1698	15.4117	0.524564	0.0124084	0.0472673	TRUE	2:121310561-121355396	Ppip5k1	Ppip5k1
ENSMUSG00000008999	48.1515	33.4877	0.52395	0.00991843	0.0394201	TRUE	2:172868012-172940321	Bmp7	Bmp7
ENSMUSG00000026484	51.7359	36.0034	0.523031	0.00685194	0.0294235	TRUE	1:151458004-151500955	Rnf2	Rnf2
ENSMUSG00000039735	60.9625	42.4271	0.522934	0.00107029	0.00630433	TRUE	3:122538719-122619715	Fnbp1l	Fnbp1l
ENSMUSG00000040771	61.1401	42.5537	0.522835	0.00511111	0.0231559	TRUE	17:48410014-48417266	Oard1	Oard1
ENSMUSG00000032666	8.47321	5.89938	0.522344	0.00598727	0.026474	TRUE	1:151852403-152090125	1700025G04Rik	1700025G04Rik
ENSMUSG00000022761	92.1682	64.2012	0.52167	0.000939075	0.00564867	TRUE	16:17508688-17526333	Lztr1	Lztr1
ENSMUSG00000039361	60.8755	42.446	0.520232	0.000461383	0.00310899	TRUE	7:90130232-90209447	Picalm	Picalm
ENSMUSG00000026014	14.3296	9.99297	0.520017	0.00239117	0.012273	TRUE	1:60482292-60567104	Raph1	Raph1
ENSMUSG00000040749	25.2056	17.5813	0.519698	0.000950945	0.0057028	TRUE	X:164070705-164076493	Siah1b	Siah1b
ENSMUSG00000026566	86.4323	60.4082	0.516826	0.00390091	0.0184733	TRUE	1:165592240-165634538	Mpzl1	Mpzl1
ENSMUSG00000035569	40.09	28.0468	0.515405	0.00223114	0.011578	TRUE	8:122883337-122974793	Ankrd11	Ankrd11
ENSMUSG00000053080	47.8351	33.4771	0.514894	0.00139916	0.00785332	TRUE	19:7417625-7425904	2700081O15Rik	2700081O15Rik
ENSMUSG00000001065	10.9313	7.65061	0.514822	0.000816214	0.0050177	TRUE	8:123254195-123269745	Zfp276	Zfp276
ENSMUSG00000029580	3427.73	2399.31	0.514637	0.000141324	0.00114268	TRUE	5:142903115-142906754	Actb	Actb
ENSMUSG00000026078	76.4979	53.5696	0.514005	0.000478921	0.00321264	TRUE	1:38985608-38997238	Pdcl3	Pdcl3
ENSMUSG00000030259	30.0919	21.0745	0.513878	0.000295512	0.00212762	TRUE	6:145746748-145821079	Rassf8	Rassf8
ENSMUSG00000016984	11.0143	7.71941	0.512819	0.00474253	0.0217613	TRUE	11:17938756-17953875	Etaa1	Etaa1
ENSMUSG00000031668	15.4178	10.8069	0.512648	0.00759185	0.0318965	TRUE	6:70844515-70905245	Eif2ak3	Eif2ak3
ENSMUSG00000005161	249.705	175.087	0.512155	0.000555419	0.00363309	TRUE	8:84969587-84974834	Prdx2	Prdx2
ENSMUSG00000072258	18.2916	12.8394	0.510601	0.00596598	0.026406	TRUE	1:183388981-183410198	Taf1a	Taf1a
ENSMUSG00000032712	19.197	13.4773	0.510357	0.000783922	0.00485592	TRUE	6:149309414-149335663	2810474O19Rik	2810474O19Rik
ENSMUSG00000038344	9.19098	6.45588	0.509603	0.00124261	0.0071199	TRUE	X:162778919-162829454	Txlng	Txlng
ENSMUSG00000020205	24.0252	16.8886	0.508502	0.0132614	0.0498054	TRUE	10:111506286-111508645	Phlda1	Phlda1
ENSMUSG00000022346	80.9272	56.9511	0.506901	0.00557472	0.0248713	TRUE	15:61985341-61990374	Myc	Myc
ENSMUSG00000022982	385.119	271.443	0.504655	0.00199347	0.0105652	TRUE	16:90220742-90226322	Sod1	Sod1
ENSMUSG00000037795	18.4655	13.05	0.500786	0.00882172	0.0359566	TRUE	5:65763521-65830108	N4bp2	N4bp2
ENSMUSG00000027829	38.1195	26.9473	0.500387	0.000782594	0.00484937	TRUE	3:65946151-65958249	Ccnl1	Ccnl1
ENSMUSG00000038241	49.7986	35.2063	0.500273	0.000250673	0.0018556	TRUE	2:155956458-155998900	Cep250	Cep250
ENSMUSG00000022833	8.26493	5.84342	0.50019	0.00832767	0.0343185	TRUE	16:34690616-34725194	Ccdc14	Ccdc14
ENSMUSG00000082319	15.5462	10.9998	0.499088	0.00316427	0.0155491	TRUE	X:81820384-81822730	Gm8822	Gm8822
ENSMUSG00000045427	70.4652	49.8717	0.498689	0.00171943	0.00933443	TRUE	X:134601179-134607060	Hnrnph2	Hnrnph2
ENSMUSG00000020283	21.4765	15.2052	0.498193	0.00659111	0.0285296	TRUE	11:23646479-23665959	Pex13	Pex13
ENSMUSG00000026600	21.8924	15.5064	0.497565	0.00350158	0.0169458	TRUE	1:156424525-156474331	Soat1	Soat1
ENSMUSG00000023022	53.2916	37.7487	0.497481	0.0038815	0.0184008	TRUE	15:99778470-99875428	Lima1	Lima1
ENSMUSG00000024074	23.1664	16.4119	0.497291	0.00412167	0.0193648	TRUE	17:78200248-78376592	Crim1	Crim1
ENSMUSG00000040007	41.0673	29.1153	0.496212	0.00903399	0.0366797	TRUE	2:118900377-118924528	Bahd1	Bahd1
ENSMUSG00000002741	109.033	77.3113	0.496018	0.000636249	0.00406803	TRUE	11:5955693-5967780	Ykt6	Ykt6
ENSMUSG00000023087	14.6882	10.4197	0.495346	0.000534027	0.00351503	TRUE	3:51224447-51251644	Noct	Noct
ENSMUSG00000037712	59.1523	41.9661	0.495208	0.000695205	0.00438539	TRUE	14:45458792-45530118	Fermt2	Fermt2
ENSMUSG00000076437	165.026	117.14	0.494463	0.00338404	0.0164527	TRUE	2:84669215-84670770	2700094K13Rik	2700094K13Rik
ENSMUSG00000009073	120.132	85.2824	0.494296	0.00156492	0.00862659	TRUE	11:4765845-4849536	Nf2	Nf2
ENSMUSG00000083844	14.0462	9.97417	0.493911	0.00435439	0.0202489	TRUE	11:5762129-5784710	Ube2d-ps	Ube2d-ps
ENSMUSG00000000957	95.6065	67.8996	0.493705	0.00222648	0.0115638	TRUE	14:54431612-54441265	Mmp14	Mmp14
ENSMUSG00000019820	10.282	7.30318	0.493524	0.0125039	0.0475599	TRUE	10:12382188-12861735	Utrn	Utrn
ENSMUSG00000038256	26.3666	18.7352	0.49296	0.00491031	0.0224247	TRUE	3:97203662-97297917	Bcl9	Bcl9
ENSMUSG00000061313	17.7778	12.6434	0.491688	0.00052847	0.00348486	TRUE	8:25725324-25754280	Ddhd2	Ddhd2
ENSMUSG00000026721	20.9766	14.92	0.491533	0.0123123	0.0469811	TRUE	1:160219174-160793211	Rabgap1l	Rabgap1l
ENSMUSG00000016487	70.3162	50.0792	0.489644	0.000977668	0.00583244	TRUE	6:146888487-147032025	Ppfibp1	Ppfibp1
ENSMUSG00000024079	61.7513	43.9908	0.489268	0.00268131	0.0135292	TRUE	17:78852564-78882573	Eif2ak2	Eif2ak2
ENSMUSG00000034158	8.57659	6.11855	0.487213	0.00861113	0.035251	TRUE	16:37868389-37888858	Lrrc58	Lrrc58
ENSMUSG00000020448	22.8596	16.3084	0.487187	0.00388431	0.0184093	TRUE	11:3415982-3452363	Rnf185	Rnf185
ENSMUSG00000023938	11.9686	8.5406	0.486841	0.00152443	0.00843724	TRUE	17:45506841-45520842	Aars2	Aars2
ENSMUSG00000041923	6.84132	4.88785	0.485076	0.00351038	0.0169838	TRUE	18:22693181-23041653	Nol4	Nol4
ENSMUSG00000047757	10.4601	7.47744	0.484286	0.000755508	0.00471421	TRUE	X:164980592-164997272	Fancb	Fancb
ENSMUSG00000032899	25.9694	18.5676	0.484024	0.00988666	0.0393463	TRUE	6:131299142-131353597	Styk1	Styk1
ENSMUSG00000042111	28.6071	20.4691	0.482924	0.00996564	0.0395902	TRUE	1:34436670-34439672	Ccdc115	Ccdc115
ENSMUSG00000031609	60.2232	43.103	0.482532	0.00302665	0.0149675	TRUE	8:57482707-57487860	Sap30	Sap30
ENSMUSG00000035877	6.6805	4.78337	0.481927	0.00552384	0.0246936	TRUE	2:160748708-160872998	Zhx3	Zhx3
ENSMUSG00000036568	4.70291	3.3696	0.480978	0.00803853	0.0333986	TRUE	17:46798116-46831413	Gltscr1l	Gltscr1l
ENSMUSG00000017466	209.564	150.175	0.480749	0.00307123	0.0151586	TRUE	11:118301069-118355740	Timp2	Timp2
ENSMUSG00000075229	69.5385	49.8317	0.480749	0.0118059	0.0455123	TRUE	16:36071660-36092118	Ccdc58	Ccdc58
ENSMUSG00000013698	585.272	419.449	0.480612	0.00200162	0.0106023	TRUE	1:172196728-172206804	Pea15a	Pea15a
ENSMUSG00000001248	18.759	13.446	0.480403	0.006606	0.0285807	TRUE	7:31130127-31155896	Gramd1a	Gramd1a
ENSMUSG00000059409	64.3675	46.1453	0.480149	0.00312883	0.0154003	TRUE	17:46682991-46705002	Ppp2r5d	Ppp2r5d
ENSMUSG00000006276	27.4815	19.7024	0.480089	0.00584213	0.025922	TRUE	8:72341001-72421474	Eps15l1	Eps15l1
ENSMUSG00000036879	27.4273	19.6812	0.478797	0.00956627	0.0382929	TRUE	8:85840959-86061376	Phkb	Phkb
ENSMUSG00000020474	24.2336	17.4072	0.477322	0.00416197	0.0195029	TRUE	11:5827860-5838016	Polm	Polm
ENSMUSG00000069895	17.3811	12.4899	0.476757	0.00209302	0.0109985	TRUE	8:109726451-109737739	Atxn1l	Atxn1l
ENSMUSG00000050989	31.6673	22.7883	0.474701	0.0130362	0.049132	TRUE	4:134537892-134552166	Sepn1	Sepn1
ENSMUSG00000002900	121.64	87.7048	0.471889	0.00375174	0.0178996	TRUE	12:31265234-31329644	Lamb1	Lamb1
ENSMUSG00000024855	31.7365	22.8968	0.470999	0.0110544	0.0431294	TRUE	19:5133688-5273119	Pacs1	Pacs1
ENSMUSG00000037211	17.0858	12.3359	0.469939	0.0114635	0.0444615	TRUE	3:37639947-37644598	Spry1	Spry1
ENSMUSG00000037896	41.9581	30.2989	0.469684	0.00656506	0.0284449	TRUE	12:111039351-111115901	Rcor1	Rcor1
ENSMUSG00000041133	196.855	142.158	0.469636	0.00215384	0.0112684	TRUE	X:152016428-152062694	Smc1a	Smc1a
ENSMUSG00000031703	37.0719	26.7777	0.469295	0.0127246	0.0482352	TRUE	8:85717557-85840949	Itfg1	Itfg1
ENSMUSG00000020476	84.7601	61.2276	0.469203	0.00443343	0.020541	TRUE	11:5788488-5800962	Dbnl	Dbnl
ENSMUSG00000035051	12.3153	8.89838	0.468839	0.00924849	0.0372796	TRUE	17:80238304-80290476	Dhx57	Dhx57
ENSMUSG00000020451	45.9014	33.1693	0.46869	0.00722004	0.030599	TRUE	11:3344256-3409189	Limk2	Limk2
ENSMUSG00000031352	24.332	17.5903	0.468074	0.000672269	0.00426327	TRUE	X:169250193-169320372	Hccs	Hccs
ENSMUSG00000026159	65.3647	47.2562	0.468009	0.00190194	0.0101556	TRUE	1:82839483-82901182	Agfg1	Agfg1
ENSMUSG00000031370	50.2155	36.3111	0.467723	0.00153514	0.0084886	TRUE	X:163935443-163958661	Zrsr2	Zrsr2
ENSMUSG00000001517	125.89	91.0972	0.46668	0.00838826	0.0345205	TRUE	6:128362967-128376146	Foxm1	Foxm1
ENSMUSG00000063362	16.8303	12.1808	0.466442	0.00605785	0.0266937	TRUE	8:22060721-22071627	Alg11	Alg11
ENSMUSG00000017677	102.493	74.2549	0.464965	0.00185849	0.00994439	TRUE	11:79239372-79254671	Wsb1	Wsb1
ENSMUSG00000040220	21.894	15.8792	0.463393	0.00224602	0.0116282	TRUE	8:123518835-123536649	Gas8	Gas8
ENSMUSG00000027379	138.044	100.142	0.463083	0.0114325	0.0443821	TRUE	2:127801122-127831865	Bub1	Bub1
ENSMUSG00000002658	93.45	67.7989	0.462932	0.00106964	0.00630256	TRUE	17:57003405-57011288	Gtf2f1	Gtf2f1
ENSMUSG00000031422	377.82	274.12	0.46289	0.0011802	0.00683238	TRUE	X:136732942-136743690	Morf4l2	Morf4l2
ENSMUSG00000025907	34.1234	24.7641	0.46251	0.00576968	0.025626	TRUE	1:6206197-6276648	Rb1cc1	Rb1cc1
ENSMUSG00000021067	60.1972	43.6925	0.462311	0.000800045	0.00493697	TRUE	12:69965012-69987002	Sav1	Sav1
ENSMUSG00000020152	222.712	161.73	0.461593	0.00127909	0.0072985	TRUE	11:20062304-20112913	Actr2	Actr2
ENSMUSG00000041570	21.4094	15.5478	0.461537	0.00218559	0.0114045	TRUE	1:136268123-136346104	Camsap2	Camsap2
ENSMUSG00000022800	161.232	117.157	0.460693	0.00621793	0.0272646	TRUE	16:32877500-32908963	Fyttd1	Fyttd1
ENSMUSG00000027660	26.9849	19.6112	0.460475	0.00905655	0.0367273	TRUE	3:31095058-31122577	Skil	Skil
ENSMUSG00000031732	9.51885	6.91788	0.460459	0.00436144	0.0202518	TRUE	8:109868542-109944671	Phlpp2	Phlpp2
ENSMUSG00000059674	8.13258	5.91176	0.460125	0.00522386	0.0235528	TRUE	14:54631992-54641364	Cdh24	Cdh24
ENSMUSG00000021175	47.4895	34.5305	0.459735	0.00519623	0.0234601	TRUE	12:117804289-117878706	Cdca7l	Cdca7l
ENSMUSG00000047767	11.9198	8.67245	0.458846	0.00827681	0.0341723	TRUE	7:101289392-101302251	Atg16l2	Atg16l2
ENSMUSG00000020911	580.014	423.046	0.455273	0.00748706	0.0315229	TRUE	11:100140810-100148665	Krt19	Krt19
ENSMUSG00000042350	46.9048	34.2256	0.454656	0.00600874	0.0265427	TRUE	12:84918148-84970900	Arel1	Arel1
ENSMUSG00000045763	278.82	203.675	0.453065	0.00572968	0.02548	TRUE	15:25363285-25413764	Basp1	Basp1
ENSMUSG00000002767	136.667	99.846	0.452887	0.00552982	0.0247088	TRUE	17:46646229-46650139	Mrpl2	Mrpl2
ENSMUSG00000064061	24.4652	17.8748	0.4528	0.00787408	0.03282	TRUE	16:48924232-48994165	Dzip3	Dzip3
ENSMUSG00000031792	50.0514	36.5819	0.45228	0.00478372	0.0219222	TRUE	8:95332292-95347507	Usb1	Usb1
ENSMUSG00000045975	2.79094	2.04244	0.45046	0.0130276	0.0491131	TRUE	16:97855210-97922633	C2cd2	C2cd2
ENSMUSG00000031916	21.9474	16.074	0.449327	0.0032453	0.0158818	TRUE	8:107046289-107056689	Cog8	Cog8
ENSMUSG00000025278	42.4753	31.1181	0.448873	0.0119445	0.0459011	TRUE	14:7817957-7951588	Flnb	Flnb
ENSMUSG00000039801	26.5858	19.4825	0.448475	0.000580644	0.00377461	TRUE	15:8169106-8271158	2410089E03Rik	2410089E03Rik
ENSMUSG00000025266	57.2055	41.9889	0.446147	0.00363294	0.0174868	TRUE	X:150983141-151017322	Gnl3l	Gnl3l
ENSMUSG00000000148	11.133	8.17595	0.445382	0.012268	0.0468521	TRUE	5:140705011-140719379	Brat1	Brat1
ENSMUSG00000040722	17.1943	12.6349	0.444514	0.00146327	0.00815174	TRUE	9:57441328-57468024	Scamp5	Scamp5
ENSMUSG00000028793	51.8812	38.1497	0.443538	0.00208322	0.0109631	TRUE	4:129058271-129085886	Rnf19b	Rnf19b
ENSMUSG00000005102	11.1971	8.2363	0.443052	0.0106562	0.0418314	TRUE	2:118388618-118475234	Eif2ak4	Eif2ak4
ENSMUSG00000047407	55.8126	41.0607	0.442832	0.00935563	0.0376044	TRUE	17:70844205-70853546	Tgif1	Tgif1
ENSMUSG00000036672	33.4944	24.6572	0.44191	0.00179944	0.00972152	TRUE	8:105844678-105852008	Cenpt	Cenpt
ENSMUSG00000029790	11.1254	8.19582	0.440896	0.00633766	0.0276901	TRUE	6:30653457-30693749	Cep41	Cep41
ENSMUSG00000031835	46.1713	34.0146	0.440843	0.00868622	0.0354934	TRUE	8:119508156-119558761	Mbtps1	Mbtps1
ENSMUSG00000060427	20.1752	14.8676	0.440411	0.00495287	0.0225589	TRUE	8:69610857-69625548	Zfp868	Zfp868
ENSMUSG00000033545	29.1005	21.4646	0.439083	0.00225057	0.0116484	TRUE	8:111536097-111626030	Znrf1	Znrf1
ENSMUSG00000034520	36.561	27.0276	0.435876	0.00154797	0.00854901	TRUE	11:102799579-102819700	Gjc1	Gjc1
ENSMUSG00000039774	11.7318	8.67569	0.435378	0.0114884	0.0445411	TRUE	4:47091909-47123070	Galnt12	Galnt12
ENSMUSG00000032366	840.053	621.373	0.43502	0.00191515	0.0102109	TRUE	9:67022590-67049406	Tpm1	Tpm1
ENSMUSG00000042548	81.9467	60.6263	0.434742	0.00981268	0.0391189	TRUE	2:153345845-153404007	Asxl1	Asxl1
ENSMUSG00000039055	43.6078	32.2723	0.434287	0.00371327	0.0177635	TRUE	11:94644996-94653964	Eme1	Eme1
ENSMUSG00000048696	31.3958	23.2447	0.433673	0.0128807	0.0487548	TRUE	10:80380355-80387659	Mex3d	Mex3d
ENSMUSG00000014074	34.5514	25.5829	0.433564	0.0110144	0.0430108	TRUE	16:32277459-32301434	Rnf168	Rnf168
ENSMUSG00000087141	3.47054	2.57243	0.432028	0.00704137	0.0300211	TRUE	16:45959263-46010218	Plcxd2	Plcxd2
ENSMUSG00000024052	60.9352	45.1724	0.431835	0.0038565	0.0182969	TRUE	17:71182560-71249817	Lpin2	Lpin2
ENSMUSG00000001998	21.3504	15.8323	0.431395	0.00905107	0.036724	TRUE	2:127008717-127067909	Ap4e1	Ap4e1
ENSMUSG00000034543	67.061	49.7558	0.43061	0.00194729	0.0103547	TRUE	11:3649494-3690477	Morc2a	Morc2a
ENSMUSG00000010067	15.7576	11.6977	0.429824	0.00701571	0.0299485	TRUE	9:107551555-107562267	Rassf1	Rassf1
ENSMUSG00000029338	19.9522	14.8181	0.429186	0.00228887	0.0118158	TRUE	5:97882783-98031043	Antxr2	Antxr2
ENSMUSG00000048668	28.6352	21.2687	0.429064	0.00515271	0.0233026	TRUE	6:128357000-128362911	Rhno1	Rhno1
ENSMUSG00000049971	10.565	7.85403	0.427794	0.0130381	0.049132	TRUE	5:127632262-127709374	Glt1d1	Glt1d1
ENSMUSG00000029674	15.5385	11.5521	0.427698	0.00330933	0.0161465	TRUE	5:134656039-134688598	Limk1	Limk1
ENSMUSG00000041164	46.533	34.6067	0.427204	0.000583821	0.00378975	TRUE	11:6389074-6406158	Zmiz2	Zmiz2
ENSMUSG00000042787	9.19178	6.83805	0.42676	0.00603021	0.0266112	TRUE	9:119444923-119465517	Exog	Exog
ENSMUSG00000074221	9.42404	7.01305	0.426303	0.0050826	0.0230438	TRUE	7:29983955-30028282	Zfp568	Zfp568
ENSMUSG00000001910	105.221	78.3057	0.426236	0.00404074	0.0190497	TRUE	8:84670483-84687862	Nacc1	Nacc1
ENSMUSG00000033430	9.99107	7.44351	0.424656	0.00957064	0.0383018	TRUE	8:112011359-112020528	Terf2ip	Terf2ip
ENSMUSG00000023939	77.9808	58.0985	0.42462	0.0089957	0.0365574	TRUE	17:45686322-45698495	Mrpl14	Mrpl14
ENSMUSG00000042063	12.8458	9.57404	0.4241	0.0098894	0.0393485	TRUE	12:116047724-116063360	Zfp386	Zfp386
ENSMUSG00000064302	29.5652	22.0583	0.422578	0.0131894	0.0496081	TRUE	1:118389058-118612678	Clasp1	Clasp1
ENSMUSG00000030291	42.527	31.7299	0.422535	0.0077661	0.0324456	TRUE	6:146642547-146650732	Med21	Med21
ENSMUSG00000040312	74.244	55.5444	0.418632	0.00536001	0.0240756	TRUE	17:35517100-35531015	Cchcr1	Cchcr1
ENSMUSG00000026277	78.9689	59.1327	0.417329	0.0132931	0.0498622	TRUE	1:93619751-93658659	Stk25	Stk25
ENSMUSG00000034292	18.1969	13.6287	0.417043	0.00835104	0.0344025	TRUE	1:91494647-91529307	Traf3ip1	Traf3ip1
ENSMUSG00000025269	15.4372	11.5646	0.416693	0.00402839	0.0190014	TRUE	X:150519519-150589868	Apex2	Apex2
ENSMUSG00000023043	1282.26	962.316	0.414105	0.00362411	0.0174537	TRUE	15:102028216-102032026	Krt18	Krt18
ENSMUSG00000026135	8.54173	6.42737	0.4103	0.00704659	0.030029	TRUE	1:74565127-74588246	Zfp142	Zfp142
ENSMUSG00000037679	16.0308	12.0704	0.409373	0.0104614	0.0412572	TRUE	12:112588784-112615556	Inf2	Inf2
ENSMUSG00000056579	30.7665	23.1888	0.407931	0.0093941	0.0377051	TRUE	11:3639785-3649673	Tug1	Tug1
ENSMUSG00000036968	46.3395	34.9765	0.405856	0.0118031	0.0455123	TRUE	5:138187485-138193918	Cnpy4	Cnpy4
ENSMUSG00000043909	58.3266	44.1312	0.402356	0.0126683	0.0480729	TRUE	2:121193281-121271407	Trp53bp1	Trp53bp1
ENSMUSG00000034807	55.6105	42.1105	0.401177	0.00449206	0.0207613	TRUE	8:71611024-71624909	Colgalt1	Colgalt1
ENSMUSG00000041765	13.4435	10.1837	0.400649	0.00695275	0.029737	TRUE	14:121878606-122021034	Ubac2	Ubac2
ENSMUSG00000089824	14.6531	11.1096	0.399394	0.01132	0.0440216	TRUE	2:156091958-156111978	Rbm12	Rbm12
ENSMUSG00000067150	44.0474	33.3979	0.3993	0.00153877	0.00850608	TRUE	17:46202855-46242299	Xpo5	Xpo5
ENSMUSG00000030282	67.1774	50.9714	0.398287	0.00492365	0.0224541	TRUE	6:142756686-142775714	Cmas	Cmas
ENSMUSG00000032932	26.2574	19.9628	0.395409	0.00989332	0.0393553	TRUE	16:75755190-75766821	Hspa13	Hspa13
ENSMUSG00000028402	39.9904	30.4844	0.391583	0.0108673	0.0425295	TRUE	4:81278500-81442815	Mpdz	Mpdz
ENSMUSG00000028381	50.9964	38.8848	0.391191	0.00294997	0.0146409	TRUE	4:59189257-59222833	Ugcg	Ugcg
ENSMUSG00000025130	699.968	533.835	0.390895	0.0114654	0.0444615	TRUE	11:120560298-120573253	P4hb	P4hb
ENSMUSG00000035770	54.2514	41.4262	0.389118	0.00921726	0.0371789	TRUE	8:104417674-104443047	Dync1li2	Dync1li2
ENSMUSG00000002379	31.56	24.127	0.387452	0.0127811	0.0484186	TRUE	17:56717762-56724248	Ndufa11	Ndufa11
ENSMUSG00000006005	159.134	122.16	0.381469	0.00792471	0.0330003	TRUE	1:150392838-150449935	Tpr	Tpr
ENSMUSG00000009090	55.1957	42.3962	0.380619	0.00307514	0.0151605	TRUE	11:4986824-5042791	Ap1b1	Ap1b1
ENSMUSG00000031878	71.2321	54.7368	0.380016	0.00933549	0.0375372	TRUE	8:104511028-104534637	Nae1	Nae1
ENSMUSG00000038914	16.4105	12.6594	0.374413	0.0131352	0.0494248	TRUE	2:180657964-180709999	Dido1	Dido1
ENSMUSG00000027806	25.2912	19.52	0.373682	0.0122605	0.0468428	TRUE	3:58414715-58466783	Tsc22d2	Tsc22d2
ENSMUSG00000021288	115.292	89.2963	0.368614	0.0105857	0.0416196	TRUE	12:111758849-111807844	Klc1	Klc1
ENSMUSG00000033596	39.855	30.9168	0.366369	0.00455299	0.0210048	TRUE	8:111270944-111300222	Rfwd3	Rfwd3
ENSMUSG00000003575	19.0455	14.8293	0.361006	0.0100934	0.040009	TRUE	8:70382355-70439579	Crtc1	Crtc1
ENSMUSG00000095403	13.5165	10.5474	0.357831	0.00963916	0.0385243	TRUE	8:20550331-20581999	Gm21092	Gm21092
ENSMUSG00000036270	62.4799	48.8048	0.35637	0.00539596	0.0242128	TRUE	8:105880881-105894908	Edc4	Edc4
ENSMUSG00000003033	63.1045	49.4282	0.352409	0.00768865	0.0322048	TRUE	8:72240018-72257385	Ap1m1	Ap1m1
ENSMUSG00000038762	373.565	293.24	0.349278	0.00840633	0.0345789	TRUE	17:35956819-35969761	Abcf1	Abcf1
ENSMUSG00000021823	29.7911	23.4864	0.343054	0.00847767	0.0347923	TRUE	14:20929433-21033673	Vcl	Vcl
ENSMUSG00000022443	457.927	365.934	0.323534	0.0130761	0.0492442	TRUE	15:77760587-77842175	Myh9	Myh9
ENSMUSG00000036990	90.2684	73.2421	0.301547	0.0129418	0.0489029	TRUE	8:79639618-79677724	Otud4	Otud4
ENSMUSG00000037643	295.037	365.51	-0.309013	0.0125854	0.0478193	TRUE	3:30995747-31052959	Prkci	Prkci
ENSMUSG00000018583	101.754	127.092	-0.320786	0.0105413	0.0415082	TRUE	11:55469685-55504838	G3bp1	G3bp1
ENSMUSG00000030603	126.473	158.311	-0.323926	0.0124324	0.0473429	TRUE	7:28041707-28050101	Psmc4	Psmc4
ENSMUSG00000035325	102.118	127.875	-0.324499	0.0108829	0.0425814	TRUE	5:100361649-100416234	Sec31a	Sec31a
ENSMUSG00000066232	60.9708	76.468	-0.326739	0.011332	0.0440587	TRUE	7:110018425-110055114	Ipo7	Ipo7
ENSMUSG00000029345	54.1331	67.9724	-0.328438	0.0103037	0.0407249	TRUE	5:112326358-112338073	Tfip11	Tfip11
ENSMUSG00000001524	57.5778	72.4665	-0.3318	0.0129021	0.0487945	TRUE	17:35667730-35673739	Gtf2h4	Gtf2h4
ENSMUSG00000038482	178.007	224.178	-0.332709	0.00903954	0.0366939	TRUE	8:13339674-13377702	Tfdp1	Tfdp1
ENSMUSG00000035666	23.7423	29.9274	-0.334008	0.00912325	0.0369566	TRUE	2:28822299-28840360	Gtf3c4	Gtf3c4
ENSMUSG00000029617	64.3944	81.1701	-0.334013	0.00978464	0.0390231	TRUE	5:143987909-144014877	Ccz1	Ccz1
ENSMUSG00000027091	117.407	148.498	-0.338931	0.00676123	0.0290624	TRUE	2:83644435-83664622	Zc3h15	Zc3h15
ENSMUSG00000034889	46.5553	59.0352	-0.34263	0.0112694	0.0438439	TRUE	10:81321103-81326251	Cactin	Cactin
ENSMUSG00000063888	82.7166	104.895	-0.342703	0.0132738	0.0498311	TRUE	17:46773907-46782656	Rpl7l1	Rpl7l1
ENSMUSG00000063334	23.6976	30.0796	-0.344043	0.0110008	0.0429672	TRUE	10:111972664-111988432	Krr1	Krr1
ENSMUSG00000039703	92.6126	117.574	-0.344289	0.00636794	0.0277748	TRUE	11:120380370-120437708	Nploc4	Nploc4
ENSMUSG00000030435	146.158	185.566	-0.344408	0.00614395	0.0270131	TRUE	7:5062143-5079945	U2af2	U2af2
ENSMUSG00000029250	123.64	157.153	-0.346022	0.00576567	0.0256194	TRUE	5:77310147-77349324	Polr2b	Polr2b
ENSMUSG00000024858	145.657	185.162	-0.346211	0.0119611	0.0459269	TRUE	19:4286001-4306222	Adrbk1	Adrbk1
ENSMUSG00000036676	44.0875	56.0521	-0.3464	0.00869749	0.0355313	TRUE	10:100443902-100487350	Tmtc3	Tmtc3
ENSMUSG00000014195	92.2642	117.396	-0.347538	0.0108014	0.0423179	TRUE	11:100582818-100620168	Dnajc7	Dnajc7
ENSMUSG00000003119	17.7279	22.5622	-0.34789	0.00594559	0.0263288	TRUE	11:98203059-98278504	Cdk12	Cdk12
ENSMUSG00000034254	104.407	132.885	-0.347964	0.00602445	0.0265989	TRUE	17:34604262-34613449	Agpat1	Agpat1
ENSMUSG00000032116	102.661	130.672	-0.348059	0.0126986	0.0481594	TRUE	9:36729344-36767679	Stt3a	Stt3a
ENSMUSG00000006998	377.742	481.246	-0.349373	0.00881233	0.0359348	TRUE	16:20651652-20663414	Psmd2	Psmd2
ENSMUSG00000037458	112.319	143.106	-0.349482	0.00774796	0.0323849	TRUE	15:38487430-38519266	Azin1	Azin1
ENSMUSG00000005846	139.06	177.215	-0.349796	0.0101609	0.0402139	TRUE	16:11192970-11203331	Rsl1d1	Rsl1d1
ENSMUSG00000021178	169.332	215.887	-0.350418	0.00679491	0.0292002	TRUE	12:100110186-100123364	Psmc1	Psmc1
ENSMUSG00000052298	90.7115	115.666	-0.350612	0.0105742	0.0416103	TRUE	11:54717456-54787675	Cdc42se2	Cdc42se2
ENSMUSG00000029616	29.1847	37.3059	-0.354191	0.0108365	0.0424275	TRUE	5:121428590-121452506	Erp29	Erp29
ENSMUSG00000064210	21.5048	27.5233	-0.355991	0.00851802	0.0349258	TRUE	15:95790843-95975464	Ano6	Ano6
ENSMUSG00000041084	58.6228	75.0467	-0.356327	0.0132242	0.0497179	TRUE	3:130695912-130709444	Ostc	Ostc
ENSMUSG00000027184	305.575	391.214	-0.356433	0.00450358	0.0208038	TRUE	2:103762941-103797649	Caprin1	Caprin1
ENSMUSG00000005481	120.03	153.74	-0.35709	0.00826527	0.034148	TRUE	8:83715177-83726892	Ddx39	Ddx39
ENSMUSG00000024400	22.2056	28.4482	-0.357412	0.00866978	0.0354505	TRUE	18:31804057-31908987	Wdr33	Wdr33
ENSMUSG00000040731	345.923	443.318	-0.357891	0.0132605	0.0498054	TRUE	5:134619721-134639490	Eif4h	Eif4h
ENSMUSG00000029439	77.3535	99.1872	-0.358687	0.00932951	0.0375216	TRUE	5:129501221-129571384	Sfswap	Sfswap
ENSMUSG00000026739	50.8185	65.1755	-0.358977	0.00890079	0.0362129	TRUE	2:18677018-18686629	Bmi1	Bmi1
ENSMUSG00000024914	296.837	380.98	-0.360042	0.0120396	0.0462069	TRUE	19:5422805-5424979	Drap1	Drap1
ENSMUSG00000047714	79.2094	101.699	-0.360563	0.0102921	0.040688	TRUE	16:31251537-31275277	Ppp1r2	Ppp1r2
ENSMUSG00000007564	428.776	550.549	-0.360648	0.0124863	0.0475032	TRUE	17:20945311-20965916	Ppp2r1a	Ppp2r1a
ENSMUSG00000035247	25.1286	32.2801	-0.361317	0.0103452	0.0408619	TRUE	12:51743722-51829536	Hectd1	Hectd1
ENSMUSG00000058290	20.1187	25.8498	-0.361616	0.00914474	0.0369949	TRUE	15:102296293-102324356	Espl1	Espl1
ENSMUSG00000021518	17.5494	22.5896	-0.364242	0.0118979	0.0457516	TRUE	13:66932830-66998401	Ptdss1	Ptdss1
ENSMUSG00000030751	192.953	248.698	-0.366144	0.011464	0.0444615	TRUE	7:114264606-114276118	Psma1	Psma1
ENSMUSG00000055917	17.2453	22.2292	-0.366257	0.00916321	0.0370333	TRUE	12:40315046-40445790	Zfp277	Zfp277
ENSMUSG00000021149	29.9814	38.6605	-0.366793	0.00782439	0.0326433	TRUE	13:8972071-8996017	Gtpbp4	Gtpbp4
ENSMUSG00000024537	27.5407	35.5338	-0.367626	0.0130118	0.0490638	TRUE	18:67641599-67654162	Psmg2	Psmg2
ENSMUSG00000007338	92.3759	119.194	-0.36772	0.0100572	0.0398916	TRUE	19:6053630-6057751	Mrpl49	Mrpl49
ENSMUSG00000032030	22.0721	28.4913	-0.368301	0.0118077	0.0455123	TRUE	9:53614582-53670014	Cul5	Cul5
ENSMUSG00000062075	44.9485	58.0491	-0.368998	0.0091702	0.0370392	TRUE	10:80901203-80918245	Lmnb2	Lmnb2
ENSMUSG00000001833	77.4669	100.167	-0.370755	0.00790644	0.0329395	TRUE	9:25252439-25308571	2019-09-07	2019-09-07
ENSMUSG00000030881	39.9658	51.7211	-0.371987	0.00964253	0.0385292	TRUE	7:105634203-105640416	Arfip2	Arfip2
ENSMUSG00000043323	18.9605	24.5644	-0.373575	0.00843662	0.0346696	TRUE	5:110361754-110448503	Fbrsl1	Fbrsl1
ENSMUSG00000003810	61.7611	80.0416	-0.37405	0.00301466	0.0149123	TRUE	4:116306762-116464183	Mast2	Mast2
ENSMUSG00000021832	81.314	105.382	-0.374059	0.00780348	0.0325805	TRUE	14:45329824-45349071	Psmc6	Psmc6
ENSMUSG00000058355	94.7151	122.811	-0.374778	0.00709109	0.0301827	TRUE	8:79683442-79711740	Abce1	Abce1
ENSMUSG00000027968	74.7879	96.9853	-0.374961	0.0110773	0.0432019	TRUE	3:127536714-127553349	Larp7	Larp7
ENSMUSG00000029462	78.5429	101.906	-0.37568	0.00767822	0.0321762	TRUE	5:122354369-122364984	Vps29	Vps29
ENSMUSG00000028851	298.535	387.378	-0.375844	0.00393877	0.0186279	TRUE	4:133532542-133545996	Nudc	Nudc
ENSMUSG00000029169	148.636	192.95	-0.376443	0.00331607	0.0161669	TRUE	5:52150203-52190514	Dhx15	Dhx15
ENSMUSG00000035266	30.8439	40.0422	-0.376539	0.0044428	0.0205761	TRUE	5:100762145-100798598	Helq	Helq
ENSMUSG00000039000	42.5424	55.2302	-0.376556	0.00489963	0.022396	TRUE	5:29569242-29676092	Ube3c	Ube3c
ENSMUSG00000030447	48.9056	63.4973	-0.376694	0.0117784	0.0454486	TRUE	7:55841745-55932602	Cyfip1	Cyfip1
ENSMUSG00000032560	45.2847	58.8052	-0.37692	0.00789877	0.0329152	TRUE	9:104151282-104262930	Dnajc13	Dnajc13
ENSMUSG00000036450	26.7902	34.8169	-0.378081	0.00832105	0.0342991	TRUE	19:44562850-44576274	Hif1an	Hif1an
ENSMUSG00000025024	43.6807	56.7692	-0.378114	0.00755321	0.0317864	TRUE	19:53379214-53390573	Smndc1	Smndc1
ENSMUSG00000031392	36.9557	48.0334	-0.378243	0.0113038	0.0439682	TRUE	X:74013914-74023918	Irak1	Irak1
ENSMUSG00000003518	26.0182	33.8246	-0.378553	0.0117645	0.0454142	TRUE	11:101971143-101987013	Dusp3	Dusp3
ENSMUSG00000042729	78.4492	102.034	-0.379214	0.0126536	0.0480273	TRUE	19:8735839-8740623	Wdr74	Wdr74
ENSMUSG00000035949	53.8515	70.0482	-0.37936	0.0118396	0.0456059	TRUE	2:34804514-34826311	Fbxw2	Fbxw2
ENSMUSG00000072501	10.7845	14.0314	-0.379696	0.00520676	0.0234935	TRUE	15:66577572-66645255	Phf20l1	Phf20l1
ENSMUSG00000020368	183.441	238.749	-0.380183	0.0096066	0.03842	TRUE	11:50293961-50325673	Canx	Canx
ENSMUSG00000070520	4.87064	6.34159	-0.380733	0.00968974	0.0386746	TRUE	7:64867052-64872997	Ndnl2	Ndnl2
ENSMUSG00000052296	59.9621	78.0805	-0.380911	0.0091409	0.0369949	TRUE	7:4631495-4659019	Ppp6r1	Ppp6r1
ENSMUSG00000025747	63.6702	82.9532	-0.381679	0.00765068	0.032121	TRUE	5:30058202-30073617	Tyms	Tyms
ENSMUSG00000022561	69.5151	90.5834	-0.38192	0.00402273	0.0189798	TRUE	15:76331231-76334907	Gpaa1	Gpaa1
ENSMUSG00000025157	16.4131	21.3953	-0.382447	0.00941192	0.0377681	TRUE	19:41933472-41944095	Zdhhc16	Zdhhc16
ENSMUSG00000030824	120.643	157.273	-0.382529	0.00819626	0.0339192	TRUE	7:45492874-45510406	Nucb1	Nucb1
ENSMUSG00000024218	37.5477	48.9573	-0.382801	0.00634559	0.0277089	TRUE	17:27901122-27909242	Taf11	Taf11
ENSMUSG00000028284	44.8852	58.5295	-0.382926	0.00480804	0.0220224	TRUE	4:31964097-32023467	Map3k7	Map3k7
ENSMUSG00000028986	9.61258	12.536	-0.383084	0.0129413	0.0489029	TRUE	5:24100605-24160792	Klhl7	Klhl7
ENSMUSG00000032469	36.0491	47.0261	-0.383499	0.00810041	0.0335833	TRUE	9:99575799-99584501	Dbr1	Dbr1
ENSMUSG00000032547	67.1232	87.5628	-0.383506	0.0060839	0.0267886	TRUE	9:102834917-102908305	Ryk	Ryk
ENSMUSG00000027637	47.4279	61.8854	-0.383864	0.0129741	0.0489526	TRUE	2:156863128-156873563	1110008F13Rik	1110008F13Rik
ENSMUSG00000037533	13.9319	18.1815	-0.384081	0.00670411	0.0289003	TRUE	11:54522847-54699285	Rapgef6	Rapgef6
ENSMUSG00000022972	79.9841	104.4	-0.384334	0.00912699	0.0369566	TRUE	16:90925809-90934927	1110004E09Rik	1110004E09Rik
ENSMUSG00000008200	57.2194	74.6921	-0.384451	0.00520589	0.0234935	TRUE	2:90745370-90781021	Fnbp4	Fnbp4
ENSMUSG00000009293	105.79	138.145	-0.384974	0.0100267	0.0397883	TRUE	10:77622275-77645993	Ube2g2	Ube2g2
ENSMUSG00000016018	35.3799	46.2079	-0.38521	0.00565528	0.025193	TRUE	13:112867780-112927380	Skiv2l2	Skiv2l2
ENSMUSG00000030522	10.335	13.502	-0.385638	0.0091481	0.0370001	TRUE	7:64287653-64340806	Mtmr10	Mtmr10
ENSMUSG00000075232	45.2198	59.0865	-0.385874	0.00688441	0.0295067	TRUE	10:40287458-40302188	Amd1	Amd1
ENSMUSG00000029726	73.2216	95.676	-0.385888	0.00821675	0.0339868	TRUE	5:137781906-137787655	Mepce	Mepce
ENSMUSG00000038446	15.827	20.6824	-0.386022	0.0126425	0.0479954	TRUE	10:40831626-40883143	Cdc40	Cdc40
ENSMUSG00000021494	31.4771	41.1439	-0.386376	0.00759031	0.0318965	TRUE	13:55530410-55536658	Ddx41	Ddx41
ENSMUSG00000048546	10.9258	14.2832	-0.386583	0.00819662	0.0339192	TRUE	15:81848270-81858326	Tob2	Tob2
ENSMUSG00000020840	67.4178	88.1431	-0.386718	0.00655709	0.028431	TRUE	11:76924809-76987379	Blmh	Blmh
ENSMUSG00000029131	126.493	165.497	-0.387752	0.0111785	0.0435661	TRUE	5:29735688-29818134	Dnajb6	Dnajb6
ENSMUSG00000017421	71.7856	93.9324	-0.387927	0.00344893	0.0167291	TRUE	11:80383279-80405733	Zfp207	Zfp207
ENSMUSG00000030533	28.8661	37.792	-0.388705	0.00663629	0.0286978	TRUE	7:80325292-80341005	Unc45a	Unc45a
ENSMUSG00000038342	15.2247	19.9332	-0.38876	0.0117631	0.0454142	TRUE	5:123394798-123457932	Mlxip	Mlxip
ENSMUSG00000059005	45.5584	59.6566	-0.388963	0.0101089	0.0400523	TRUE	2:75659261-75669407	Hnrnpa3	Hnrnpa3
ENSMUSG00000021963	138.42	181.278	-0.389153	0.0072561	0.0306951	TRUE	14:57798180-57804980	Sap18	Sap18
ENSMUSG00000035575	43.145	56.51	-0.389314	0.00439101	0.0203627	TRUE	11:79932321-79962390	Utp6	Utp6
ENSMUSG00000020739	202.19	264.95	-0.390009	0.00204229	0.0107858	TRUE	11:115564434-115583985	Nup85	Nup85
ENSMUSG00000000531	12.1487	15.9214	-0.390158	0.0119044	0.0457668	TRUE	15:101224207-101232755	Grasp	Grasp
ENSMUSG00000002524	106.974	140.217	-0.390398	0.00807678	0.0335008	TRUE	15:76070184-76080946	Puf60	Puf60
ENSMUSG00000029076	39.8753	52.2728	-0.390564	0.00941946	0.0377899	TRUE	4:155992872-156013610	Sdf4	Sdf4
ENSMUSG00000029141	32.4872	42.592	-0.390711	0.00591955	0.026233	TRUE	5:31526995-31556932	Slc4a1ap	Slc4a1ap
ENSMUSG00000020781	27.2923	35.7965	-0.391324	0.00702824	0.0299723	TRUE	11:115814724-115823094	Tsen54	Tsen54
ENSMUSG00000028409	85.3008	111.887	-0.391415	0.00493902	0.022507	TRUE	4:40736542-40757923	Smu1	Smu1
ENSMUSG00000049550	29.11	38.1834	-0.391432	0.00927755	0.0373799	TRUE	5:123577795-123684618	Clip1	Clip1
ENSMUSG00000061479	88.6492	116.329	-0.392027	0.0104409	0.0412102	TRUE	7:27187005-27196271	Snrpa	Snrpa
ENSMUSG00000004530	113.88	149.45	-0.392151	0.00238139	0.0122298	TRUE	5:113842436-113908758	Coro1c	Coro1c
ENSMUSG00000024767	254.443	333.931	-0.392206	0.0129386	0.0489029	TRUE	19:7198202-7206316	Otub1	Otub1
ENSMUSG00000029376	16.3028	21.3975	-0.392317	0.00735771	0.0310704	TRUE	5:90931117-91021368	Mthfd2l	Mthfd2l
ENSMUSG00000060373	118.651	155.75	-0.392505	0.00356703	0.0172061	TRUE	14:52073380-52104028	Hnrnpc	Hnrnpc
ENSMUSG00000041346	16.6372	21.8441	-0.392831	0.0108461	0.042456	TRUE	11:69561758-69580255	Wrap53	Wrap53
ENSMUSG00000021901	64.2446	84.4161	-0.393942	0.0128765	0.0487491	TRUE	14:31251450-31259944	Bap1	Bap1
ENSMUSG00000071646	206.023	270.726	-0.39403	0.00129927	0.00739477	TRUE	19:8941875-8952303	Mta2	Mta2
ENSMUSG00000034263	13.1925	17.3365	-0.394096	0.0101577	0.0402136	TRUE	9:64960832-64986974	Vwa9	Vwa9
ENSMUSG00000073792	17.3155	22.7561	-0.394187	0.0105899	0.0416196	TRUE	4:99715664-99763460	Alg6	Alg6
ENSMUSG00000036376	18.241	23.9764	-0.394428	0.00666578	0.0287603	TRUE	13:23421539-23423866	Abt1	Abt1
ENSMUSG00000028809	123.194	161.991	-0.394984	0.00843807	0.0346696	TRUE	4:135320484-135353321	Srrm1	Srrm1
ENSMUSG00000036572	18.0671	23.7588	-0.395093	0.00590831	0.0261897	TRUE	X:37091678-37110322	Upf3b	Upf3b
ENSMUSG00000016477	17.5725	23.1108	-0.395245	0.00578653	0.0256944	TRUE	13:29906575-29985668	E2f3	E2f3
ENSMUSG00000031935	10.7105	14.0895	-0.395598	0.00507326	0.0230131	TRUE	9:15260352-15279867	Med17	Med17
ENSMUSG00000032115	66.6224	87.6426	-0.395625	0.0105485	0.0415274	TRUE	9:44379490-44392369	Hyou1	Hyou1
ENSMUSG00000020918	34.9917	46.0338	-0.395679	0.00691534	0.0296109	TRUE	11:100704746-100712465	Kat2a	Kat2a
ENSMUSG00000040565	12.1551	15.9957	-0.396128	0.00307671	0.0151605	TRUE	19:36926079-37012752	Btaf1	Btaf1
ENSMUSG00000027774	31.9875	42.1048	-0.396475	0.00498239	0.0226642	TRUE	3:67430096-67476529	Gfm1	Gfm1
ENSMUSG00000046798	51.3023	67.5616	-0.397179	0.0123709	0.0471647	TRUE	5:5489537-5514958	Cldn12	Cldn12
ENSMUSG00000061613	166.011	218.705	-0.397703	0.00762128	0.0320051	TRUE	17:31647082-31658754	U2af1	U2af1
ENSMUSG00000024387	243.416	320.724	-0.397907	0.00325766	0.0159379	TRUE	17:35116196-35122053	Csnk2b	Csnk2b
ENSMUSG00000028757	102.516	135.118	-0.398373	0.00329175	0.0160783	TRUE	4:138304730-138312628	Ddost	Ddost
ENSMUSG00000021711	22.7344	29.969	-0.39859	0.0116932	0.0451781	TRUE	13:104142149-104178469	Trappc13	Trappc13
ENSMUSG00000020849	736.461	970.976	-0.398828	0.00888131	0.0361419	TRUE	11:75732869-75765845	Ywhae	Ywhae
ENSMUSG00000024974	100.906	133.076	-0.399237	0.0065084	0.0282655	TRUE	19:53600398-53645833	Smc3	Smc3
ENSMUSG00000020630	13.9502	18.4041	-0.399739	0.0124581	0.0474062	TRUE	12:28649602-28659591	Rnaseh1	Rnaseh1
ENSMUSG00000002496	18.498	24.4078	-0.399975	0.00258484	0.013109	TRUE	17:24595937-24632629	Tsc2	Tsc2
ENSMUSG00000024217	34.4915	45.5206	-0.400275	0.00233943	0.0120455	TRUE	17:27839974-27851968	Snrpc	Snrpc
ENSMUSG00000034681	115.958	153.082	-0.400703	0.00471502	0.021662	TRUE	17:24414675-24425895	Rnps1	Rnps1
ENSMUSG00000040006	23.978	31.6577	-0.400843	0.0104981	0.0413835	TRUE	10:7767947-7792824	Ginm1	Ginm1
ENSMUSG00000029635	40.6212	53.6524	-0.40141	0.00156168	0.00861404	TRUE	5:146231230-146302874	Cdk8	Cdk8
ENSMUSG00000025060	80.8968	106.85	-0.401436	0.00354933	0.0171444	TRUE	19:47579678-47645246	Slk	Slk
ENSMUSG00000033166	21.9491	29.0068	-0.402229	0.0107659	0.0422052	TRUE	14:99076634-99099770	Dis3	Dis3
ENSMUSG00000086922	82.3897	108.898	-0.40244	0.00284058	0.0142045	TRUE	6:31141979-31142663	Gm13835	Gm13835
ENSMUSG00000003402	67.2407	88.8863	-0.402627	0.0121055	0.0463803	TRUE	9:22003035-22014219	Prkcsh	Prkcsh
ENSMUSG00000001150	14.3357	18.9545	-0.402927	0.011828	0.0455808	TRUE	10:76468971-76515856	Mcm3ap	Mcm3ap
ENSMUSG00000030417	67.7554	89.6361	-0.403744	0.00981418	0.0391189	TRUE	7:35641982-35647521	Pdcd5	Pdcd5
ENSMUSG00000032477	32.2799	42.7075	-0.403852	0.00208578	0.0109669	TRUE	9:109875579-109893895	Cdc25a	Cdc25a
ENSMUSG00000031924	58.59	77.5268	-0.404041	0.0114061	0.0443008	TRUE	8:107150661-107187470	Cyb5b	Cyb5b
ENSMUSG00000041629	22.0182	29.1371	-0.404162	0.00861958	0.0352775	TRUE	11:113661319-113684155	Fam104a	Fam104a
ENSMUSG00000058503	21.0106	27.804	-0.404175	0.0101733	0.0402542	TRUE	5:3543833-3570238	Fam133b	Fam133b
ENSMUSG00000019951	9.60255	12.7101	-0.404483	0.00360948	0.0173926	TRUE	10:89744991-89819869	Uhrf1bp1l	Uhrf1bp1l
ENSMUSG00000005779	308.402	408.242	-0.404614	0.00990045	0.0393662	TRUE	3:94884093-94886961	Psmb4	Psmb4
ENSMUSG00000027498	64.2413	85.0584	-0.404954	0.00122314	0.00704219	TRUE	2:172370681-172382448	Cstf1	Cstf1
ENSMUSG00000061136	105.108	139.231	-0.405616	0.00987068	0.0393002	TRUE	2:53134704-53191284	Prpf40a	Prpf40a
ENSMUSG00000038503	38.8259	51.4344	-0.405714	0.00382511	0.0181721	TRUE	7:83884466-83901532	Mesdc2	Mesdc2
ENSMUSG00000040940	72.1343	95.5629	-0.405765	0.0042555	0.0198424	TRUE	7:24902912-24926594	Arhgef1	Arhgef1
ENSMUSG00000030663	110.905	146.944	-0.405939	0.00297211	0.0147386	TRUE	7:116039397-116105210	1110004F10Rik	1110004F10Rik
ENSMUSG00000029119	35.2584	46.7567	-0.407206	0.00666095	0.0287603	TRUE	5:36806921-36830653	Man2b2	Man2b2
ENSMUSG00000002280	17.927	23.7787	-0.407537	0.0102615	0.0405763	TRUE	17:25773776-25783332	Narfl	Narfl
ENSMUSG00000069565	174.167	231.055	-0.40777	0.00883692	0.0360022	TRUE	10:80261486-80288408	Dazap1	Dazap1
ENSMUSG00000020056	26.2128	34.7813	-0.408042	0.00797169	0.0331804	TRUE	10:88201093-88246158	Ccdc53	Ccdc53
ENSMUSG00000001127	34.3849	45.6286	-0.408162	0.00935641	0.0376044	TRUE	X:20797814-20860519	Araf	Araf
ENSMUSG00000079677	26.1226	34.6665	-0.408242	0.00931838	0.0374888	TRUE	9:21067520-21073514	Fdx1l	Fdx1l
ENSMUSG00000026646	8.15499	10.8247	-0.408577	0.00719937	0.0305418	TRUE	2:3455815-3475031	Suv39h2	Suv39h2
ENSMUSG00000017264	55.0201	73.0827	-0.409569	0.00289674	0.0144368	TRUE	4:148558429-148582401	Exosc10	Exosc10
ENSMUSG00000022385	27.6843	36.7801	-0.40986	0.00813814	0.033724	TRUE	15:85859707-85876572	Gtse1	Gtse1
ENSMUSG00000023025	27.1433	36.064	-0.409963	0.00178065	0.0096266	TRUE	15:99970074-100016351	Larp4	Larp4
ENSMUSG00000073131	11.1132	14.7683	-0.41023	0.00599171	0.0264871	TRUE	X:71815924-71839757	Vma21	Vma21
ENSMUSG00000013858	62.4728	83.0254	-0.410323	0.00927978	0.0373805	TRUE	10:79974948-79984330	Tmem259	Tmem259
ENSMUSG00000029613	23.7458	31.5639	-0.4106	0.0013757	0.00775236	TRUE	5:143817788-143904251	Eif2ak1	Eif2ak1
ENSMUSG00000063550	12.0274	15.9874	-0.410609	0.00395871	0.0187024	TRUE	7:102134204-102210120	Nup98	Nup98
ENSMUSG00000006599	31.2162	41.4974	-0.410725	0.00528534	0.0238	TRUE	7:46796103-46823800	Gtf2h1	Gtf2h1
ENSMUSG00000021629	15.5193	20.6329	-0.410882	0.0104518	0.0412373	TRUE	13:100802649-100833427	Slc30a5	Slc30a5
ENSMUSG00000028426	188.313	250.396	-0.411074	0.00107561	0.00632733	TRUE	4:55350043-55392237	Rad23b	Rad23b
ENSMUSG00000020691	29.5732	39.3228	-0.411078	0.0049722	0.0226236	TRUE	11:105126425-105140394	Mettl2	Mettl2
ENSMUSG00000020349	47.2094	62.7853	-0.411351	0.00706703	0.030109	TRUE	11:52098681-52127778	Ppp2ca	Ppp2ca
ENSMUSG00000030970	51.3711	68.3214	-0.41138	0.00687401	0.0294763	TRUE	7:132987563-133124354	Ctbp2	Ctbp2
ENSMUSG00000046034	23.0979	30.7238	-0.411593	0.00636846	0.0277748	TRUE	15:27605919-27630693	Otulin	Otulin
ENSMUSG00000070493	241.748	321.581	-0.41168	0.00106516	0.00628308	TRUE	5:129881156-129887470	Chchd2	Chchd2
ENSMUSG00000028703	34.093	45.3652	-0.412111	0.00715199	0.030384	TRUE	4:116075269-116097043	Lrrc41	Lrrc41
ENSMUSG00000021824	56.4808	75.1687	-0.412369	0.0121289	0.0464498	TRUE	14:21031442-21052508	Ap3m1	Ap3m1
ENSMUSG00000010554	16.8178	22.3825	-0.412375	0.00471603	0.021662	TRUE	11:74770830-74828525	Mettl16	Mettl16
ENSMUSG00000015733	102.751	136.75	-0.412379	0.00343274	0.0166668	TRUE	6:17636234-17666972	Capza2	Capza2
ENSMUSG00000038759	41.0675	54.6656	-0.412634	0.00364818	0.0175413	TRUE	6:35177421-35247596	Nup205	Nup205
ENSMUSG00000024007	124.192	165.321	-0.412706	0.0123025	0.0469538	TRUE	17:29250803-29264158	Ppil1	Ppil1
ENSMUSG00000024181	180.784	240.704	-0.412993	0.00921457	0.0371765	TRUE	17:26123520-26126613	Mrpl28	Mrpl28
ENSMUSG00000043962	207.204	275.931	-0.413256	0.00574566	0.0255447	TRUE	4:126164082-126202760	Thrap3	Thrap3
ENSMUSG00000034593	27.5421	36.6818	-0.413424	0.007315	0.0309149	TRUE	9:75071015-75223688	Myo5a	Myo5a
ENSMUSG00000043091	210.782	280.752	-0.413548	0.000854637	0.00521718	TRUE	15:99029891-99038105	Tuba1c	Tuba1c
ENSMUSG00000020988	10.9359	14.5671	-0.413646	0.00240351	0.0123258	TRUE	12:69690436-69724874	L2hgdh	L2hgdh
ENSMUSG00000030846	44.3848	59.1389	-0.414044	0.00812926	0.033695	TRUE	7:128439777-128461717	Tial1	Tial1
ENSMUSG00000030029	24.8231	33.0805	-0.414298	0.007671	0.0321688	TRUE	6:94604529-94700158	Lrig1	Lrig1
ENSMUSG00000020677	55.471	73.9469	-0.414756	0.00594846	0.026335	TRUE	11:83942062-83963088	Ddx52	Ddx52
ENSMUSG00000016252	252.616	336.777	-0.414849	0.0124051	0.0472648	TRUE	2:174461072-174464105	Atp5e	Atp5e
ENSMUSG00000022403	371.431	495.268	-0.415115	0.00473685	0.0217464	TRUE	15:81363669-81400077	St13	St13
ENSMUSG00000033773	9.79744	13.0664	-0.415382	0.0106072	0.0416756	TRUE	5:107597373-107661838	Rpap2	Rpap2
ENSMUSG00000034218	13.8598	18.4853	-0.415472	0.00307591	0.0151605	TRUE	9:53439149-53536740	Atm	Atm
ENSMUSG00000024889	45.2022	60.2971	-0.415696	0.0101586	0.0402136	TRUE	19:4622551-4625617	Rce1	Rce1
ENSMUSG00000000787	242.845	323.951	-0.415741	0.000616997	0.00396765	TRUE	X:13280970-13294052	Ddx3x	Ddx3x
ENSMUSG00000027007	7.64367	10.1998	-0.416208	0.0078311	0.0326637	TRUE	2:79635352-79672966	Ssfa2	Ssfa2
ENSMUSG00000037339	17.5076	23.3642	-0.416319	0.00435789	0.0202511	TRUE	5:33600347-33629635	Fam53a	Fam53a
ENSMUSG00000042377	7.67049	10.2367	-0.416363	0.00299592	0.0148319	TRUE	11:61684091-61709951	Fam83g	Fam83g
ENSMUSG00000045996	59.4019	79.286	-0.416558	0.0112133	0.0436733	TRUE	15:36174010-36177010	Polr2k	Polr2k
ENSMUSG00000034259	20.6199	27.5274	-0.416827	0.00608978	0.0268056	TRUE	15:76327397-76330677	Exosc4	Exosc4
ENSMUSG00000029577	39.176	52.3143	-0.417235	0.00461566	0.0212228	TRUE	5:114380607-114421169	Ube3b	Ube3b
ENSMUSG00000027937	28.0238	37.4242	-0.417321	0.010495	0.0413803	TRUE	3:90231597-90235838	Jtb	Jtb
ENSMUSG00000028657	27.1024	36.2076	-0.41787	0.00901077	0.0366104	TRUE	4:122836242-122859175	Ppt1	Ppt1
ENSMUSG00000047423	45.9052	61.3313	-0.417964	0.00589235	0.0261254	TRUE	19:5425157-5427313	AI837181	AI837181
ENSMUSG00000068882	104.446	139.575	-0.418274	0.0020053	0.0106187	TRUE	2:69861562-69871846	Ssb	Ssb
ENSMUSG00000071454	71.7063	95.8297	-0.418373	0.0109764	0.0428815	TRUE	12:3572381-3781796	Dtnb	Dtnb
ENSMUSG00000057789	55.2673	73.8625	-0.418417	0.00378386	0.0180204	TRUE	17:27019810-27029009	Bak1	Bak1
ENSMUSG00000030056	15.2057	20.3248	-0.418626	0.0106332	0.0417596	TRUE	6:87814269-87838798	Isy1	Isy1
ENSMUSG00000021929	26.6698	35.6492	-0.418661	0.00540053	0.0242272	TRUE	14:61365186-61439947	Kpna3	Kpna3
ENSMUSG00000037905	33.0868	44.2359	-0.418962	0.00650735	0.0282655	TRUE	5:125441568-125460370	Bri3bp	Bri3bp
[truncated: 3,038 more rows]

## Sheet: VHL_KO600_vs_SCR_600
Gene	VHL_KO_600.value	SCR_600.value	log2foldchange	pvalue	padjust	significance	gene_loci	gene_name	gene_description
[truncated: 4,286 more rows]
