# Supplementary material for: Deletion of Von Hippel–Lindau Interferes with Hyper Osmolality Induced Gene Expression and Induces an Unfavorable Gene Expression Pattern
Source: Cancers (Basel). 2020 Feb 12;12(2):420. doi: 10.3390/cancers12020420 (PMC7073186; doi:10.3390/cancers12020420)
Supplement: Supplementary file 1 [file cancers-12-00420-s001.zip › cancers-675002-supplementary revised/VHL-KO KEGGenrich_significant.xlsx]

## Sheet: VHL-KO300_vs_SCR_300 KEGG
Category	ID	Description	GeneRatio	BgRatio	pvalue	padj	Count	geneID
KEGG	mmu01100	Metabolic pathways	423|1930	1298|7916	1.63456e-64	4.87098e-62	423	ENSMUSG00000002010|ENSMUSG00000054958|ENSMUSG00000046598|ENSMUSG00000034926|ENSMUSG00000020868|ENSMUSG00000064354|ENSMUSG00000081221|ENSMUSG00000022853|ENSMUSG00000075419|ENSMUSG00000015647|ENSMUSG00000040479|ENSMUSG00000052738|ENSMUSG00000053604|ENSMUSG00000027068|ENSMUSG00000090035|ENSMUSG00000049091|ENSMUSG00000091952|ENSMUSG00000006442|ENSMUSG00000031349|ENSMUSG00000019916|ENSMUSG00000080893|…
KEGG	mmu05012	Parkinson's disease	80|1930	149|7916	5.16013e-23	7.68859e-21	80	ENSMUSG00000071014|ENSMUSG00000020163|ENSMUSG00000042962|ENSMUSG00000066724|ENSMUSG00000021577|ENSMUSG00000059734|ENSMUSG00000035885|ENSMUSG00000021868|ENSMUSG00000009293|ENSMUSG00000014313|ENSMUSG00000038462|ENSMUSG00000028648|ENSMUSG00000037152|ENSMUSG00000063694|ENSMUSG00000064370|ENSMUSG00000006057|ENSMUSG00000036751|ENSMUSG00000086938|ENSMUSG00000064345|ENSMUSG00000029632|ENSMUSG00000023286|…
KEGG	mmu00190	Oxidative phosphorylation	76|1930	139|7916	2.69358e-22	2.67562e-20	76	ENSMUSG00000071014|ENSMUSG00000020163|ENSMUSG00000042962|ENSMUSG00000066724|ENSMUSG00000021577|ENSMUSG00000059734|ENSMUSG00000035885|ENSMUSG00000014313|ENSMUSG00000038462|ENSMUSG00000028648|ENSMUSG00000037152|ENSMUSG00000064370|ENSMUSG00000006057|ENSMUSG00000036751|ENSMUSG00000086938|ENSMUSG00000064345|ENSMUSG00000029632|ENSMUSG00000022551|ENSMUSG00000101939|ENSMUSG00000009863|ENSMUSG00000080893|…
KEGG	mmu05010	Alzheimer's disease	85|1930	177|7916	6.46432e-22	4.81592e-20	85	ENSMUSG00000085830|ENSMUSG00000071014|ENSMUSG00000002379|ENSMUSG00000042962|ENSMUSG00000009863|ENSMUSG00000021577|ENSMUSG00000059734|ENSMUSG00000035885|ENSMUSG00000058927|ENSMUSG00000014313|ENSMUSG00000038462|ENSMUSG00000028648|ENSMUSG00000037152|ENSMUSG00000056999|ENSMUSG00000064370|ENSMUSG00000004446|ENSMUSG00000006057|ENSMUSG00000036751|ENSMUSG00000024959|ENSMUSG00000086938|ENSMUSG00000036438|…
KEGG	mmu05016	Huntington's disease	90|1930	199|7916	9.64445e-22	5.74809e-20	90	ENSMUSG00000085830|ENSMUSG00000005198|ENSMUSG00000004667|ENSMUSG00000064354|ENSMUSG00000016252|ENSMUSG00000074218|ENSMUSG00000032330|ENSMUSG00000037916|ENSMUSG00000016319|ENSMUSG00000048482|ENSMUSG00000044751|ENSMUSG00000026959|ENSMUSG00000000088|ENSMUSG00000026895|ENSMUSG00000000563|ENSMUSG00000039943|ENSMUSG00000005510|ENSMUSG00000037896|ENSMUSG00000080893|ENSMUSG00000022841|ENSMUSG00000000171|…
KEGG	mmu03040	Spliceosome	67|1930	135|7916	3.69494e-18	1.83516e-16	67	ENSMUSG00000074088|ENSMUSG00000038722|ENSMUSG00000025872|ENSMUSG00000035215|ENSMUSG00000038374|ENSMUSG00000038446|ENSMUSG00000068141|ENSMUSG00000059179|ENSMUSG00000028609|ENSMUSG00000037361|ENSMUSG00000059005|ENSMUSG00000060288|ENSMUSG00000100514|ENSMUSG00000030188|ENSMUSG00000091625|ENSMUSG00000020850|ENSMUSG00000030435|ENSMUSG00000004096|ENSMUSG00000090877|ENSMUSG00000024217|ENSMUSG00000040824|…
KEGG	mmu03013	RNA transport	71|1930	170|7916	4.77547e-16	2.03299e-14	71	ENSMUSG00000029430|ENSMUSG00000069808|ENSMUSG00000025872|ENSMUSG00000038374|ENSMUSG00000006005|ENSMUSG00000031029|ENSMUSG00000081999|ENSMUSG00000027680|ENSMUSG00000089764|ENSMUSG00000051329|ENSMUSG00000029715|ENSMUSG00000062093|ENSMUSG00000030447|ENSMUSG00000057561|ENSMUSG00000054582|ENSMUSG00000034681|ENSMUSG00000049950|ENSMUSG00000063550|ENSMUSG00000030188|ENSMUSG00000027939|ENSMUSG00000035150|…
KEGG	mmu04932	Non-alcoholic fatty liver disease (NAFLD)	62|1930	157|7916	2.41197e-13	8.98459e-12	62	ENSMUSG00000019699|ENSMUSG00000071014|ENSMUSG00000029513|ENSMUSG00000064370|ENSMUSG00000021577|ENSMUSG00000059734|ENSMUSG00000035885|ENSMUSG00000058927|ENSMUSG00000014313|ENSMUSG00000038462|ENSMUSG00000028648|ENSMUSG00000037152|ENSMUSG00000026942|ENSMUSG00000038894|ENSMUSG00000004446|ENSMUSG00000031059|ENSMUSG00000036751|ENSMUSG00000086938|ENSMUSG00000029632|ENSMUSG00000052684|ENSMUSG00000022551|…
KEGG	mmu04141	Protein processing in endoplasmic reticulum	64|1930	167|7916	2.96036e-13	9.80207e-12	64	ENSMUSG00000053317|ENSMUSG00000000826|ENSMUSG00000039100|ENSMUSG00000039703|ENSMUSG00000002015|ENSMUSG00000002014|ENSMUSG00000024079|ENSMUSG00000020368|ENSMUSG00000009293|ENSMUSG00000075701|ENSMUSG00000055401|ENSMUSG00000022400|ENSMUSG00000028577|ENSMUSG00000015839|ENSMUSG00000022174|ENSMUSG00000057069|ENSMUSG00000029613|ENSMUSG00000030036|ENSMUSG00000025130|ENSMUSG00000029616|ENSMUSG00000028416|…
KEGG	mmu03050	Proteasome	33|1930	45|7916	4.81218e-13	1.43403e-11	33	ENSMUSG00000021737|ENSMUSG00000030603|ENSMUSG00000096727|ENSMUSG00000030751|ENSMUSG00000025487|ENSMUSG00000091580|ENSMUSG00000022193|ENSMUSG00000028932|ENSMUSG00000029649|ENSMUSG00000107470|ENSMUSG00000014769|ENSMUSG00000021024|ENSMUSG00000078652|ENSMUSG00000026914|ENSMUSG00000002102|ENSMUSG00000069744|ENSMUSG00000020708|ENSMUSG00000060073|ENSMUSG00000086922|ENSMUSG00000006998|ENSMUSG00000017428|…
KEGG	mmu05169	Epstein-Barr virus infection	76|1930	232|7916	1.28411e-12	3.47878e-11	76	ENSMUSG00000019699|ENSMUSG00000026914|ENSMUSG00000029430|ENSMUSG00000067212|ENSMUSG00000001424|ENSMUSG00000024079|ENSMUSG00000021737|ENSMUSG00000081999|ENSMUSG00000038086|ENSMUSG00000079491|ENSMUSG00000056116|ENSMUSG00000031585|ENSMUSG00000003031|ENSMUSG00000004667|ENSMUSG00000029613|ENSMUSG00000091421|ENSMUSG00000020849|ENSMUSG00000028284|ENSMUSG00000023947|ENSMUSG00000025487|ENSMUSG00000022476|…
KEGG	mmu01200	Carbon metabolism	51|1930	118|7916	2.17618e-12	5.40417e-11	51	ENSMUSG00000002010|ENSMUSG00000022110|ENSMUSG00000021577|ENSMUSG00000021456|ENSMUSG00000041798|ENSMUSG00000021996|ENSMUSG00000020534|ENSMUSG00000031672|ENSMUSG00000022477|ENSMUSG00000023456|ENSMUSG00000009863|ENSMUSG00000083773|ENSMUSG00000024892|ENSMUSG00000078636|ENSMUSG00000005683|ENSMUSG00000085711|ENSMUSG00000022853|ENSMUSG00000053398|ENSMUSG00000070282|ENSMUSG00000024640|ENSMUSG00000032527|…
KEGG	mmu03008	Ribosome biogenesis in eukaryotes	39|1930	83|7916	1.19577e-10	2.74108e-09	39	ENSMUSG00000029430|ENSMUSG00000046865|ENSMUSG00000030138|ENSMUSG00000032834|ENSMUSG00000081999|ENSMUSG00000028430|ENSMUSG00000029715|ENSMUSG00000038563|ENSMUSG00000032026|ENSMUSG00000004268|ENSMUSG00000032288|ENSMUSG00000018040|ENSMUSG00000024387|ENSMUSG00000027722|ENSMUSG00000021418|ENSMUSG00000027133|ENSMUSG00000047417|ENSMUSG00000025266|ENSMUSG00000021149|ENSMUSG00000054079|ENSMUSG00000031403|…
KEGG	mmu00230	Purine metabolism	60|1930	179|7916	1.34508e-10	2.8631e-09	60	ENSMUSG00000021699|ENSMUSG00000002326|ENSMUSG00000054958|ENSMUSG00000087143|ENSMUSG00000023961|ENSMUSG00000039771|ENSMUSG00000035984|ENSMUSG00000004667|ENSMUSG00000026192|ENSMUSG00000029246|ENSMUSG00000053965|ENSMUSG00000020649|ENSMUSG00000022476|ENSMUSG00000025481|ENSMUSG00000062867|ENSMUSG00000049553|ENSMUSG00000035834|ENSMUSG00000036315|ENSMUSG00000079104|ENSMUSG00000038489|ENSMUSG00000038628|…
KEGG	mmu04510	Focal adhesion	64|1930	203|7916	2.67764e-10	5.31958e-09	64	ENSMUSG00000033721|ENSMUSG00000022836|ENSMUSG00000034165|ENSMUSG00000013663|ENSMUSG00000009376|ENSMUSG00000024048|ENSMUSG00000031503|ENSMUSG00000019254|ENSMUSG00000015533|ENSMUSG00000029304|ENSMUSG00000028864|ENSMUSG00000026193|ENSMUSG00000006457|ENSMUSG00000039844|ENSMUSG00000024959|ENSMUSG00000006699|ENSMUSG00000073557|ENSMUSG00000018012|ENSMUSG00000052684|ENSMUSG00000029860|ENSMUSG00000026478|…
KEGG	mmu04144	Endocytosis	80|1930	294|7916	6.53177e-10	1.21654e-08	80	ENSMUSG00000026825|ENSMUSG00000021253|ENSMUSG00000037999|ENSMUSG00000090877|ENSMUSG00000041115|ENSMUSG00000009376|ENSMUSG00000083443|ENSMUSG00000067212|ENSMUSG00000074886|ENSMUSG00000026718|ENSMUSG00000056185|ENSMUSG00000026860|ENSMUSG00000056116|ENSMUSG00000085894|ENSMUSG00000040265|ENSMUSG00000028478|ENSMUSG00000024867|ENSMUSG00000055013|ENSMUSG00000029231|ENSMUSG00000006699|ENSMUSG00000030465|…
KEGG	mmu01230	Biosynthesis of amino acids	36|1930	79|7916	1.16183e-09	2.03663e-08	36	ENSMUSG00000002010|ENSMUSG00000021125|ENSMUSG00000053604|ENSMUSG00000020534|ENSMUSG00000031672|ENSMUSG00000022477|ENSMUSG00000024039|ENSMUSG00000053398|ENSMUSG00000026473|ENSMUSG00000023262|ENSMUSG00000078636|ENSMUSG00000005683|ENSMUSG00000070282|ENSMUSG00000024640|ENSMUSG00000029596|ENSMUSG00000025403|ENSMUSG00000025503|ENSMUSG00000081221|ENSMUSG00000030268|ENSMUSG00000028179|ENSMUSG00000020277|…
KEGG	mmu04810	Regulation of actin cytoskeleton	65|1930	218|7916	1.27764e-09	2.1152e-08	65	ENSMUSG00000022995|ENSMUSG00000033721|ENSMUSG00000022836|ENSMUSG00000073557|ENSMUSG00000029674|ENSMUSG00000031207|ENSMUSG00000019254|ENSMUSG00000026737|ENSMUSG00000004455|ENSMUSG00000025372|ENSMUSG00000018547|ENSMUSG00000030447|ENSMUSG00000026193|ENSMUSG00000006457|ENSMUSG00000026782|ENSMUSG00000006699|ENSMUSG00000022443|ENSMUSG00000018012|ENSMUSG00000029231|ENSMUSG00000027002|ENSMUSG00000030849|…
KEGG	mmu05205	Proteoglycans in cancer	63|1930	208|7916	1.36763e-09	2.14503e-08	63	ENSMUSG00000048583|ENSMUSG00000030093|ENSMUSG00000031834|ENSMUSG00000009376|ENSMUSG00000073557|ENSMUSG00000031207|ENSMUSG00000019254|ENSMUSG00000038086|ENSMUSG00000020516|ENSMUSG00000028864|ENSMUSG00000057897|ENSMUSG00000026193|ENSMUSG00000006699|ENSMUSG00000022637|ENSMUSG00000022996|ENSMUSG00000040940|ENSMUSG00000030287|ENSMUSG00000041417|ENSMUSG00000024486|ENSMUSG00000022346|ENSMUSG00000040385|…
KEGG	mmu03015	mRNA surveillance pathway	39|1930	96|7916	3.22108e-09	4.79941e-08	39	ENSMUSG00000054582|ENSMUSG00000020349|ENSMUSG00000038374|ENSMUSG00000034022|ENSMUSG00000089764|ENSMUSG00000042275|ENSMUSG00000034681|ENSMUSG00000021963|ENSMUSG00000030188|ENSMUSG00000062093|ENSMUSG00000054309|ENSMUSG00000040385|ENSMUSG00000038398|ENSMUSG00000022052|ENSMUSG00000053830|ENSMUSG00000032058|ENSMUSG00000028809|ENSMUSG00000024400|ENSMUSG00000022283|ENSMUSG00000011257|ENSMUSG00000069565|…
KEGG	mmu04142	Lysosome	45|1930	124|7916	3.61895e-09	5.13546e-08	45	ENSMUSG00000007458|ENSMUSG00000021477|ENSMUSG00000031266|ENSMUSG00000035311|ENSMUSG00000040701|ENSMUSG00000000594|ENSMUSG00000003033|ENSMUSG00000026944|ENSMUSG00000028478|ENSMUSG00000030560|ENSMUSG00000028673|ENSMUSG00000023030|ENSMUSG00000004207|ENSMUSG00000030720|ENSMUSG00000003309|ENSMUSG00000031903|ENSMUSG00000021824|ENSMUSG00000009090|ENSMUSG00000020955|ENSMUSG00000022620|ENSMUSG00000042082|…
KEGG	mmu04390	Hippo signaling pathway	51|1930	154|7916	4.35821e-09	5.90339e-08	51	ENSMUSG00000030093|ENSMUSG00000035262|ENSMUSG00000036585|ENSMUSG00000020349|ENSMUSG00000030796|ENSMUSG00000008999|ENSMUSG00000080902|ENSMUSG00000034165|ENSMUSG00000019997|ENSMUSG00000010067|ENSMUSG00000009073|ENSMUSG00000020849|ENSMUSG00000022996|ENSMUSG00000022346|ENSMUSG00000040385|ENSMUSG00000035403|ENSMUSG00000022052|ENSMUSG00000031681|ENSMUSG00000000126|ENSMUSG00000032058|ENSMUSG00000070348|…
KEGG	mmu00240	Pyrimidine metabolism	39|1930	104|7916	1.88807e-08	2.44628e-07	39	ENSMUSG00000054958|ENSMUSG00000022292|ENSMUSG00000087143|ENSMUSG00000005198|ENSMUSG00000039771|ENSMUSG00000020638|ENSMUSG00000035984|ENSMUSG00000004667|ENSMUSG00000031562|ENSMUSG00000022476|ENSMUSG00000049553|ENSMUSG00000035834|ENSMUSG00000028633|ENSMUSG00000002550|ENSMUSG00000013629|ENSMUSG00000038489|ENSMUSG00000038628|ENSMUSG00000020736|ENSMUSG00000030880|ENSMUSG00000000776|ENSMUSG00000041608|…
KEGG	mmu04210	Apoptosis	46|1930	139|7916	2.47424e-08	3.07218e-07	46	ENSMUSG00000019699|ENSMUSG00000028063|ENSMUSG00000031834|ENSMUSG00000021477|ENSMUSG00000062075|ENSMUSG00000058625|ENSMUSG00000058927|ENSMUSG00000068758|ENSMUSG00000027381|ENSMUSG00000026942|ENSMUSG00000004446|ENSMUSG00000024959|ENSMUSG00000063694|ENSMUSG00000024910|ENSMUSG00000052684|ENSMUSG00000043091|ENSMUSG00000030287|ENSMUSG00000041417|ENSMUSG00000068329|ENSMUSG00000072235|ENSMUSG00000028974|…
KEGG	mmu04151	PI3K-Akt signaling pathway	84|1930	350|7916	3.36949e-08	4.00552e-07	84	ENSMUSG00000019699|ENSMUSG00000003865|ENSMUSG00000026840|ENSMUSG00000034165|ENSMUSG00000028040|ENSMUSG00000013663|ENSMUSG00000040329|ENSMUSG00000009376|ENSMUSG00000028364|ENSMUSG00000076755|ENSMUSG00000015533|ENSMUSG00000020516|ENSMUSG00000080902|ENSMUSG00000003031|ENSMUSG00000028864|ENSMUSG00000026193|ENSMUSG00000068758|ENSMUSG00000029304|ENSMUSG00000036585|ENSMUSG00000020849|ENSMUSG00000029231|…
KEGG	mmu05200	Pathways in cancer	92|1930	398|7916	3.49475e-08	4.00552e-07	92	ENSMUSG00000009376|ENSMUSG00000021559|ENSMUSG00000006005|ENSMUSG00000059326|ENSMUSG00000022400|ENSMUSG00000084353|ENSMUSG00000000126|ENSMUSG00000030849|ENSMUSG00000070348|ENSMUSG00000019966|ENSMUSG00000005580|ENSMUSG00000041075|ENSMUSG00000079465|ENSMUSG00000032498|ENSMUSG00000032946|ENSMUSG00000000489|ENSMUSG00000031077|ENSMUSG00000024151|ENSMUSG00000039943|ENSMUSG00000031503|ENSMUSG00000031502|…
KEGG	mmu04260	Cardiac muscle contraction	32|1930	80|7916	1.06158e-07	1.17168e-06	32	ENSMUSG00000035885|ENSMUSG00000014313|ENSMUSG00000038462|ENSMUSG00000064370|ENSMUSG00000033161|ENSMUSG00000003352|ENSMUSG00000036751|ENSMUSG00000086938|ENSMUSG00000028464|ENSMUSG00000022551|ENSMUSG00000025651|ENSMUSG00000064354|ENSMUSG00000097472|ENSMUSG00000074218|ENSMUSG00000032330|ENSMUSG00000007107|ENSMUSG00000030884|ENSMUSG00000099397|ENSMUSG00000020163|ENSMUSG00000029467|ENSMUSG00000031231|…
KEGG	mmu04110	Cell cycle	41|1930	125|7916	1.68209e-07	1.79022e-06	41	ENSMUSG00000002297|ENSMUSG00000034165|ENSMUSG00000029554|ENSMUSG00000029910|ENSMUSG00000024974|ENSMUSG00000080902|ENSMUSG00000022400|ENSMUSG00000003031|ENSMUSG00000020849|ENSMUSG00000083907|ENSMUSG00000022346|ENSMUSG00000037286|ENSMUSG00000091421|ENSMUSG00000030867|ENSMUSG00000070348|ENSMUSG00000061724|ENSMUSG00000018983|ENSMUSG00000022285|ENSMUSG00000041133|ENSMUSG00000038482|ENSMUSG00000040274|…
KEGG	mmu05166	HTLV-I infection	72|1930	295|7916	1.79303e-07	1.84249e-06	72	ENSMUSG00000019699|ENSMUSG00000030093|ENSMUSG00000029430|ENSMUSG00000034165|ENSMUSG00000093651|ENSMUSG00000018983|ENSMUSG00000067212|ENSMUSG00000059743|ENSMUSG00000015605|ENSMUSG00000020368|ENSMUSG00000081999|ENSMUSG00000079491|ENSMUSG00000056116|ENSMUSG00000031633|ENSMUSG00000020700|ENSMUSG00000044674|ENSMUSG00000029231|ENSMUSG00000000126|ENSMUSG00000024912|ENSMUSG00000022996|ENSMUSG00000028645|…
KEGG	mmu04114	Oocyte meiosis	39|1930	116|7916	1.97541e-07	1.96224e-06	39	ENSMUSG00000020349|ENSMUSG00000029910|ENSMUSG00000024974|ENSMUSG00000080902|ENSMUSG00000022400|ENSMUSG00000057897|ENSMUSG00000036438|ENSMUSG00000020849|ENSMUSG00000032058|ENSMUSG00000030287|ENSMUSG00000083907|ENSMUSG00000022610|ENSMUSG00000040385|ENSMUSG00000004936|ENSMUSG00000091421|ENSMUSG00000030867|ENSMUSG00000061724|ENSMUSG00000005580|ENSMUSG00000022285|ENSMUSG00000041133|ENSMUSG00000076432|…
KEGG	mmu03018	RNA degradation	32|1930	83|7916	2.07388e-07	1.9936e-06	32	ENSMUSG00000028322|ENSMUSG00000054582|ENSMUSG00000035215|ENSMUSG00000089764|ENSMUSG00000032565|ENSMUSG00000062093|ENSMUSG00000036270|ENSMUSG00000091625|ENSMUSG00000048546|ENSMUSG00000024359|ENSMUSG00000061559|ENSMUSG00000034321|ENSMUSG00000031843|ENSMUSG00000041477|ENSMUSG00000039356|ENSMUSG00000031848|ENSMUSG00000022283|ENSMUSG00000032396|ENSMUSG00000020277|ENSMUSG00000020423|ENSMUSG00000021196|…
KEGG	mmu00480	Glutathione metabolism	25|1930	57|7916	6.66349e-07	6.20537e-06	25	ENSMUSG00000091561|ENSMUSG00000002797|ENSMUSG00000022562|ENSMUSG00000033318|ENSMUSG00000001663|ENSMUSG00000001665|ENSMUSG00000032350|ENSMUSG00000027603|ENSMUSG00000004035|ENSMUSG00000022292|ENSMUSG00000039682|ENSMUSG00000025068|ENSMUSG00000091952|ENSMUSG00000006442|ENSMUSG00000081752|ENSMUSG00000032348|ENSMUSG00000031400|ENSMUSG00000060803|ENSMUSG00000028124|ENSMUSG00000071708|ENSMUSG00000080845|…
KEGG	mmu04360	Axon guidance	49|1930	176|7916	7.03064e-07	6.34888e-06	49	ENSMUSG00000009376|ENSMUSG00000028040|ENSMUSG00000028064|ENSMUSG00000003934|ENSMUSG00000063531|ENSMUSG00000029674|ENSMUSG00000030257|ENSMUSG00000008999|ENSMUSG00000062929|ENSMUSG00000057897|ENSMUSG00000028780|ENSMUSG00000028664|ENSMUSG00000006699|ENSMUSG00000022995|ENSMUSG00000018012|ENSMUSG00000032547|ENSMUSG00000029869|ENSMUSG00000053158|ENSMUSG00000021904|ENSMUSG00000025207|ENSMUSG00000036606|…
KEGG	mmu00330	Arginine and proline metabolism	23|1930	51|7916	1.26494e-06	1.10868e-05	23	ENSMUSG00000021125|ENSMUSG00000080845|ENSMUSG00000029455|ENSMUSG00000006442|ENSMUSG00000028789|ENSMUSG00000031672|ENSMUSG00000028737|ENSMUSG00000024644|ENSMUSG00000018906|ENSMUSG00000075289|ENSMUSG00000003526|ENSMUSG00000075232|ENSMUSG00000091952|ENSMUSG00000097233|ENSMUSG00000025007|ENSMUSG00000022571|ENSMUSG00000025190|ENSMUSG00000019916|ENSMUSG00000071708|ENSMUSG00000011179|ENSMUSG00000039682|…
KEGG	mmu00270	Cysteine and methionine metabolism	22|1930	49|7916	2.26431e-06	1.91907e-05	22	ENSMUSG00000029326|ENSMUSG00000044986|ENSMUSG00000029596|ENSMUSG00000028179|ENSMUSG00000048087|ENSMUSG00000063229|ENSMUSG00000032350|ENSMUSG00000071711|ENSMUSG00000030268|ENSMUSG00000075232|ENSMUSG00000020629|ENSMUSG00000024039|ENSMUSG00000021311|ENSMUSG00000031672|ENSMUSG00000006442|ENSMUSG00000083836|ENSMUSG00000028124|ENSMUSG00000025190|ENSMUSG00000027597|ENSMUSG00000071708|ENSMUSG00000010911|…
KEGG	mmu04010	MAPK signaling pathway	61|1930	254|7916	2.31834e-06	1.91907e-05	61	ENSMUSG00000019699|ENSMUSG00000028708|ENSMUSG00000071076|ENSMUSG00000062232|ENSMUSG00000020190|ENSMUSG00000027684|ENSMUSG00000031309|ENSMUSG00000020866|ENSMUSG00000022610|ENSMUSG00000021180|ENSMUSG00000003352|ENSMUSG00000006699|ENSMUSG00000018012|ENSMUSG00000052684|ENSMUSG00000018411|ENSMUSG00000023050|ENSMUSG00000030849|ENSMUSG00000022346|ENSMUSG00000028862|ENSMUSG00000090877|ENSMUSG00000032440|…
KEGG	mmu04910	Insulin signaling pathway	41|1930	142|7916	2.57256e-06	2.07196e-05	41	ENSMUSG00000019699|ENSMUSG00000020027|ENSMUSG00000029513|ENSMUSG00000031834|ENSMUSG00000032601|ENSMUSG00000020190|ENSMUSG00000021456|ENSMUSG00000020516|ENSMUSG00000039844|ENSMUSG00000038894|ENSMUSG00000041798|ENSMUSG00000036438|ENSMUSG00000024959|ENSMUSG00000020532|ENSMUSG00000041417|ENSMUSG00000032648|ENSMUSG00000040385|ENSMUSG00000031295|ENSMUSG00000005057|ENSMUSG00000030265|ENSMUSG00000004936|…
KEGG	mmu04015	Rap1 signaling pathway	54|1930	215|7916	2.82492e-06	2.21534e-05	54	ENSMUSG00000085830|ENSMUSG00000019699|ENSMUSG00000031834|ENSMUSG00000028040|ENSMUSG00000024070|ENSMUSG00000062232|ENSMUSG00000097289|ENSMUSG00000031748|ENSMUSG00000026959|ENSMUSG00000036438|ENSMUSG00000006699|ENSMUSG00000039844|ENSMUSG00000018012|ENSMUSG00000041351|ENSMUSG00000029231|ENSMUSG00000022309|ENSMUSG00000041417|ENSMUSG00000041992|ENSMUSG00000018293|ENSMUSG00000040003|ENSMUSG00000028864|…
KEGG	mmu05168	Herpes simplex infection	55|1930	224|7916	4.07552e-06	3.11411e-05	55	ENSMUSG00000032661|ENSMUSG00000020307|ENSMUSG00000066861|ENSMUSG00000067212|ENSMUSG00000005198|ENSMUSG00000024079|ENSMUSG00000058927|ENSMUSG00000037321|ENSMUSG00000056116|ENSMUSG00000042349|ENSMUSG00000036980|ENSMUSG00000029613|ENSMUSG00000063694|ENSMUSG00000018446|ENSMUSG00000028284|ENSMUSG00000052684|ENSMUSG00000025498|ENSMUSG00000032508|ENSMUSG00000024339|ENSMUSG00000029238|ENSMUSG00000037548|…
KEGG	mmu05161	Hepatitis B	41|1930	146|7916	4.56084e-06	3.39782e-05	41	ENSMUSG00000019699|ENSMUSG00000013663|ENSMUSG00000027715|ENSMUSG00000018983|ENSMUSG00000058927|ENSMUSG00000080902|ENSMUSG00000003031|ENSMUSG00000091421|ENSMUSG00000063694|ENSMUSG00000052684|ENSMUSG00000024959|ENSMUSG00000041417|ENSMUSG00000032508|ENSMUSG00000022346|ENSMUSG00000042349|ENSMUSG00000047123|ENSMUSG00000070348|ENSMUSG00000038648|ENSMUSG00000061724|ENSMUSG00000026104|ENSMUSG00000004936|…
KEGG	mmu00510	N-Glycan biosynthesis	21|1930	49|7916	6.75887e-06	4.91254e-05	21	ENSMUSG00000041718|ENSMUSG00000028757|ENSMUSG00000026810|ENSMUSG00000052423|ENSMUSG00000032437|ENSMUSG00000073792|ENSMUSG00000026856|ENSMUSG00000030062|ENSMUSG00000036632|ENSMUSG00000032116|ENSMUSG00000008763|ENSMUSG00000022885|ENSMUSG00000075419|ENSMUSG00000031286|ENSMUSG00000003746|ENSMUSG00000021065|ENSMUSG00000030036|ENSMUSG00000075470|ENSMUSG00000063362|ENSMUSG00000022174|ENSMUSG00000033809
KEGG	mmu05134	Legionellosis	23|1930	58|7916	7.0217e-06	4.98206e-05	23	ENSMUSG00000009112|ENSMUSG00000058927|ENSMUSG00000053830|ENSMUSG00000063694|ENSMUSG00000024870|ENSMUSG00000032508|ENSMUSG00000090877|ENSMUSG00000020386|ENSMUSG00000022556|ENSMUSG00000107383|ENSMUSG00000082536|ENSMUSG00000039005|ENSMUSG00000048076|ENSMUSG00000058427|ENSMUSG00000083327|ENSMUSG00000028452|ENSMUSG00000071644|ENSMUSG00000025980|ENSMUSG00000078945|ENSMUSG00000000290|ENSMUSG00000019977|…
KEGG	mmu05164	Influenza A	45|1930	172|7916	7.6282e-06	5.28652e-05	45	ENSMUSG00000019699|ENSMUSG00000032661|ENSMUSG00000031834|ENSMUSG00000066861|ENSMUSG00000093651|ENSMUSG00000024079|ENSMUSG00000058927|ENSMUSG00000029613|ENSMUSG00000024810|ENSMUSG00000063694|ENSMUSG00000063550|ENSMUSG00000037405|ENSMUSG00000041417|ENSMUSG00000032508|ENSMUSG00000022610|ENSMUSG00000037548|ENSMUSG00000023341|ENSMUSG00000042349|ENSMUSG00000047123|ENSMUSG00000059883|ENSMUSG00000030595|…
KEGG	mmu04115	p53 signaling pathway	25|1930	68|7916	8.33028e-06	5.5165e-05	25	ENSMUSG00000022385|ENSMUSG00000038332|ENSMUSG00000034165|ENSMUSG00000013663|ENSMUSG00000022292|ENSMUSG00000024521|ENSMUSG00000058927|ENSMUSG00000004446|ENSMUSG00000063694|ENSMUSG00000027663|ENSMUSG00000040749|ENSMUSG00000041431|ENSMUSG00000027215|ENSMUSG00000070348|ENSMUSG00000020326|ENSMUSG00000040274|ENSMUSG00000020525|ENSMUSG00000002496|ENSMUSG00000040152|ENSMUSG00000037411|ENSMUSG00000026389|…
KEGG	mmu05211	Renal cell carcinoma	25|1930	68|7916	8.33028e-06	5.5165e-05	25	ENSMUSG00000019699|ENSMUSG00000009376|ENSMUSG00000031834|ENSMUSG00000015709|ENSMUSG00000022400|ENSMUSG00000039844|ENSMUSG00000006699|ENSMUSG00000028645|ENSMUSG00000041417|ENSMUSG00000028864|ENSMUSG00000004936|ENSMUSG00000052684|ENSMUSG00000030265|ENSMUSG00000021253|ENSMUSG00000032633|ENSMUSG00000000489|ENSMUSG00000031987|ENSMUSG00000023951|ENSMUSG00000030774|ENSMUSG00000025499|ENSMUSG00000031284|…
KEGG	mmu01524	Platinum drug resistance	27|1930	78|7916	9.10875e-06	5.77705e-05	27	ENSMUSG00000019699|ENSMUSG00000091561|ENSMUSG00000058927|ENSMUSG00000004446|ENSMUSG00000024959|ENSMUSG00000063694|ENSMUSG00000033318|ENSMUSG00000001663|ENSMUSG00000001665|ENSMUSG00000041417|ENSMUSG00000004035|ENSMUSG00000024151|ENSMUSG00000057789|ENSMUSG00000032498|ENSMUSG00000031077|ENSMUSG00000006567|ENSMUSG00000025068|ENSMUSG00000023953|ENSMUSG00000033792|ENSMUSG00000032348|ENSMUSG00000060803|…
KEGG	mmu04933	AGE-RAGE signaling pathway in diabetic complications	32|1930	103|7916	9.11145e-06	5.77705e-05	32	ENSMUSG00000019699|ENSMUSG00000032440|ENSMUSG00000003031|ENSMUSG00000026193|ENSMUSG00000006699|ENSMUSG00000052684|ENSMUSG00000037405|ENSMUSG00000021948|ENSMUSG00000041417|ENSMUSG00000022610|ENSMUSG00000010660|ENSMUSG00000070348|ENSMUSG00000026104|ENSMUSG00000001506|ENSMUSG00000079465|ENSMUSG00000051177|ENSMUSG00000027962|ENSMUSG00000030265|ENSMUSG00000021253|ENSMUSG00000067158|ENSMUSG00000031740|…
KEGG	mmu03020	RNA polymerase	16|1930	30|7916	1.03604e-05	6.43207e-05	16	ENSMUSG00000022476|ENSMUSG00000005198|ENSMUSG00000049553|ENSMUSG00000035834|ENSMUSG00000028318|ENSMUSG00000029250|ENSMUSG00000036315|ENSMUSG00000039771|ENSMUSG00000020561|ENSMUSG00000038489|ENSMUSG00000038628|ENSMUSG00000030880|ENSMUSG00000027395|ENSMUSG00000000776|ENSMUSG00000033020|ENSMUSG00000004667
KEGG	mmu04145	Phagosome	48|1930	192|7916	1.08098e-05	6.4649e-05	48	ENSMUSG00000007458|ENSMUSG00000053317|ENSMUSG00000076755|ENSMUSG00000021477|ENSMUSG00000067212|ENSMUSG00000020368|ENSMUSG00000058625|ENSMUSG00000037321|ENSMUSG00000056116|ENSMUSG00000052688|ENSMUSG00000019998|ENSMUSG00000036752|ENSMUSG00000043091|ENSMUSG00000022295|ENSMUSG00000024339|ENSMUSG00000037548|ENSMUSG00000053835|ENSMUSG00000028955|ENSMUSG00000072235|ENSMUSG00000035770|ENSMUSG00000038195|…
KEGG	mmu05203	Viral carcinogenesis	57|1930	245|7916	1.08472e-05	6.4649e-05	57	ENSMUSG00000034165|ENSMUSG00000027715|ENSMUSG00000029554|ENSMUSG00000067212|ENSMUSG00000001424|ENSMUSG00000024079|ENSMUSG00000079491|ENSMUSG00000056116|ENSMUSG00000031585|ENSMUSG00000003031|ENSMUSG00000026942|ENSMUSG00000006457|ENSMUSG00000091421|ENSMUSG00000006699|ENSMUSG00000020849|ENSMUSG00000052684|ENSMUSG00000020918|ENSMUSG00000024959|ENSMUSG00000041417|ENSMUSG00000053835|ENSMUSG00000031805|…
KEGG	mmu04066	HIF-1 signaling pathway	33|1930	110|7916	1.21646e-05	7.10796e-05	33	ENSMUSG00000019699|ENSMUSG00000020190|ENSMUSG00000020516|ENSMUSG00000022400|ENSMUSG00000003031|ENSMUSG00000057897|ENSMUSG00000028645|ENSMUSG00000081221|ENSMUSG00000022309|ENSMUSG00000041417|ENSMUSG00000083773|ENSMUSG00000078636|ENSMUSG00000035105|ENSMUSG00000063229|ENSMUSG00000070282|ENSMUSG00000004936|ENSMUSG00000026773|ENSMUSG00000039005|ENSMUSG00000020277|ENSMUSG00000031834|ENSMUSG00000022797|…
KEGG	mmu00062	Fatty acid elongation	15|1930	27|7916	1.35117e-05	7.74325e-05	15	ENSMUSG00000027195|ENSMUSG00000063275|ENSMUSG00000006390|ENSMUSG00000032349|ENSMUSG00000028910|ENSMUSG00000021696|ENSMUSG00000041220|ENSMUSG00000059447|ENSMUSG00000083567|ENSMUSG00000028937|ENSMUSG00000025745|ENSMUSG00000038754|ENSMUSG00000063684|ENSMUSG00000028657|ENSMUSG00000036880
KEGG	mmu01212	Fatty acid metabolism	21|1930	52|7916	1.39104e-05	7.82134e-05	21	ENSMUSG00000028607|ENSMUSG00000027195|ENSMUSG00000063275|ENSMUSG00000083567|ENSMUSG00000032349|ENSMUSG00000028910|ENSMUSG00000023832|ENSMUSG00000041220|ENSMUSG00000018574|ENSMUSG00000059447|ENSMUSG00000037071|ENSMUSG00000022853|ENSMUSG00000048755|ENSMUSG00000024981|ENSMUSG00000025745|ENSMUSG00000021786|ENSMUSG00000020532|ENSMUSG00000063684|ENSMUSG00000018796|ENSMUSG00000028657|ENSMUSG00000036880
KEGG	mmu00010	Glycolysis / Gluconeogenesis	24|1930	66|7916	1.45109e-05	8.00785e-05	24	ENSMUSG00000021456|ENSMUSG00000019102|ENSMUSG00000029455|ENSMUSG00000041798|ENSMUSG00000081221|ENSMUSG00000023456|ENSMUSG00000083773|ENSMUSG00000078636|ENSMUSG00000063229|ENSMUSG00000070282|ENSMUSG00000000168|ENSMUSG00000020277|ENSMUSG00000021196|ENSMUSG00000057666|ENSMUSG00000029171|ENSMUSG00000083836|ENSMUSG00000025236|ENSMUSG00000020664|ENSMUSG00000075296|ENSMUSG00000000628|ENSMUSG00000021748|…
KEGG	mmu04919	Thyroid hormone signaling pathway	34|1930	117|7916	1.579e-05	8.55532e-05	34	ENSMUSG00000019699|ENSMUSG00000010660|ENSMUSG00000064127|ENSMUSG00000024959|ENSMUSG00000033161|ENSMUSG00000018501|ENSMUSG00000020918|ENSMUSG00000041417|ENSMUSG00000026799|ENSMUSG00000017210|ENSMUSG00000032412|ENSMUSG00000070348|ENSMUSG00000022951|ENSMUSG00000026104|ENSMUSG00000004936|ENSMUSG00000007107|ENSMUSG00000028645|ENSMUSG00000038622|ENSMUSG00000030265|ENSMUSG00000029467|ENSMUSG00000031834|…
KEGG	mmu00020	Citrate cycle (TCA cycle)	16|1930	32|7916	1.91781e-05	0.000102055	16	ENSMUSG00000022477|ENSMUSG00000005683|ENSMUSG00000061838|ENSMUSG00000002010|ENSMUSG00000009863|ENSMUSG00000024892|ENSMUSG00000021577|ENSMUSG00000020664|ENSMUSG00000028405|ENSMUSG00000085711|ENSMUSG00000021748|ENSMUSG00000000171|ENSMUSG00000022110|ENSMUSG00000032279|ENSMUSG00000052738|ENSMUSG00000000168
KEGG	mmu04530	Tight junction	38|1930	141|7916	2.16066e-05	0.000112961	38	ENSMUSG00000019699|ENSMUSG00000013663|ENSMUSG00000020349|ENSMUSG00000044279|ENSMUSG00000023906|ENSMUSG00000012296|ENSMUSG00000006457|ENSMUSG00000006699|ENSMUSG00000022443|ENSMUSG00000020536|ENSMUSG00000030189|ENSMUSG00000021948|ENSMUSG00000047230|ENSMUSG00000022052|ENSMUSG00000040003|ENSMUSG00000032058|ENSMUSG00000030265|ENSMUSG00000021108|ENSMUSG00000055976|ENSMUSG00000015143|ENSMUSG00000024048|…
KEGG	mmu05132	Salmonella infection	26|1930	78|7916	2.26274e-05	0.000116258	26	ENSMUSG00000068699|ENSMUSG00000052688|ENSMUSG00000006699|ENSMUSG00000052684|ENSMUSG00000032508|ENSMUSG00000022610|ENSMUSG00000018293|ENSMUSG00000003546|ENSMUSG00000035770|ENSMUSG00000038195|ENSMUSG00000016024|ENSMUSG00000021288|ENSMUSG00000026755|ENSMUSG00000029465|ENSMUSG00000021250|ENSMUSG00000058427|ENSMUSG00000029580|ENSMUSG00000073982|ENSMUSG00000026785|ENSMUSG00000031328|ENSMUSG00000029380|…
KEGG	mmu05210	Colorectal cancer	23|1930	64|7916	2.52436e-05	0.000127502	23	ENSMUSG00000019699|ENSMUSG00000007613|ENSMUSG00000058927|ENSMUSG00000024959|ENSMUSG00000063694|ENSMUSG00000018012|ENSMUSG00000052684|ENSMUSG00000041417|ENSMUSG00000022346|ENSMUSG00000032440|ENSMUSG00000070348|ENSMUSG00000004936|ENSMUSG00000024151|ENSMUSG00000032498|ENSMUSG00000030265|ENSMUSG00000021253|ENSMUSG00000021250|ENSMUSG00000017716|ENSMUSG00000000782|ENSMUSG00000001127|ENSMUSG00000005370|…
KEGG	mmu05160	Hepatitis C	37|1930	137|7916	2.6479e-05	0.000131512	37	ENSMUSG00000019699|ENSMUSG00000032661|ENSMUSG00000066861|ENSMUSG00000020349|ENSMUSG00000023906|ENSMUSG00000024079|ENSMUSG00000026942|ENSMUSG00000029613|ENSMUSG00000024959|ENSMUSG00000025498|ENSMUSG00000047230|ENSMUSG00000041417|ENSMUSG00000022610|ENSMUSG00000022052|ENSMUSG00000042349|ENSMUSG00000047123|ENSMUSG00000032058|ENSMUSG00000026104|ENSMUSG00000078652|ENSMUSG00000030265|ENSMUSG00000021408|…
KEGG	mmu05146	Amoebiasis	32|1930	111|7916	3.14617e-05	0.000153698	32	ENSMUSG00000076755|ENSMUSG00000021125|ENSMUSG00000045827|ENSMUSG00000026840|ENSMUSG00000052688|ENSMUSG00000026193|ENSMUSG00000006457|ENSMUSG00000026478|ENSMUSG00000041417|ENSMUSG00000004951|ENSMUSG00000015647|ENSMUSG00000021823|ENSMUSG00000024421|ENSMUSG00000001506|ENSMUSG00000079465|ENSMUSG00000015143|ENSMUSG00000051177|ENSMUSG00000021403|ENSMUSG00000017831|ENSMUSG00000021253|ENSMUSG00000031834|…
KEGG	mmu05222	Small cell lung cancer	27|1930	85|7916	3.20132e-05	0.00015387	27	ENSMUSG00000019699|ENSMUSG00000013663|ENSMUSG00000018983|ENSMUSG00000026840|ENSMUSG00000058927|ENSMUSG00000003031|ENSMUSG00000026942|ENSMUSG00000026193|ENSMUSG00000084353|ENSMUSG00000063694|ENSMUSG00000026478|ENSMUSG00000041417|ENSMUSG00000022346|ENSMUSG00000070348|ENSMUSG00000015647|ENSMUSG00000024421|ENSMUSG00000079465|ENSMUSG00000027111|ENSMUSG00000016477|ENSMUSG00000040274|ENSMUSG00000067158|…
KEGG	mmu05230	Central carbon metabolism in cancer	23|1930	66|7916	3.73944e-05	0.000176882	23	ENSMUSG00000019699|ENSMUSG00000009376|ENSMUSG00000013663|ENSMUSG00000041798|ENSMUSG00000028645|ENSMUSG00000029231|ENSMUSG00000030849|ENSMUSG00000041417|ENSMUSG00000022346|ENSMUSG00000063229|ENSMUSG00000020277|ENSMUSG00000004936|ENSMUSG00000001918|ENSMUSG00000030265|ENSMUSG00000031834|ENSMUSG00000021196|ENSMUSG00000083836|ENSMUSG00000031400|ENSMUSG00000025499|ENSMUSG00000040010|ENSMUSG00000000628|…
KEGG	mmu00564	Glycerophospholipid metabolism	28|1930	94|7916	5.94333e-05	0.000276736	28	ENSMUSG00000026827|ENSMUSG00000060675|ENSMUSG00000024052|ENSMUSG00000060002|ENSMUSG00000026922|ENSMUSG00000004565|ENSMUSG00000025137|ENSMUSG00000023328|ENSMUSG00000024843|ENSMUSG00000023019|ENSMUSG00000001211|ENSMUSG00000031903|ENSMUSG00000021518|ENSMUSG00000034731|ENSMUSG00000050627|ENSMUSG00000040479|ENSMUSG00000021608|ENSMUSG00000000301|ENSMUSG00000027695|ENSMUSG00000035246|ENSMUSG00000033847|…
KEGG	mmu00260	Glycine, serine and threonine metabolism	17|1930	41|7916	6.89404e-05	0.000310353	17	ENSMUSG00000020664|ENSMUSG00000053398|ENSMUSG00000028179|ENSMUSG00000009614|ENSMUSG00000020534|ENSMUSG00000006378|ENSMUSG00000034424|ENSMUSG00000024039|ENSMUSG00000025270|ENSMUSG00000035637|ENSMUSG00000019326|ENSMUSG00000024640|ENSMUSG00000038871|ENSMUSG00000015970|ENSMUSG00000078651|ENSMUSG00000025403|ENSMUSG00000029596
KEGG	mmu05219	Bladder cancer	17|1930	41|7916	6.89404e-05	0.000310353	17	ENSMUSG00000018983|ENSMUSG00000031740|ENSMUSG00000040152|ENSMUSG00000024486|ENSMUSG00000022346|ENSMUSG00000030265|ENSMUSG00000025499|ENSMUSG00000021559|ENSMUSG00000001127|ENSMUSG00000070348|ENSMUSG00000021180|ENSMUSG00000035027|ENSMUSG00000004936|ENSMUSG00000034974|ENSMUSG00000010067|ENSMUSG00000023951|ENSMUSG00000016477
KEGG	mmu00450	Selenocompound metabolism	11|1930	17|7916	6.97773e-05	0.000310353	11	ENSMUSG00000000811|ENSMUSG00000040213|ENSMUSG00000026662|ENSMUSG00000028179|ENSMUSG00000046994|ENSMUSG00000063179|ENSMUSG00000075704|ENSMUSG00000021311|ENSMUSG00000049091|ENSMUSG00000039648|ENSMUSG00000040354
KEGG	mmu04668	TNF signaling pathway	31|1930	112|7916	7.83274e-05	0.000343258	31	ENSMUSG00000019699|ENSMUSG00000031834|ENSMUSG00000078920|ENSMUSG00000026942|ENSMUSG00000022610|ENSMUSG00000021180|ENSMUSG00000031778|ENSMUSG00000028284|ENSMUSG00000052684|ENSMUSG00000037405|ENSMUSG00000041417|ENSMUSG00000053175|ENSMUSG00000038648|ENSMUSG00000004936|ENSMUSG00000024402|ENSMUSG00000027962|ENSMUSG00000034394|ENSMUSG00000020623|ENSMUSG00000021250|ENSMUSG00000021408|ENSMUSG00000058427|…
KEGG	mmu04152	AMPK signaling pathway	34|1930	129|7916	8.22286e-05	0.000355132	34	ENSMUSG00000019699|ENSMUSG00000029513|ENSMUSG00000020349|ENSMUSG00000021456|ENSMUSG00000020516|ENSMUSG00000038894|ENSMUSG00000020532|ENSMUSG00000028284|ENSMUSG00000041417|ENSMUSG00000022052|ENSMUSG00000032058|ENSMUSG00000070348|ENSMUSG00000038648|ENSMUSG00000034994|ENSMUSG00000026773|ENSMUSG00000003865|ENSMUSG00000026812|ENSMUSG00000038205|ENSMUSG00000020277|ENSMUSG00000030168|ENSMUSG00000031834|…
KEGG	mmu04261	Adrenergic signaling in cardiomyocytes	38|1930	152|7916	8.44205e-05	0.00035939	38	ENSMUSG00000019699|ENSMUSG00000021180|ENSMUSG00000020349|ENSMUSG00000009545|ENSMUSG00000057897|ENSMUSG00000003352|ENSMUSG00000036438|ENSMUSG00000028464|ENSMUSG00000041417|ENSMUSG00000022610|ENSMUSG00000040385|ENSMUSG00000019943|ENSMUSG00000022052|ENSMUSG00000097472|ENSMUSG00000032058|ENSMUSG00000038648|ENSMUSG00000005580|ENSMUSG00000007107|ENSMUSG00000051177|ENSMUSG00000100153|ENSMUSG00000029467|…
KEGG	mmu05145	Toxoplasmosis	31|1930	113|7916	8.9831e-05	0.000377037	31	ENSMUSG00000019699|ENSMUSG00000031834|ENSMUSG00000026840|ENSMUSG00000058927|ENSMUSG00000024959|ENSMUSG00000063694|ENSMUSG00000028284|ENSMUSG00000021868|ENSMUSG00000026478|ENSMUSG00000041417|ENSMUSG00000032508|ENSMUSG00000022610|ENSMUSG00000090877|ENSMUSG00000015647|ENSMUSG00000030595|ENSMUSG00000026104|ENSMUSG00000079547|ENSMUSG00000027111|ENSMUSG00000024421|ENSMUSG00000031392|ENSMUSG00000020623|…
KEGG	mmu04512	ECM-receptor interaction	25|1930	83|7916	0.00012451	0.000515331	25	ENSMUSG00000028364|ENSMUSG00000026840|ENSMUSG00000029304|ENSMUSG00000026193|ENSMUSG00000026478|ENSMUSG00000042284|ENSMUSG00000015647|ENSMUSG00000001119|ENSMUSG00000024421|ENSMUSG00000001506|ENSMUSG00000025321|ENSMUSG00000020592|ENSMUSG00000079465|ENSMUSG00000027111|ENSMUSG00000017009|ENSMUSG00000067158|ENSMUSG00000015533|ENSMUSG00000025348|ENSMUSG00000002900|ENSMUSG00000020689|ENSMUSG00000038486|…
KEGG	mmu05220	Chronic myeloid leukemia	23|1930	73|7916	0.000131793	0.000538005	23	ENSMUSG00000019699|ENSMUSG00000018983|ENSMUSG00000007613|ENSMUSG00000003031|ENSMUSG00000024959|ENSMUSG00000041417|ENSMUSG00000022346|ENSMUSG00000030970|ENSMUSG00000032440|ENSMUSG00000070348|ENSMUSG00000004936|ENSMUSG00000016477|ENSMUSG00000040274|ENSMUSG00000027684|ENSMUSG00000030265|ENSMUSG00000021253|ENSMUSG00000031834|ENSMUSG00000022637|ENSMUSG00000037373|ENSMUSG00000025499|ENSMUSG00000001127|…
KEGG	mmu05162	Measles	35|1930	139|7916	0.000139645	0.000560347	35	ENSMUSG00000019699|ENSMUSG00000032661|ENSMUSG00000034165|ENSMUSG00000066861|ENSMUSG00000024079|ENSMUSG00000076755|ENSMUSG00000003031|ENSMUSG00000031207|ENSMUSG00000029613|ENSMUSG00000028284|ENSMUSG00000041417|ENSMUSG00000032508|ENSMUSG00000090877|ENSMUSG00000023341|ENSMUSG00000042349|ENSMUSG00000031805|ENSMUSG00000070348|ENSMUSG00000030595|ENSMUSG00000026104|ENSMUSG00000019843|ENSMUSG00000039005|…
KEGG	mmu04722	Neurotrophin signaling pathway	32|1930	122|7916	0.000141027	0.000560347	32	ENSMUSG00000019699|ENSMUSG00000042594|ENSMUSG00000031834|ENSMUSG00000021180|ENSMUSG00000046432|ENSMUSG00000031309|ENSMUSG00000039844|ENSMUSG00000057897|ENSMUSG00000036438|ENSMUSG00000024959|ENSMUSG00000006699|ENSMUSG00000020849|ENSMUSG00000023947|ENSMUSG00000021948|ENSMUSG00000041417|ENSMUSG00000022610|ENSMUSG00000000120|ENSMUSG00000030595|ENSMUSG00000004936|ENSMUSG00000052684|ENSMUSG00000060477|…
KEGG	mmu00640	Propanoate metabolism	14|1930	31|7916	0.000146562	0.000574679	14	ENSMUSG00000063229|ENSMUSG00000061838|ENSMUSG00000083836|ENSMUSG00000085711|ENSMUSG00000000340|ENSMUSG00000020664|ENSMUSG00000022853|ENSMUSG00000032263|ENSMUSG00000025745|ENSMUSG00000032527|ENSMUSG00000022110|ENSMUSG00000020532|ENSMUSG00000052738|ENSMUSG00000023832
KEGG	mmu04666	Fc gamma R-mediated phagocytosis	26|1930	90|7916	0.000161507	0.000625053	26	ENSMUSG00000033721|ENSMUSG00000019699|ENSMUSG00000076755|ENSMUSG00000047945|ENSMUSG00000020516|ENSMUSG00000006699|ENSMUSG00000020451|ENSMUSG00000021948|ENSMUSG00000033335|ENSMUSG00000041417|ENSMUSG00000004936|ENSMUSG00000026755|ENSMUSG00000069662|ENSMUSG00000029465|ENSMUSG00000027695|ENSMUSG00000052151|ENSMUSG00000003283|ENSMUSG00000045038|ENSMUSG00000062929|ENSMUSG00000024867|ENSMUSG00000026879|…
KEGG	mmu04514	Cell adhesion molecules (CAMs)	41|1930	176|7916	0.000168936	0.000645424	41	ENSMUSG00000067212|ENSMUSG00000079491|ENSMUSG00000056116|ENSMUSG00000037405|ENSMUSG00000047230|ENSMUSG00000037548|ENSMUSG00000053835|ENSMUSG00000033278|ENSMUSG00000035914|ENSMUSG00000040511|ENSMUSG00000017167|ENSMUSG00000071552|ENSMUSG00000079547|ENSMUSG00000055976|ENSMUSG00000020592|ENSMUSG00000023906|ENSMUSG00000061232|ENSMUSG00000017009|ENSMUSG00000027962|ENSMUSG00000031391|ENSMUSG00000016496|…
KEGG	mmu00900	Terpenoid backbone biosynthesis	12|1930	24|7916	0.000208738	0.000787393	12	ENSMUSG00000023068|ENSMUSG00000024889|ENSMUSG00000093651|ENSMUSG00000059743|ENSMUSG00000026784|ENSMUSG00000043207|ENSMUSG00000038240|ENSMUSG00000058258|ENSMUSG00000015994|ENSMUSG00000041939|ENSMUSG00000023832|ENSMUSG00000083287
KEGG	mmu04978	Mineral absorption	17|1930	46|7916	0.000211457	0.000787677	17	ENSMUSG00000007107|ENSMUSG00000025993|ENSMUSG00000037434|ENSMUSG00000042268|ENSMUSG00000019943|ENSMUSG00000015652|ENSMUSG00000023030|ENSMUSG00000032412|ENSMUSG00000018585|ENSMUSG00000024661|ENSMUSG00000020829|ENSMUSG00000033161|ENSMUSG00000041329|ENSMUSG00000055833|ENSMUSG00000066150|ENSMUSG00000011034|ENSMUSG00000033792
KEGG	mmu04024	cAMP signaling pathway	44|1930	198|7916	0.000245117	0.000901788	44	ENSMUSG00000085830|ENSMUSG00000033721|ENSMUSG00000031834|ENSMUSG00000004455|ENSMUSG00000057897|ENSMUSG00000036438|ENSMUSG00000024959|ENSMUSG00000018012|ENSMUSG00000052684|ENSMUSG00000041417|ENSMUSG00000040385|ENSMUSG00000019943|ENSMUSG00000004936|ENSMUSG00000024451|ENSMUSG00000038648|ENSMUSG00000049511|ENSMUSG00000005580|ENSMUSG00000007107|ENSMUSG00000029467|ENSMUSG00000021699|ENSMUSG00000035262|…
KEGG	mmu04150	mTOR signaling pathway	37|1930	156|7916	0.000253185	0.000920111	37	ENSMUSG00000019699|ENSMUSG00000030093|ENSMUSG00000031834|ENSMUSG00000013663|ENSMUSG00000011096|ENSMUSG00000031309|ENSMUSG00000028646|ENSMUSG00000024913|ENSMUSG00000022996|ENSMUSG00000050552|ENSMUSG00000058655|ENSMUSG00000041417|ENSMUSG00000049550|ENSMUSG00000000126|ENSMUSG00000036106|ENSMUSG00000004936|ENSMUSG00000004285|ENSMUSG00000036904|ENSMUSG00000021981|ENSMUSG00000024170|ENSMUSG00000026812|…
KEGG	mmu04620	Toll-like receptor signaling pathway	27|1930	101|7916	0.000349109	0.00125343	27	ENSMUSG00000019699|ENSMUSG00000031834|ENSMUSG00000029304|ENSMUSG00000020623|ENSMUSG00000028284|ENSMUSG00000052684|ENSMUSG00000041417|ENSMUSG00000032508|ENSMUSG00000022610|ENSMUSG00000042349|ENSMUSG00000047123|ENSMUSG00000016024|ENSMUSG00000026104|ENSMUSG00000004936|ENSMUSG00000039005|ENSMUSG00000031392|ENSMUSG00000059883|ENSMUSG00000021250|ENSMUSG00000051498|ENSMUSG00000031077|ENSMUSG00000021408|…
KEGG	mmu05323	Rheumatoid arthritis	24|1930	85|7916	0.000374486	0.00132853	24	ENSMUSG00000024399|ENSMUSG00000076755|ENSMUSG00000021477|ENSMUSG00000052684|ENSMUSG00000037405|ENSMUSG00000022309|ENSMUSG00000037548|ENSMUSG00000079547|ENSMUSG00000004285|ENSMUSG00000039005|ENSMUSG00000022295|ENSMUSG00000021253|ENSMUSG00000021250|ENSMUSG00000024121|ENSMUSG00000029371|ENSMUSG00000023951|ENSMUSG00000033793|ENSMUSG00000035042|ENSMUSG00000037649|ENSMUSG00000030830|ENSMUSG00000004371|…
KEGG	mmu04071	Sphingolipid signaling pathway	31|1930	125|7916	0.000405441	0.00142143	31	ENSMUSG00000019699|ENSMUSG00000013663|ENSMUSG00000020349|ENSMUSG00000028245|ENSMUSG00000026942|ENSMUSG00000004446|ENSMUSG00000018012|ENSMUSG00000041417|ENSMUSG00000022610|ENSMUSG00000022052|ENSMUSG00000032058|ENSMUSG00000040451|ENSMUSG00000004936|ENSMUSG00000019843|ENSMUSG00000051177|ENSMUSG00000015714|ENSMUSG00000030265|ENSMUSG00000032908|ENSMUSG00000031834|ENSMUSG00000007564|ENSMUSG00000027695|…
KEGG	mmu04070	Phosphatidylinositol signaling system	26|1930	97|7916	0.000429662	0.00148883	26	ENSMUSG00000028221|ENSMUSG00000026737|ENSMUSG00000018547|ENSMUSG00000030660|ENSMUSG00000036438|ENSMUSG00000013663|ENSMUSG00000030287|ENSMUSG00000041417|ENSMUSG00000034570|ENSMUSG00000010660|ENSMUSG00000021385|ENSMUSG00000034731|ENSMUSG00000040479|ENSMUSG00000060733|ENSMUSG00000015214|ENSMUSG00000051177|ENSMUSG00000029186|ENSMUSG00000029330|ENSMUSG00000024867|ENSMUSG00000039943|ENSMUSG00000033526|…
KEGG	mmu00100	Steroid biosynthesis	10|1930	19|7916	0.000515061	0.00176104	10	ENSMUSG00000022351|ENSMUSG00000032018|ENSMUSG00000031168|ENSMUSG00000026600|ENSMUSG00000031349|ENSMUSG00000021273|ENSMUSG00000001467|ENSMUSG00000034926|ENSMUSG00000006724|ENSMUSG00000058454
KEGG	mmu04120	Ubiquitin mediated proteolysis	34|1930	145|7916	0.000523326	0.00176104	34	ENSMUSG00000020307|ENSMUSG00000025939|ENSMUSG00000009293|ENSMUSG00000029577|ENSMUSG00000022400|ENSMUSG00000074781|ENSMUSG00000038545|ENSMUSG00000023286|ENSMUSG00000035299|ENSMUSG00000040749|ENSMUSG00000003308|ENSMUSG00000032030|ENSMUSG00000019944|ENSMUSG00000041058|ENSMUSG00000083844|ENSMUSG00000022075|ENSMUSG00000039000|ENSMUSG00000037487|ENSMUSG00000021774|ENSMUSG00000025261|ENSMUSG00000024740|…
KEGG	mmu01521	EGFR tyrosine kinase inhibitor resistance	23|1930	82|7916	0.00053002	0.00176104	23	ENSMUSG00000019699|ENSMUSG00000009376|ENSMUSG00000013663|ENSMUSG00000020516|ENSMUSG00000027381|ENSMUSG00000028864|ENSMUSG00000024959|ENSMUSG00000029231|ENSMUSG00000030849|ENSMUSG00000041417|ENSMUSG00000018166|ENSMUSG00000023951|ENSMUSG00000004936|ENSMUSG00000030265|ENSMUSG00000031834|ENSMUSG00000000489|ENSMUSG00000028019|ENSMUSG00000025499|ENSMUSG00000001127|ENSMUSG00000028495|ENSMUSG00000035027|…
KEGG	mmu05212	Pancreatic cancer	20|1930	66|7916	0.000531857	0.00176104	20	ENSMUSG00000019699|ENSMUSG00000040274|ENSMUSG00000031834|ENSMUSG00000041417|ENSMUSG00000001127|ENSMUSG00000030265|ENSMUSG00000021253|ENSMUSG00000032440|ENSMUSG00000027695|ENSMUSG00000018983|ENSMUSG00000007613|ENSMUSG00000070348|ENSMUSG00000024563|ENSMUSG00000018012|ENSMUSG00000026104|ENSMUSG00000004936|ENSMUSG00000024959|ENSMUSG00000006699|ENSMUSG00000023951|ENSMUSG00000016477
KEGG	mmu00280	Valine, leucine and isoleucine degradation	18|1930	56|7916	0.000559634	0.00183265	18	ENSMUSG00000028672|ENSMUSG00000030268|ENSMUSG00000021646|ENSMUSG00000021460|ENSMUSG00000029482|ENSMUSG00000029776|ENSMUSG00000029455|ENSMUSG00000000340|ENSMUSG00000059447|ENSMUSG00000020664|ENSMUSG00000022853|ENSMUSG00000032263|ENSMUSG00000025745|ENSMUSG00000032527|ENSMUSG00000023832|ENSMUSG00000063684|ENSMUSG00000031969|ENSMUSG00000036880
KEGG	mmu04072	Phospholipase D signaling pathway	34|1930	146|7916	0.000580729	0.00188106	34	ENSMUSG00000019699|ENSMUSG00000026825|ENSMUSG00000076755|ENSMUSG00000040265|ENSMUSG00000026922|ENSMUSG00000029231|ENSMUSG00000033335|ENSMUSG00000041417|ENSMUSG00000018008|ENSMUSG00000031834|ENSMUSG00000001211|ENSMUSG00000034731|ENSMUSG00000019966|ENSMUSG00000040479|ENSMUSG00000005580|ENSMUSG00000019843|ENSMUSG00000051177|ENSMUSG00000026812|ENSMUSG00000048076|ENSMUSG00000030265|ENSMUSG00000035027|…
KEGG	mmu01522	Endocrine resistance	25|1930	95|7916	0.000686855	0.00220089	25	ENSMUSG00000019699|ENSMUSG00000018983|ENSMUSG00000020516|ENSMUSG00000003031|ENSMUSG00000032185|ENSMUSG00000024959|ENSMUSG00000018501|ENSMUSG00000041417|ENSMUSG00000024486|ENSMUSG00000022610|ENSMUSG00000027314|ENSMUSG00000070348|ENSMUSG00000004936|ENSMUSG00000052684|ENSMUSG00000016477|ENSMUSG00000030265|ENSMUSG00000021250|ENSMUSG00000031834|ENSMUSG00000031740|ENSMUSG00000097305|ENSMUSG00000005580|…
KEGG	mmu00410	beta-Alanine metabolism	13|1930	33|7916	0.000707971	0.00224442	13	ENSMUSG00000075296|ENSMUSG00000024644|ENSMUSG00000019102|ENSMUSG00000071708|ENSMUSG00000022853|ENSMUSG00000019326|ENSMUSG00000025745|ENSMUSG00000075289|ENSMUSG00000078651|ENSMUSG00000006442|ENSMUSG00000081752|ENSMUSG00000097233|ENSMUSG00000029455
KEGG	mmu04914	Progesterone-mediated oocyte maturation	24|1930	90|7916	0.000743714	0.00233291	24	ENSMUSG00000019699|ENSMUSG00000005580|ENSMUSG00000029554|ENSMUSG00000031309|ENSMUSG00000083907|ENSMUSG00000022610|ENSMUSG00000030867|ENSMUSG00000041417|ENSMUSG00000027379|ENSMUSG00000004936|ENSMUSG00000030265|ENSMUSG00000029466|ENSMUSG00000021270|ENSMUSG00000038416|ENSMUSG00000020687|ENSMUSG00000041431|ENSMUSG00000032477|ENSMUSG00000044201|ENSMUSG00000027715|ENSMUSG00000048574|ENSMUSG00000029910|…
KEGG	mmu04350	TGF-beta signaling pathway	23|1930	85|7916	0.000802532	0.00249119	23	ENSMUSG00000020349|ENSMUSG00000008999|ENSMUSG00000020516|ENSMUSG00000022400|ENSMUSG00000022346|ENSMUSG00000032440|ENSMUSG00000031681|ENSMUSG00000032058|ENSMUSG00000032179|ENSMUSG00000041324|ENSMUSG00000038482|ENSMUSG00000035262|ENSMUSG00000021540|ENSMUSG00000021253|ENSMUSG00000007564|ENSMUSG00000037035|ENSMUSG00000040152|ENSMUSG00000001870|ENSMUSG00000025880|ENSMUSG00000036309|ENSMUSG00000007613|…
KEGG	mmu03022	Basal transcription factors	15|1930	44|7916	0.000964499	0.0029631	15	ENSMUSG00000024218|ENSMUSG00000033543|ENSMUSG00000034345|ENSMUSG00000006599|ENSMUSG00000021548|ENSMUSG00000030400|ENSMUSG00000025782|ENSMUSG00000031585|ENSMUSG00000023980|ENSMUSG00000025049|ENSMUSG00000036980|ENSMUSG00000054321|ENSMUSG00000067995|ENSMUSG00000002658|ENSMUSG00000001524
KEGG	mmu00562	Inositol phosphate metabolism	20|1930	70|7916	0.000981418	0.00298431	20	ENSMUSG00000018547|ENSMUSG00000013663|ENSMUSG00000021385|ENSMUSG00000029186|ENSMUSG00000034570|ENSMUSG00000010660|ENSMUSG00000024525|ENSMUSG00000015214|ENSMUSG00000023456|ENSMUSG00000039943|ENSMUSG00000024867|ENSMUSG00000038855|ENSMUSG00000024896|ENSMUSG00000030660|ENSMUSG00000027531|ENSMUSG00000060733|ENSMUSG00000036834|ENSMUSG00000026737|ENSMUSG00000037940|ENSMUSG00000051177
KEGG	mmu00630	Glyoxylate and dicarboxylate metabolism	12|1930	30|7916	0.00101076	0.00304249	12	ENSMUSG00000022477|ENSMUSG00000006395|ENSMUSG00000026473|ENSMUSG00000020534|ENSMUSG00000005683|ENSMUSG00000034424|ENSMUSG00000020664|ENSMUSG00000028405|ENSMUSG00000035637|ENSMUSG00000032527|ENSMUSG00000023832|ENSMUSG00000025403
KEGG	mmu05142	Chagas disease (American trypanosomiasis)	26|1930	104|7916	0.00102993	0.0030692	26	ENSMUSG00000019699|ENSMUSG00000032440|ENSMUSG00000020349|ENSMUSG00000052684|ENSMUSG00000041417|ENSMUSG00000032508|ENSMUSG00000022610|ENSMUSG00000022052|ENSMUSG00000047123|ENSMUSG00000032058|ENSMUSG00000051177|ENSMUSG00000031392|ENSMUSG00000051498|ENSMUSG00000021253|ENSMUSG00000021250|ENSMUSG00000059883|ENSMUSG00000007564|ENSMUSG00000031077|ENSMUSG00000031748|ENSMUSG00000035042|ENSMUSG00000039943|…
KEGG	mmu00051	Fructose and mannose metabolism	13|1930	35|7916	0.00109771	0.00323878	13	ENSMUSG00000022474|ENSMUSG00000020277|ENSMUSG00000001642|ENSMUSG00000034371|ENSMUSG00000038372|ENSMUSG00000021456|ENSMUSG00000023456|ENSMUSG00000000628|ENSMUSG00000021196|ENSMUSG00000032306|ENSMUSG00000025648|ENSMUSG00000029162|ENSMUSG00000026773
KEGG	mmu00970	Aminoacyl-tRNA biosynthesis	19|1930	66|7916	0.00120506	0.00352067	19	ENSMUSG00000023938|ENSMUSG00000037851|ENSMUSG00000038838|ENSMUSG00000026615|ENSMUSG00000029777|ENSMUSG00000032604|ENSMUSG00000026245|ENSMUSG00000046994|ENSMUSG00000010755|ENSMUSG00000040354|ENSMUSG00000018848|ENSMUSG00000063179|ENSMUSG00000022241|ENSMUSG00000001380|ENSMUSG00000021266|ENSMUSG00000029536|ENSMUSG00000021420|ENSMUSG00000028292|ENSMUSG00000024587
KEGG	mmu04146	Peroxisome	22|1930	83|7916	0.00129053	0.00373377	22	ENSMUSG00000022982|ENSMUSG00000036775|ENSMUSG00000029499|ENSMUSG00000041939|ENSMUSG00000031378|ENSMUSG00000020283|ENSMUSG00000029047|ENSMUSG00000018733|ENSMUSG00000042410|ENSMUSG00000006818|ENSMUSG00000022853|ENSMUSG00000024981|ENSMUSG00000026664|ENSMUSG00000028672|ENSMUSG00000028691|ENSMUSG00000026853|ENSMUSG00000034875|ENSMUSG00000018796|ENSMUSG00000024507|ENSMUSG00000022210|ENSMUSG00000003623|…
KEGG	mmu05218	Melanoma	20|1930	72|7916	0.00130831	0.00373503	20	ENSMUSG00000019699|ENSMUSG00000040274|ENSMUSG00000024959|ENSMUSG00000041417|ENSMUSG00000013663|ENSMUSG00000029231|ENSMUSG00000030265|ENSMUSG00000025499|ENSMUSG00000031834|ENSMUSG00000028864|ENSMUSG00000000489|ENSMUSG00000018983|ENSMUSG00000001127|ENSMUSG00000070348|ENSMUSG00000035027|ENSMUSG00000004936|ENSMUSG00000036585|ENSMUSG00000009376|ENSMUSG00000028019|ENSMUSG00000016477
KEGG	mmu04022	cGMP-PKG signaling pathway	37|1930	173|7916	0.00131603	0.00373503	37	ENSMUSG00000019699|ENSMUSG00000022836|ENSMUSG00000031633|ENSMUSG00000038894|ENSMUSG00000036438|ENSMUSG00000024959|ENSMUSG00000053965|ENSMUSG00000021868|ENSMUSG00000030287|ENSMUSG00000041417|ENSMUSG00000040385|ENSMUSG00000019943|ENSMUSG00000004936|ENSMUSG00000067106|ENSMUSG00000038648|ENSMUSG00000021771|ENSMUSG00000007107|ENSMUSG00000015605|ENSMUSG00000016319|ENSMUSG00000051177|ENSMUSG00000100153|…
KEGG	mmu05215	Prostate cancer	23|1930	89|7916	0.00134892	0.00379225	23	ENSMUSG00000019699|ENSMUSG00000031834|ENSMUSG00000013663|ENSMUSG00000018983|ENSMUSG00000003031|ENSMUSG00000024959|ENSMUSG00000029231|ENSMUSG00000030849|ENSMUSG00000041417|ENSMUSG00000070348|ENSMUSG00000038648|ENSMUSG00000004936|ENSMUSG00000016477|ENSMUSG00000030265|ENSMUSG00000035027|ENSMUSG00000021270|ENSMUSG00000000489|ENSMUSG00000028019|ENSMUSG00000060803|ENSMUSG00000025499|ENSMUSG00000000782|…
KEGG	mmu05231	Choline metabolism in cancer	25|1930	101|7916	0.00143055	0.00398414	25	ENSMUSG00000019699|ENSMUSG00000060002|ENSMUSG00000020516|ENSMUSG00000018012|ENSMUSG00000052684|ENSMUSG00000029231|ENSMUSG00000024843|ENSMUSG00000041417|ENSMUSG00000034731|ENSMUSG00000040479|ENSMUSG00000004936|ENSMUSG00000026812|ENSMUSG00000030265|ENSMUSG00000021250|ENSMUSG00000031834|ENSMUSG00000027695|ENSMUSG00000035246|ENSMUSG00000000489|ENSMUSG00000052151|ENSMUSG00000024867|ENSMUSG00000033847|…
KEGG	mmu04215	Apoptosis - multiple species	12|1930	32|7916	0.00157889	0.00435656	12	ENSMUSG00000026278|ENSMUSG00000063694|ENSMUSG00000017716|ENSMUSG00000024521|ENSMUSG00000068329|ENSMUSG00000058927|ENSMUSG00000031077|ENSMUSG00000020486|ENSMUSG00000027381|ENSMUSG00000000120|ENSMUSG00000004446|ENSMUSG00000057789
KEGG	mmu00670	One carbon pool by folate	9|1930	19|7916	0.00172367	0.00466988	9	ENSMUSG00000029009|ENSMUSG00000020534|ENSMUSG00000022962|ENSMUSG00000021707|ENSMUSG00000021311|ENSMUSG00000021048|ENSMUSG00000026192|ENSMUSG00000025747|ENSMUSG00000025403
KEGG	mmu05412	Arrhythmogenic right ventricular cardiomyopathy (ARVC)	20|1930	74|7916	0.00172378	0.00466988	20	ENSMUSG00000041957|ENSMUSG00000044393|ENSMUSG00000015533|ENSMUSG00000028063|ENSMUSG00000029467|ENSMUSG00000042284|ENSMUSG00000000782|ENSMUSG00000026208|ENSMUSG00000020882|ENSMUSG00000050953|ENSMUSG00000024304|ENSMUSG00000015143|ENSMUSG00000006457|ENSMUSG00000003352|ENSMUSG00000029580|ENSMUSG00000020689|ENSMUSG00000025348|ENSMUSG00000054889|ENSMUSG00000027111|ENSMUSG00000025321
KEGG	mmu04921	Oxytocin signaling pathway	34|1930	158|7916	0.00184359	0.00494945	34	ENSMUSG00000022836|ENSMUSG00000029513|ENSMUSG00000019254|ENSMUSG00000057897|ENSMUSG00000003352|ENSMUSG00000036438|ENSMUSG00000073557|ENSMUSG00000052684|ENSMUSG00000030287|ENSMUSG00000041417|ENSMUSG00000040385|ENSMUSG00000030265|ENSMUSG00000070348|ENSMUSG00000022951|ENSMUSG00000034994|ENSMUSG00000004936|ENSMUSG00000051177|ENSMUSG00000038205|ENSMUSG00000100153|ENSMUSG00000021250|ENSMUSG00000031834|…
KEGG	mmu04550	Signaling pathways regulating pluripotency of stem cells	31|1930	140|7916	0.00195538	0.0051931	31	ENSMUSG00000019699|ENSMUSG00000030093|ENSMUSG00000026739|ENSMUSG00000022610|ENSMUSG00000029249|ENSMUSG00000000126|ENSMUSG00000022996|ENSMUSG00000027660|ENSMUSG00000030849|ENSMUSG00000041417|ENSMUSG00000022346|ENSMUSG00000031681|ENSMUSG00000031805|ENSMUSG00000054263|ENSMUSG00000004936|ENSMUSG00000041075|ENSMUSG00000036904|ENSMUSG00000034394|ENSMUSG00000021540|ENSMUSG00000030265|ENSMUSG00000031834|…
KEGG	mmu04915	Estrogen signaling pathway	24|1930	98|7916	0.00198493	0.0051931	24	ENSMUSG00000019699|ENSMUSG00000031834|ENSMUSG00000036438|ENSMUSG00000052684|ENSMUSG00000021948|ENSMUSG00000030287|ENSMUSG00000041417|ENSMUSG00000024486|ENSMUSG00000024462|ENSMUSG00000090877|ENSMUSG00000038648|ENSMUSG00000004936|ENSMUSG00000051177|ENSMUSG00000030265|ENSMUSG00000021250|ENSMUSG00000035027|ENSMUSG00000021270|ENSMUSG00000031740|ENSMUSG00000031748|ENSMUSG00000039943|ENSMUSG00000005580|…
KEGG	mmu04213	Longevity regulating pathway - multiple species	18|1930	64|7916	0.00198662	0.0051931	18	ENSMUSG00000019699|ENSMUSG00000029513|ENSMUSG00000020091|ENSMUSG00000038205|ENSMUSG00000030265|ENSMUSG00000025499|ENSMUSG00000001829|ENSMUSG00000031834|ENSMUSG00000011096|ENSMUSG00000006818|ENSMUSG00000020516|ENSMUSG00000032060|ENSMUSG00000038894|ENSMUSG00000090877|ENSMUSG00000005580|ENSMUSG00000037025|ENSMUSG00000022982|ENSMUSG00000041417
KEGG	mmu04068	FoxO signaling pathway	30|1930	135|7916	0.00218401	0.00563402	30	ENSMUSG00000019699|ENSMUSG00000029513|ENSMUSG00000032440|ENSMUSG00000013663|ENSMUSG00000027381|ENSMUSG00000038894|ENSMUSG00000083907|ENSMUSG00000007613|ENSMUSG00000037111|ENSMUSG00000006818|ENSMUSG00000030867|ENSMUSG00000070348|ENSMUSG00000004936|ENSMUSG00000017868|ENSMUSG00000038205|ENSMUSG00000030265|ENSMUSG00000021253|ENSMUSG00000031834|ENSMUSG00000041431|ENSMUSG00000055148|ENSMUSG00000041417|…
KEGG	mmu05152	Tuberculosis	37|1930	179|7916	0.00219311	0.00563402	37	ENSMUSG00000019699|ENSMUSG00000076755|ENSMUSG00000058927|ENSMUSG00000057897|ENSMUSG00000004446|ENSMUSG00000036438|ENSMUSG00000024959|ENSMUSG00000063694|ENSMUSG00000032897|ENSMUSG00000032688|ENSMUSG00000032508|ENSMUSG00000022610|ENSMUSG00000037548|ENSMUSG00000024359|ENSMUSG00000016024|ENSMUSG00000026104|ENSMUSG00000079547|ENSMUSG00000060477|ENSMUSG00000039005|ENSMUSG00000031392|ENSMUSG00000059883|…
KEGG	mmu01210	2-Oxocarboxylic acid metabolism	9|1930	20|7916	0.00226755	0.00577547	9	ENSMUSG00000022477|ENSMUSG00000002010|ENSMUSG00000030268|ENSMUSG00000025190|ENSMUSG00000023262|ENSMUSG00000005683|ENSMUSG00000028405|ENSMUSG00000032279|ENSMUSG00000031672
KEGG	mmu05214	Glioma	18|1930	65|7916	0.00229055	0.0057846	18	ENSMUSG00000019699|ENSMUSG00000040274|ENSMUSG00000041417|ENSMUSG00000013663|ENSMUSG00000029231|ENSMUSG00000030265|ENSMUSG00000025499|ENSMUSG00000031834|ENSMUSG00000000489|ENSMUSG00000018983|ENSMUSG00000001127|ENSMUSG00000070348|ENSMUSG00000057897|ENSMUSG00000035027|ENSMUSG00000004936|ENSMUSG00000036438|ENSMUSG00000035109|ENSMUSG00000016477
KEGG	mmu00520	Amino sugar and nucleotide sugar metabolism	15|1930	49|7916	0.00232496	0.00582217	15	ENSMUSG00000030282|ENSMUSG00000028671|ENSMUSG00000022474|ENSMUSG00000031387|ENSMUSG00000036073|ENSMUSG00000032872|ENSMUSG00000029171|ENSMUSG00000038372|ENSMUSG00000000628|ENSMUSG00000028479|ENSMUSG00000026956|ENSMUSG00000028621|ENSMUSG00000041798|ENSMUSG00000036820|ENSMUSG00000032306
KEGG	mmu04912	GnRH signaling pathway	22|1930	88|7916	0.00240684	0.00595856	22	ENSMUSG00000057897|ENSMUSG00000036438|ENSMUSG00000006699|ENSMUSG00000052684|ENSMUSG00000021948|ENSMUSG00000030287|ENSMUSG00000024486|ENSMUSG00000022610|ENSMUSG00000004936|ENSMUSG00000051177|ENSMUSG00000020623|ENSMUSG00000020700|ENSMUSG00000030265|ENSMUSG00000027695|ENSMUSG00000033847|ENSMUSG00000031740|ENSMUSG00000000957|ENSMUSG00000039943|ENSMUSG00000005580|ENSMUSG00000025499|ENSMUSG00000035027|…
KEGG	mmu00620	Pyruvate metabolism	13|1930	39|7916	0.00241942	0.00595856	13	ENSMUSG00000063229|ENSMUSG00000083836|ENSMUSG00000023832|ENSMUSG00000075391|ENSMUSG00000024158|ENSMUSG00000020664|ENSMUSG00000024892|ENSMUSG00000035637|ENSMUSG00000021748|ENSMUSG00000029455|ENSMUSG00000020532|ENSMUSG00000024026|ENSMUSG00000000168
KEGG	mmu05100	Bacterial invasion of epithelial cells	20|1930	78|7916	0.00289563	0.00707293	20	ENSMUSG00000026825|ENSMUSG00000033335|ENSMUSG00000047547|ENSMUSG00000009376|ENSMUSG00000029465|ENSMUSG00000059248|ENSMUSG00000031834|ENSMUSG00000040265|ENSMUSG00000031955|ENSMUSG00000041417|ENSMUSG00000073982|ENSMUSG00000028478|ENSMUSG00000021823|ENSMUSG00000026193|ENSMUSG00000029580|ENSMUSG00000031078|ENSMUSG00000006699|ENSMUSG00000022637|ENSMUSG00000035109|ENSMUSG00000026755
KEGG	mmu04974	Protein digestion and absorption	22|1930	90|7916	0.00304012	0.00736551	22	ENSMUSG00000020261|ENSMUSG00000045672|ENSMUSG00000009545|ENSMUSG00000022899|ENSMUSG00000001918|ENSMUSG00000025650|ENSMUSG00000024330|ENSMUSG00000001119|ENSMUSG00000032332|ENSMUSG00000007107|ENSMUSG00000001506|ENSMUSG00000079465|ENSMUSG00000026837|ENSMUSG00000067158|ENSMUSG00000000958|ENSMUSG00000033161|ENSMUSG00000022462|ENSMUSG00000031503|ENSMUSG00000031502|ENSMUSG00000054342|ENSMUSG00000032412|…
KEGG	mmu05416	Viral myocarditis	23|1930	96|7916	0.00307579	0.00739182	23	ENSMUSG00000076755|ENSMUSG00000067212|ENSMUSG00000058927|ENSMUSG00000079491|ENSMUSG00000056116|ENSMUSG00000004446|ENSMUSG00000063694|ENSMUSG00000018012|ENSMUSG00000037405|ENSMUSG00000037548|ENSMUSG00000053835|ENSMUSG00000070348|ENSMUSG00000079547|ENSMUSG00000019843|ENSMUSG00000061232|ENSMUSG00000016283|ENSMUSG00000029580|ENSMUSG00000073402|ENSMUSG00000037649|ENSMUSG00000030830|ENSMUSG00000000290|…
KEGG	mmu02010	ABC transporters	14|1930	46|7916	0.00334767	0.00793	14	ENSMUSG00000031378|ENSMUSG00000037321|ENSMUSG00000026944|ENSMUSG00000029802|ENSMUSG00000028125|ENSMUSG00000024339|ENSMUSG00000028970|ENSMUSG00000032131|ENSMUSG00000028973|ENSMUSG00000032842|ENSMUSG00000024030|ENSMUSG00000018800|ENSMUSG00000032849|ENSMUSG00000031333
KEGG	mmu04670	Leukocyte transendothelial migration	27|1930	121|7916	0.00335295	0.00793	27	ENSMUSG00000033721|ENSMUSG00000024048|ENSMUSG00000023906|ENSMUSG00000031207|ENSMUSG00000006457|ENSMUSG00000006699|ENSMUSG00000037405|ENSMUSG00000031955|ENSMUSG00000047230|ENSMUSG00000041417|ENSMUSG00000022610|ENSMUSG00000021823|ENSMUSG00000026430|ENSMUSG00000055976|ENSMUSG00000015143|ENSMUSG00000027962|ENSMUSG00000031740|ENSMUSG00000050520|ENSMUSG00000029580|ENSMUSG00000030830|ENSMUSG00000000290|…
KEGG	mmu00030	Pentose phosphate pathway	11|1930	31|7916	0.00345672	0.00804767	11	ENSMUSG00000029171|ENSMUSG00000023070|ENSMUSG00000031400|ENSMUSG00000020277|ENSMUSG00000021456|ENSMUSG00000079104|ENSMUSG00000021196|ENSMUSG00000025503|ENSMUSG00000028961|ENSMUSG00000053604|ENSMUSG00000021957
KEGG	mmu03060	Protein export	11|1930	31|7916	0.00345672	0.00804767	11	ENSMUSG00000053317|ENSMUSG00000030082|ENSMUSG00000024516|ENSMUSG00000027706|ENSMUSG00000019802|ENSMUSG00000035227|ENSMUSG00000021917|ENSMUSG00000056899|ENSMUSG00000000959|ENSMUSG00000032042|ENSMUSG00000014504
KEGG	mmu04270	Vascular smooth muscle contraction	28|1930	128|7916	0.00362483	0.00837364	28	ENSMUSG00000022836|ENSMUSG00000019254|ENSMUSG00000036438|ENSMUSG00000073557|ENSMUSG00000078597|ENSMUSG00000021948|ENSMUSG00000040940|ENSMUSG00000030287|ENSMUSG00000040385|ENSMUSG00000021108|ENSMUSG00000004936|ENSMUSG00000051177|ENSMUSG00000029761|ENSMUSG00000100153|ENSMUSG00000033847|ENSMUSG00000005580|ENSMUSG00000045038|ENSMUSG00000028469|ENSMUSG00000004455|ENSMUSG00000050541|ENSMUSG00000039943|…
KEGG	mmu04612	Antigen processing and presentation	23|1930	98|7916	0.00382276	0.00876295	23	ENSMUSG00000021477|ENSMUSG00000020361|ENSMUSG00000067212|ENSMUSG00000020368|ENSMUSG00000079491|ENSMUSG00000056116|ENSMUSG00000032897|ENSMUSG00000024339|ENSMUSG00000037548|ENSMUSG00000053835|ENSMUSG00000079547|ENSMUSG00000078652|ENSMUSG00000061232|ENSMUSG00000021270|ENSMUSG00000073402|ENSMUSG00000037321|ENSMUSG00000037649|ENSMUSG00000016283|ENSMUSG00000035929|ENSMUSG00000021939|ENSMUSG00000090877|…
KEGG	mmu00052	Galactose metabolism	11|1930	32|7916	0.00420883	0.00952714	11	ENSMUSG00000028671|ENSMUSG00000031266|ENSMUSG00000001642|ENSMUSG00000020277|ENSMUSG00000036073|ENSMUSG00000029171|ENSMUSG00000000628|ENSMUSG00000021196|ENSMUSG00000045594|ENSMUSG00000041798|ENSMUSG00000025579
KEGG	mmu04012	ErbB signaling pathway	21|1930	87|7916	0.00422008	0.00952714	21	ENSMUSG00000019699|ENSMUSG00000031834|ENSMUSG00000041417|ENSMUSG00000024486|ENSMUSG00000022346|ENSMUSG00000030265|ENSMUSG00000025499|ENSMUSG00000030774|ENSMUSG00000031284|ENSMUSG00000018166|ENSMUSG00000020516|ENSMUSG00000001127|ENSMUSG00000003031|ENSMUSG00000029378|ENSMUSG00000057897|ENSMUSG00000035027|ENSMUSG00000004936|ENSMUSG00000022637|ENSMUSG00000024959|ENSMUSG00000035109|ENSMUSG00000052684
KEGG	mmu04623	Cytosolic DNA-sensing pathway	17|1930	64|7916	0.00427151	0.00957076	17	ENSMUSG00000035042|ENSMUSG00000022476|ENSMUSG00000026535|ENSMUSG00000021408|ENSMUSG00000027514|ENSMUSG00000025498|ENSMUSG00000035834|ENSMUSG00000042349|ENSMUSG00000033020|ENSMUSG00000038489|ENSMUSG00000038628|ENSMUSG00000030595|ENSMUSG00000030880|ENSMUSG00000000776|ENSMUSG00000024810|ENSMUSG00000037860|ENSMUSG00000004667
KEGG	mmu00310	Lysine degradation	15|1930	53|7916	0.00431969	0.00958127	15	ENSMUSG00000020359|ENSMUSG00000034639|ENSMUSG00000039231|ENSMUSG00000021488|ENSMUSG00000071037|ENSMUSG00000037111|ENSMUSG00000032374|ENSMUSG00000026646|ENSMUSG00000049327|ENSMUSG00000022853|ENSMUSG00000042308|ENSMUSG00000025745|ENSMUSG00000034807|ENSMUSG00000023832|ENSMUSG00000029455
KEGG	mmu04122	Sulfur relay system	6|1930	10|7916	0.00434051	0.00958127	6	ENSMUSG00000069020|ENSMUSG00000064120|ENSMUSG00000038888|ENSMUSG00000071711|ENSMUSG00000044986|ENSMUSG00000015536
KEGG	mmu04961	Endocrine and other factor-regulated calcium reabsorption	15|1930	54|7916	0.00499119	0.0109366	15	ENSMUSG00000063089|ENSMUSG00000026825|ENSMUSG00000033335|ENSMUSG00000039943|ENSMUSG00000047547|ENSMUSG00000019943|ENSMUSG00000040265|ENSMUSG00000032412|ENSMUSG00000022841|ENSMUSG00000028478|ENSMUSG00000007107|ENSMUSG00000005580|ENSMUSG00000041329|ENSMUSG00000033161|ENSMUSG00000051177
KEGG	mmu04014	Ras signaling pathway	43|1930	231|7916	0.00548821	0.0119379	43	ENSMUSG00000085830|ENSMUSG00000019699|ENSMUSG00000028040|ENSMUSG00000009376|ENSMUSG00000023951|ENSMUSG00000060675|ENSMUSG00000067629|ENSMUSG00000036402|ENSMUSG00000029458|ENSMUSG00000036438|ENSMUSG00000024959|ENSMUSG00000006699|ENSMUSG00000010067|ENSMUSG00000018012|ENSMUSG00000029231|ENSMUSG00000022309|ENSMUSG00000041417|ENSMUSG00000000120|ENSMUSG00000028864|ENSMUSG00000036585|ENSMUSG00000030265|…
KEGG	mmu04720	Long-term potentiation	17|1930	66|7916	0.00553327	0.0119487	17	ENSMUSG00000085830|ENSMUSG00000039943|ENSMUSG00000100153|ENSMUSG00000025499|ENSMUSG00000031309|ENSMUSG00000001127|ENSMUSG00000022469|ENSMUSG00000004455|ENSMUSG00000057897|ENSMUSG00000035027|ENSMUSG00000004936|ENSMUSG00000026959|ENSMUSG00000036438|ENSMUSG00000040385|ENSMUSG00000030265|ENSMUSG00000030287|ENSMUSG00000051177
KEGG	mmu04310	Wnt signaling pathway	30|1930	146|7916	0.00580014	0.0124348	30	ENSMUSG00000030093|ENSMUSG00000034165|ENSMUSG00000022400|ENSMUSG00000057897|ENSMUSG00000044674|ENSMUSG00000024912|ENSMUSG00000024913|ENSMUSG00000028284|ENSMUSG00000052684|ENSMUSG00000040749|ENSMUSG00000022346|ENSMUSG00000030970|ENSMUSG00000000126|ENSMUSG00000070348|ENSMUSG00000022996|ENSMUSG00000041075|ENSMUSG00000036904|ENSMUSG00000104496|ENSMUSG00000051177|ENSMUSG00000024387|ENSMUSG00000030201|…
KEGG	mmu05410	Hypertrophic cardiomyopathy (HCM)	20|1930	84|7916	0.00585025	0.0124527	20	ENSMUSG00000028063|ENSMUSG00000029513|ENSMUSG00000015533|ENSMUSG00000038205|ENSMUSG00000021253|ENSMUSG00000029467|ENSMUSG00000032366|ENSMUSG00000042284|ENSMUSG00000031799|ENSMUSG00000026208|ENSMUSG00000020882|ENSMUSG00000099397|ENSMUSG00000097472|ENSMUSG00000003352|ENSMUSG00000029580|ENSMUSG00000020689|ENSMUSG00000025348|ENSMUSG00000028464|ENSMUSG00000027111|ENSMUSG00000025321
KEGG	mmu00920	Sulfur metabolism	6|1930	11|7916	0.00611493	0.0129237	6	ENSMUSG00000026617|ENSMUSG00000058927|ENSMUSG00000049858|ENSMUSG00000071711|ENSMUSG00000063694|ENSMUSG00000044986
KEGG	mmu05140	Leishmaniasis	17|1930	67|7916	0.0062693	0.0131567	17	ENSMUSG00000031392|ENSMUSG00000076755|ENSMUSG00000037649|ENSMUSG00000032508|ENSMUSG00000059883|ENSMUSG00000000290|ENSMUSG00000037548|ENSMUSG00000021250|ENSMUSG00000047945|ENSMUSG00000021253|ENSMUSG00000022610|ENSMUSG00000030595|ENSMUSG00000026104|ENSMUSG00000079547|ENSMUSG00000039005|ENSMUSG00000028284|ENSMUSG00000052684
KEGG	mmu05223	Non-small cell lung cancer	15|1930	56|7916	0.00658743	0.0137276	15	ENSMUSG00000019699|ENSMUSG00000040274|ENSMUSG00000031834|ENSMUSG00000041417|ENSMUSG00000030265|ENSMUSG00000025499|ENSMUSG00000026430|ENSMUSG00000018983|ENSMUSG00000001127|ENSMUSG00000070348|ENSMUSG00000035027|ENSMUSG00000004936|ENSMUSG00000010067|ENSMUSG00000024959|ENSMUSG00000016477
KEGG	mmu03460	Fanconi anemia pathway	14|1930	51|7916	0.00713426	0.0147065	14	ENSMUSG00000032498|ENSMUSG00000032815|ENSMUSG00000021461|ENSMUSG00000047757|ENSMUSG00000023953|ENSMUSG00000039055|ENSMUSG00000037991|ENSMUSG00000092118|ENSMUSG00000030493|ENSMUSG00000035367|ENSMUSG00000025144|ENSMUSG00000024906|ENSMUSG00000024170|ENSMUSG00000073436
KEGG	mmu04611	Platelet activation	26|1930	123|7916	0.00717054	0.0147065	26	ENSMUSG00000019699|ENSMUSG00000022836|ENSMUSG00000040940|ENSMUSG00000030287|ENSMUSG00000041417|ENSMUSG00000022610|ENSMUSG00000040385|ENSMUSG00000047250|ENSMUSG00000100153|ENSMUSG00000005580|ENSMUSG00000001506|ENSMUSG00000019843|ENSMUSG00000051177|ENSMUSG00000024048|ENSMUSG00000049686|ENSMUSG00000032946|ENSMUSG00000033847|ENSMUSG00000004455|ENSMUSG00000029580|ENSMUSG00000015533|ENSMUSG00000024965|…
KEGG	mmu04520	Adherens junction	18|1930	74|7916	0.00720518	0.0147065	18	ENSMUSG00000009376|ENSMUSG00000032440|ENSMUSG00000028284|ENSMUSG00000024387|ENSMUSG00000033278|ENSMUSG00000000782|ENSMUSG00000007613|ENSMUSG00000025372|ENSMUSG00000024563|ENSMUSG00000015143|ENSMUSG00000021823|ENSMUSG00000006457|ENSMUSG00000084230|ENSMUSG00000029580|ENSMUSG00000019843|ENSMUSG00000006699|ENSMUSG00000022656|ENSMUSG00000018012
KEGG	mmu04540	Gap junction	20|1930	86|7916	0.00726268	0.014723	20	ENSMUSG00000095159|ENSMUSG00000043091|ENSMUSG00000039943|ENSMUSG00000029231|ENSMUSG00000030265|ENSMUSG00000025499|ENSMUSG00000030137|ENSMUSG00000072235|ENSMUSG00000058625|ENSMUSG00000000489|ENSMUSG00000004936|ENSMUSG00000050953|ENSMUSG00000030287|ENSMUSG00000035027|ENSMUSG00000005580|ENSMUSG00000036752|ENSMUSG00000026202|ENSMUSG00000001473|ENSMUSG00000028019|ENSMUSG00000051177
KEGG	mmu05014	Amyotrophic lateral sclerosis (ALS)	14|1930	52|7916	0.00819444	0.0163889	14	ENSMUSG00000085830|ENSMUSG00000020623|ENSMUSG00000017831|ENSMUSG00000022610|ENSMUSG00000022365|ENSMUSG00000058927|ENSMUSG00000002984|ENSMUSG00000034108|ENSMUSG00000018932|ENSMUSG00000004446|ENSMUSG00000026959|ENSMUSG00000024959|ENSMUSG00000063694|ENSMUSG00000022982
KEGG	mmu05213	Endometrial cancer	14|1930	52|7916	0.00819444	0.0163889	14	ENSMUSG00000032498|ENSMUSG00000019699|ENSMUSG00000013663|ENSMUSG00000022346|ENSMUSG00000030265|ENSMUSG00000025499|ENSMUSG00000031834|ENSMUSG00000000782|ENSMUSG00000001127|ENSMUSG00000070348|ENSMUSG00000035027|ENSMUSG00000004936|ENSMUSG00000024959|ENSMUSG00000041417
KEGG	mmu04392	Hippo signaling pathway -multiple species	9|1930	26|7916	0.00894399	0.0177687	9	ENSMUSG00000030774|ENSMUSG00000010067|ENSMUSG00000030796|ENSMUSG00000102692|ENSMUSG00000021067|ENSMUSG00000042129|ENSMUSG00000009073|ENSMUSG00000027339|ENSMUSG00000043131
KEGG	mmu04380	Osteoclast differentiation	27|1930	133|7916	0.00971541	0.0190622	27	ENSMUSG00000019699|ENSMUSG00000071076|ENSMUSG00000026942|ENSMUSG00000015837|ENSMUSG00000024912|ENSMUSG00000028284|ENSMUSG00000052684|ENSMUSG00000041417|ENSMUSG00000052837|ENSMUSG00000061132|ENSMUSG00000032440|ENSMUSG00000003545|ENSMUSG00000026104|ENSMUSG00000004936|ENSMUSG00000019843|ENSMUSG00000020623|ENSMUSG00000021250|ENSMUSG00000020689|ENSMUSG00000002325|ENSMUSG00000014599|ENSMUSG00000029135|…
KEGG	mmu00561	Glycerolipid metabolism	15|1930	59|7916	0.00972299	0.0190622	15	ENSMUSG00000034254|ENSMUSG00000026922|ENSMUSG00000031266|ENSMUSG00000031545|ENSMUSG00000025059|ENSMUSG00000034371|ENSMUSG00000001211|ENSMUSG00000052151|ENSMUSG00000024052|ENSMUSG00000034731|ENSMUSG00000029455|ENSMUSG00000040479|ENSMUSG00000001642|ENSMUSG00000053846|ENSMUSG00000030747
KEGG	mmu05414	Dilated cardiomyopathy	20|1930	90|7916	0.0109175	0.0212641	20	ENSMUSG00000028063|ENSMUSG00000076755|ENSMUSG00000015533|ENSMUSG00000097472|ENSMUSG00000021253|ENSMUSG00000029467|ENSMUSG00000032366|ENSMUSG00000042284|ENSMUSG00000031799|ENSMUSG00000026208|ENSMUSG00000020882|ENSMUSG00000099397|ENSMUSG00000005580|ENSMUSG00000003352|ENSMUSG00000029580|ENSMUSG00000020689|ENSMUSG00000025348|ENSMUSG00000028464|ENSMUSG00000027111|ENSMUSG00000025321
KEGG	mmu04370	VEGF signaling pathway	15|1930	60|7916	0.0109961	0.0212782	15	ENSMUSG00000019699|ENSMUSG00000041417|ENSMUSG00000022610|ENSMUSG00000030265|ENSMUSG00000025499|ENSMUSG00000031834|ENSMUSG00000032577|ENSMUSG00000033847|ENSMUSG00000023951|ENSMUSG00000035027|ENSMUSG00000004936|ENSMUSG00000024959|ENSMUSG00000006699|ENSMUSG00000018012|ENSMUSG00000004951
KEGG	mmu00071	Fatty acid degradation	13|1930	49|7916	0.0116963	0.0224871	13	ENSMUSG00000078597|ENSMUSG00000028607|ENSMUSG00000018574|ENSMUSG00000024132|ENSMUSG00000029455|ENSMUSG00000059447|ENSMUSG00000022853|ENSMUSG00000024981|ENSMUSG00000025745|ENSMUSG00000023832|ENSMUSG00000063684|ENSMUSG00000018796|ENSMUSG00000036880
KEGG	mmu04064	NF-kappa B signaling pathway	22|1930	104|7916	0.0125374	0.0239496	22	ENSMUSG00000027962|ENSMUSG00000076755|ENSMUSG00000024399|ENSMUSG00000026942|ENSMUSG00000028284|ENSMUSG00000037405|ENSMUSG00000032688|ENSMUSG00000032508|ENSMUSG00000061132|ENSMUSG00000047123|ENSMUSG00000016024|ENSMUSG00000024402|ENSMUSG00000039005|ENSMUSG00000031392|ENSMUSG00000059883|ENSMUSG00000024387|ENSMUSG00000021408|ENSMUSG00000058427|ENSMUSG00000034218|ENSMUSG00000026072|ENSMUSG00000032041|…
KEGG	mmu04925	Aldosterone synthesis and secretion	19|1930	86|7916	0.0135178	0.0256579	19	ENSMUSG00000026826|ENSMUSG00000041187|ENSMUSG00000039943|ENSMUSG00000024070|ENSMUSG00000053007|ENSMUSG00000039206|ENSMUSG00000023027|ENSMUSG00000045038|ENSMUSG00000032193|ENSMUSG00000038648|ENSMUSG00000023034|ENSMUSG00000057897|ENSMUSG00000003123|ENSMUSG00000005580|ENSMUSG00000020866|ENSMUSG00000036438|ENSMUSG00000051177|ENSMUSG00000030287|ENSMUSG00000049686
KEGG	mmu04721	Synaptic vesicle cycle	15|1930	62|7916	0.0139318	0.0262765	15	ENSMUSG00000026825|ENSMUSG00000006024|ENSMUSG00000033335|ENSMUSG00000047547|ENSMUSG00000022295|ENSMUSG00000034187|ENSMUSG00000040265|ENSMUSG00000024121|ENSMUSG00000022841|ENSMUSG00000028478|ENSMUSG00000031840|ENSMUSG00000034799|ENSMUSG00000004285|ENSMUSG00000034656|ENSMUSG00000033793
KEGG	mmu00790	Folate biosynthesis	6|1930	14|7916	0.0145285	0.0272295	6	ENSMUSG00000015806|ENSMUSG00000033735|ENSMUSG00000009566|ENSMUSG00000064120|ENSMUSG00000021707|ENSMUSG00000015536
KEGG	mmu05221	Acute myeloid leukemia	14|1930	57|7916	0.0154887	0.0288389	14	ENSMUSG00000019699|ENSMUSG00000041417|ENSMUSG00000022346|ENSMUSG00000037992|ENSMUSG00000025499|ENSMUSG00000031834|ENSMUSG00000000782|ENSMUSG00000020516|ENSMUSG00000001127|ENSMUSG00000070348|ENSMUSG00000035027|ENSMUSG00000004936|ENSMUSG00000024959|ENSMUSG00000030265
KEGG	mmu04664	Fc epsilon RI signaling pathway	16|1930	69|7916	0.0155807	0.0288389	16	ENSMUSG00000033721|ENSMUSG00000019699|ENSMUSG00000076755|ENSMUSG00000020623|ENSMUSG00000041417|ENSMUSG00000022610|ENSMUSG00000030265|ENSMUSG00000025499|ENSMUSG00000018916|ENSMUSG00000031834|ENSMUSG00000033847|ENSMUSG00000035027|ENSMUSG00000004936|ENSMUSG00000018932|ENSMUSG00000019843|ENSMUSG00000018012
KEGG	mmu04922	Glucagon signaling pathway	21|1930	102|7916	0.0183435	0.0334738	21	ENSMUSG00000003865|ENSMUSG00000019699|ENSMUSG00000029513|ENSMUSG00000036879|ENSMUSG00000083836|ENSMUSG00000038205|ENSMUSG00000020277|ENSMUSG00000053007|ENSMUSG00000031295|ENSMUSG00000063229|ENSMUSG00000032648|ENSMUSG00000038648|ENSMUSG00000021748|ENSMUSG00000057897|ENSMUSG00000041798|ENSMUSG00000039943|ENSMUSG00000036438|ENSMUSG00000051177|ENSMUSG00000030287|ENSMUSG00000020532|ENSMUSG00000028645
KEGG	mmu04020	Calcium signaling pathway	33|1930	182|7916	0.018406	0.0334738	33	ENSMUSG00000085830|ENSMUSG00000022836|ENSMUSG00000076755|ENSMUSG00000031633|ENSMUSG00000020866|ENSMUSG00000057897|ENSMUSG00000036438|ENSMUSG00000050534|ENSMUSG00000021868|ENSMUSG00000030287|ENSMUSG00000031295|ENSMUSG00000010660|ENSMUSG00000018166|ENSMUSG00000067106|ENSMUSG00000021771|ENSMUSG00000016319|ENSMUSG00000034656|ENSMUSG00000051177|ENSMUSG00000029503|ENSMUSG00000049686|ENSMUSG00000029231|…
KEGG	mmu00780	Biotin metabolism	3|1930	3|7916	0.0184218	0.0334738	3	ENSMUSG00000040820|ENSMUSG00000021900|ENSMUSG00000021786
KEGG	mmu04728	Dopaminergic synapse	26|1930	135|7916	0.018752	0.0338673	26	ENSMUSG00000019699|ENSMUSG00000020349|ENSMUSG00000057897|ENSMUSG00000031748|ENSMUSG00000036438|ENSMUSG00000040385|ENSMUSG00000030287|ENSMUSG00000022610|ENSMUSG00000029238|ENSMUSG00000022052|ENSMUSG00000032058|ENSMUSG00000038648|ENSMUSG00000034656|ENSMUSG00000051177|ENSMUSG00000100153|ENSMUSG00000057177|ENSMUSG00000021250|ENSMUSG00000007564|ENSMUSG00000059409|ENSMUSG00000004455|ENSMUSG00000036402|…
KEGG	mmu04211	Longevity regulating pathway	20|1930	96|7916	0.019003	0.0341138	20	ENSMUSG00000019699|ENSMUSG00000038332|ENSMUSG00000029513|ENSMUSG00000026812|ENSMUSG00000041417|ENSMUSG00000038205|ENSMUSG00000002496|ENSMUSG00000030265|ENSMUSG00000025499|ENSMUSG00000030168|ENSMUSG00000031834|ENSMUSG00000011096|ENSMUSG00000006818|ENSMUSG00000020516|ENSMUSG00000037204|ENSMUSG00000038648|ENSMUSG00000038894|ENSMUSG00000053007|ENSMUSG00000005580|ENSMUSG00000025907
KEGG	mmu00220	Arginine biosynthesis	7|1930	20|7916	0.01936	0.0345466	7	ENSMUSG00000021125|ENSMUSG00000026473|ENSMUSG00000025190|ENSMUSG00000023262|ENSMUSG00000021794|ENSMUSG00000025533|ENSMUSG00000031672
KEGG	mmu04710	Circadian rhythm	9|1930	31|7916	0.0214422	0.0379962	9	ENSMUSG00000029513|ENSMUSG00000028150|ENSMUSG00000038205|ENSMUSG00000029238|ENSMUSG00000032238|ENSMUSG00000036309|ENSMUSG00000020889|ENSMUSG00000022400|ENSMUSG00000030256
KEGG	mmu00600	Sphingolipid metabolism	12|1930	48|7916	0.0215482	0.0379962	12	ENSMUSG00000028381|ENSMUSG00000031266|ENSMUSG00000032908|ENSMUSG00000021468|ENSMUSG00000052151|ENSMUSG00000031591|ENSMUSG00000040451|ENSMUSG00000007038|ENSMUSG00000045594|ENSMUSG00000015714|ENSMUSG00000030510|ENSMUSG00000022620
KEGG	mmu04931	Insulin resistance	22|1930	111|7916	0.0225014	0.0394436	22	ENSMUSG00000019699|ENSMUSG00000029513|ENSMUSG00000033871|ENSMUSG00000039515|ENSMUSG00000031309|ENSMUSG00000038894|ENSMUSG00000013663|ENSMUSG00000021948|ENSMUSG00000041417|ENSMUSG00000040385|ENSMUSG00000032648|ENSMUSG00000038648|ENSMUSG00000028645|ENSMUSG00000003865|ENSMUSG00000038342|ENSMUSG00000038205|ENSMUSG00000100153|ENSMUSG00000045038|ENSMUSG00000004455|ENSMUSG00000020516|ENSMUSG00000053007|…
KEGG	mmu00340	Histidine metabolism	8|1930	26|7916	0.0227383	0.0396258	8	ENSMUSG00000034456|ENSMUSG00000024726|ENSMUSG00000075296|ENSMUSG00000024644|ENSMUSG00000029455|ENSMUSG00000075289|ENSMUSG00000097233|ENSMUSG00000019102
KEGG	mmu04971	Gastric acid secretion	16|1930	73|7916	0.0234302	0.0404631	16	ENSMUSG00000022836|ENSMUSG00000027562|ENSMUSG00000033161|ENSMUSG00000009545|ENSMUSG00000051497|ENSMUSG00000039943|ENSMUSG00000032412|ENSMUSG00000030287|ENSMUSG00000044708|ENSMUSG00000057897|ENSMUSG00000007107|ENSMUSG00000005580|ENSMUSG00000041329|ENSMUSG00000036438|ENSMUSG00000029580|ENSMUSG00000051177
KEGG	mmu04660	T cell receptor signaling pathway	21|1930	105|7916	0.0234903	0.0404631	21	ENSMUSG00000033721|ENSMUSG00000019699|ENSMUSG00000052684|ENSMUSG00000031834|ENSMUSG00000032688|ENSMUSG00000030774|ENSMUSG00000030265|ENSMUSG00000025499|ENSMUSG00000021250|ENSMUSG00000018916|ENSMUSG00000031284|ENSMUSG00000041417|ENSMUSG00000022610|ENSMUSG00000030595|ENSMUSG00000035027|ENSMUSG00000004936|ENSMUSG00000022637|ENSMUSG00000019843|ENSMUSG00000006699|ENSMUSG00000028284|ENSMUSG00000023947
KEGG	mmu04730	Long-term depression	14|1930	61|7916	0.0242698	0.0415656	14	ENSMUSG00000039943|ENSMUSG00000020349|ENSMUSG00000030265|ENSMUSG00000025499|ENSMUSG00000007564|ENSMUSG00000033847|ENSMUSG00000032058|ENSMUSG00000001127|ENSMUSG00000031748|ENSMUSG00000035027|ENSMUSG00000004936|ENSMUSG00000030287|ENSMUSG00000034656|ENSMUSG00000051177
KEGG	mmu04916	Melanogenesis	20|1930	99|7916	0.0244883	0.0417	20	ENSMUSG00000030093|ENSMUSG00000039943|ENSMUSG00000030265|ENSMUSG00000025499|ENSMUSG00000044674|ENSMUSG00000031748|ENSMUSG00000000126|ENSMUSG00000004936|ENSMUSG00000036856|ENSMUSG00000038648|ENSMUSG00000019966|ENSMUSG00000057897|ENSMUSG00000035027|ENSMUSG00000005580|ENSMUSG00000041075|ENSMUSG00000036438|ENSMUSG00000000782|ENSMUSG00000036904|ENSMUSG00000022996|ENSMUSG00000051177
KEGG	mmu04060	Cytokine-cytokine receptor interaction	44|1930	265|7916	0.0253597	0.0429387	44	ENSMUSG00000024399|ENSMUSG00000040329|ENSMUSG00000009376|ENSMUSG00000023951|ENSMUSG00000023905|ENSMUSG00000008999|ENSMUSG00000059327|ENSMUSG00000059326|ENSMUSG00000002897|ENSMUSG00000068758|ENSMUSG00000031778|ENSMUSG00000029231|ENSMUSG00000028444|ENSMUSG00000005364|ENSMUSG00000000120|ENSMUSG00000032440|ENSMUSG00000028864|ENSMUSG00000037157|ENSMUSG00000054263|ENSMUSG00000019966|ENSMUSG00000015966|…
KEGG	mmu04917	Prolactin signaling pathway	16|1930	74|7916	0.025791	0.0434221	16	ENSMUSG00000019699|ENSMUSG00000020027|ENSMUSG00000031834|ENSMUSG00000041417|ENSMUSG00000022610|ENSMUSG00000030265|ENSMUSG00000025499|ENSMUSG00000021250|ENSMUSG00000035027|ENSMUSG00000037104|ENSMUSG00000036073|ENSMUSG00000070348|ENSMUSG00000026104|ENSMUSG00000004936|ENSMUSG00000041798|ENSMUSG00000035109
KEGG	mmu00250	Alanine, aspartate and glutamate metabolism	10|1930	38|7916	0.0263485	0.0441115	10	ENSMUSG00000028737|ENSMUSG00000026473|ENSMUSG00000025190|ENSMUSG00000021794|ENSMUSG00000013629|ENSMUSG00000022407|ENSMUSG00000029246|ENSMUSG00000025533|ENSMUSG00000015961|ENSMUSG00000031672
KEGG	mmu00565	Ether lipid metabolism	11|1930	44|7916	0.0270874	0.0450952	11	ENSMUSG00000045282|ENSMUSG00000060675|ENSMUSG00000042410|ENSMUSG00000027695|ENSMUSG00000060002|ENSMUSG00000033847|ENSMUSG00000023913|ENSMUSG00000033192|ENSMUSG00000052151|ENSMUSG00000021608|ENSMUSG00000042632
KEGG	mmu05144	Malaria	12|1930	50|7916	0.0273567	0.0451276	12	ENSMUSG00000027962|ENSMUSG00000037405|ENSMUSG00000030830|ENSMUSG00000040152|ENSMUSG00000032508|ENSMUSG00000000290|ENSMUSG00000021253|ENSMUSG00000009376|ENSMUSG00000028864|ENSMUSG00000079852|ENSMUSG00000020592|ENSMUSG00000039005
KEGG	mmu05206	MicroRNAs in cancer	46|1930	281|7916	0.0274097	0.0451276	46	ENSMUSG00000009376|ENSMUSG00000022306|ENSMUSG00000013663|ENSMUSG00000069662|ENSMUSG00000028364|ENSMUSG00000056758|ENSMUSG00000027381|ENSMUSG00000038894|ENSMUSG00000026739|ENSMUSG00000010067|ENSMUSG00000028476|ENSMUSG00000029231|ENSMUSG00000022346|ENSMUSG00000004936|ENSMUSG00000018166|ENSMUSG00000028970|ENSMUSG00000070348|ENSMUSG00000018983|ENSMUSG00000032050|ENSMUSG00000021180|ENSMUSG00000057789|…
KEGG	mmu04964	Proximal tubule bicarbonate reclamation	7|1930	22|7916	0.0282571	0.046125	7	ENSMUSG00000027562|ENSMUSG00000032412|ENSMUSG00000021794|ENSMUSG00000007107|ENSMUSG00000041329|ENSMUSG00000033161|ENSMUSG00000004655
KEGG	mmu04662	B cell receptor signaling pathway	16|1930	75|7916	0.0283251	0.046125	16	ENSMUSG00000033721|ENSMUSG00000019699|ENSMUSG00000076755|ENSMUSG00000031834|ENSMUSG00000032688|ENSMUSG00000030265|ENSMUSG00000025499|ENSMUSG00000021250|ENSMUSG00000035027|ENSMUSG00000041417|ENSMUSG00000030595|ENSMUSG00000061132|ENSMUSG00000004936|ENSMUSG00000052684|ENSMUSG00000018012|ENSMUSG00000023947
KEGG	mmu04650	Natural killer cell mediated cytotoxicity	23|1930	121|7916	0.0289711	0.0469207	23	ENSMUSG00000033721|ENSMUSG00000076755|ENSMUSG00000067212|ENSMUSG00000035027|ENSMUSG00000004446|ENSMUSG00000018012|ENSMUSG00000037405|ENSMUSG00000079685|ENSMUSG00000004936|ENSMUSG00000019843|ENSMUSG00000061232|ENSMUSG00000030265|ENSMUSG00000031834|ENSMUSG00000102418|ENSMUSG00000079852|ENSMUSG00000041417|ENSMUSG00000030830|ENSMUSG00000000290|ENSMUSG00000025499|ENSMUSG00000030774|ENSMUSG00000001127|…
KEGG	mmu04973	Carbohydrate digestion and absorption	11|1930	45|7916	0.0305966	0.0492853	11	ENSMUSG00000019699|ENSMUSG00000032412|ENSMUSG00000031834|ENSMUSG00000032114|ENSMUSG00000000628|ENSMUSG00000041329|ENSMUSG00000029072|ENSMUSG00000007107|ENSMUSG00000033161|ENSMUSG00000011034|ENSMUSG00000041417

## Sheet: VHL_KO_600_vs_SCR_600.KEGG
Category	ID	Description	GeneRatio	BgRatio	pvalue	padj	Count	geneID
KEGG	mmu01100	Metabolic pathways	365|1579	1298|7916	3.55498e-54	1.06649e-51	365	ENSMUSG00000002010|ENSMUSG00000054958|ENSMUSG00000046598|ENSMUSG00000034926|ENSMUSG00000020868|ENSMUSG00000031467|ENSMUSG00000040675|ENSMUSG00000034731|ENSMUSG00000075419|ENSMUSG00000038628|ENSMUSG00000052738|ENSMUSG00000040471|ENSMUSG00000027068|ENSMUSG00000015027|ENSMUSG00000059734|ENSMUSG00000090035|ENSMUSG00000049091|ENSMUSG00000006442|ENSMUSG00000042428|ENSMUSG00000031349|ENSMUSG00000019916|…
KEGG	mmu01200	Carbon metabolism	60|1579	118|7916	5.44464e-19	8.16697e-17	60	ENSMUSG00000002010|ENSMUSG00000025950|ENSMUSG00000017390|ENSMUSG00000029009|ENSMUSG00000021577|ENSMUSG00000059040|ENSMUSG00000021456|ENSMUSG00000062070|ENSMUSG00000030695|ENSMUSG00000041798|ENSMUSG00000021996|ENSMUSG00000020534|ENSMUSG00000022477|ENSMUSG00000005683|ENSMUSG00000023070|ENSMUSG00000053398|ENSMUSG00000004267|ENSMUSG00000031299|ENSMUSG00000078636|ENSMUSG00000105558|ENSMUSG00000085711|…
KEGG	mmu05166	HTLV-I infection	83|1579	295|7916	3.37582e-13	3.37582e-11	83	ENSMUSG00000019699|ENSMUSG00000030093|ENSMUSG00000029430|ENSMUSG00000092474|ENSMUSG00000093651|ENSMUSG00000022382|ENSMUSG00000023067|ENSMUSG00000067212|ENSMUSG00000027544|ENSMUSG00000040084|ENSMUSG00000020248|ENSMUSG00000060586|ENSMUSG00000079491|ENSMUSG00000056116|ENSMUSG00000034165|ENSMUSG00000027490|ENSMUSG00000044674|ENSMUSG00000045005|ENSMUSG00000073406|ENSMUSG00000022996|ENSMUSG00000028645|…
KEGG	mmu00010	Glycolysis / Gluconeogenesis	35|1579	66|7916	4.31465e-12	2.59416e-10	35	ENSMUSG00000025791|ENSMUSG00000017390|ENSMUSG00000059040|ENSMUSG00000021456|ENSMUSG00000062070|ENSMUSG00000030695|ENSMUSG00000041798|ENSMUSG00000105558|ENSMUSG00000083773|ENSMUSG00000024885|ENSMUSG00000078636|ENSMUSG00000063229|ENSMUSG00000040618|ENSMUSG00000011752|ENSMUSG00000098021|ENSMUSG00000020277|ENSMUSG00000063524|ENSMUSG00000021196|ENSMUSG00000023456|ENSMUSG00000036427|ENSMUSG00000064193|…
KEGG	mmu05200	Pathways in cancer	97|1579	398|7916	4.81172e-12	2.59416e-10	97	ENSMUSG00000030093|ENSMUSG00000035158|ENSMUSG00000006005|ENSMUSG00000084353|ENSMUSG00000034801|ENSMUSG00000030849|ENSMUSG00000070348|ENSMUSG00000015647|ENSMUSG00000021109|ENSMUSG00000005580|ENSMUSG00000041075|ENSMUSG00000079465|ENSMUSG00000042826|ENSMUSG00000032946|ENSMUSG00000020184|ENSMUSG00000041147|ENSMUSG00000031077|ENSMUSG00000039936|ENSMUSG00000009376|ENSMUSG00000024151|ENSMUSG00000039943|…
KEGG	mmu01230	Biosynthesis of amino acids	38|1579	79|7916	5.18831e-12	2.59416e-10	38	ENSMUSG00000098021|ENSMUSG00000002010|ENSMUSG00000025950|ENSMUSG00000017390|ENSMUSG00000059040|ENSMUSG00000062070|ENSMUSG00000030695|ENSMUSG00000020534|ENSMUSG00000022477|ENSMUSG00000005683|ENSMUSG00000053398|ENSMUSG00000026473|ENSMUSG00000004267|ENSMUSG00000078636|ENSMUSG00000105558|ENSMUSG00000025503|ENSMUSG00000024640|ENSMUSG00000011752|ENSMUSG00000025403|ENSMUSG00000025140|ENSMUSG00000030268|…
KEGG	mmu05010	Alzheimer's disease	58|1579	177|7916	8.49127e-12	3.63911e-10	58	ENSMUSG00000085830|ENSMUSG00000040249|ENSMUSG00000021577|ENSMUSG00000059734|ENSMUSG00000035885|ENSMUSG00000014313|ENSMUSG00000038462|ENSMUSG00000030287|ENSMUSG00000004446|ENSMUSG00000031059|ENSMUSG00000036438|ENSMUSG00000003072|ENSMUSG00000029632|ENSMUSG00000022551|ENSMUSG00000025651|ENSMUSG00000052593|ENSMUSG00000026029|ENSMUSG00000083773|ENSMUSG00000002379|ENSMUSG00000078636|ENSMUSG00000025204|…
KEGG	mmu05203	Viral carcinogenesis	70|1579	245|7916	1.28943e-11	4.83536e-10	70	ENSMUSG00000034165|ENSMUSG00000026222|ENSMUSG00000029554|ENSMUSG00000067212|ENSMUSG00000001424|ENSMUSG00000031161|ENSMUSG00000024521|ENSMUSG00000079491|ENSMUSG00000056116|ENSMUSG00000031585|ENSMUSG00000003031|ENSMUSG00000006457|ENSMUSG00000060981|ENSMUSG00000073406|ENSMUSG00000038648|ENSMUSG00000015605|ENSMUSG00000028698|ENSMUSG00000025498|ENSMUSG00000026029|ENSMUSG00000027641|ENSMUSG00000027646|…
KEGG	mmu04066	HIF-1 signaling pathway	44|1579	110|7916	1.54578e-11	5.1526e-10	44	ENSMUSG00000019699|ENSMUSG00000020190|ENSMUSG00000033933|ENSMUSG00000059040|ENSMUSG00000062070|ENSMUSG00000022521|ENSMUSG00000003031|ENSMUSG00000057897|ENSMUSG00000035105|ENSMUSG00000028645|ENSMUSG00000105558|ENSMUSG00000041417|ENSMUSG00000083773|ENSMUSG00000004267|ENSMUSG00000078636|ENSMUSG00000029648|ENSMUSG00000063229|ENSMUSG00000050965|ENSMUSG00000001131|ENSMUSG00000021109|ENSMUSG00000004936|…
KEGG	mmu05205	Proteoglycans in cancer	61|1579	208|7916	1.08725e-10	3.26176e-09	61	ENSMUSG00000048583|ENSMUSG00000030093|ENSMUSG00000022382|ENSMUSG00000038086|ENSMUSG00000041075|ENSMUSG00000057897|ENSMUSG00000026193|ENSMUSG00000045005|ENSMUSG00000073557|ENSMUSG00000022996|ENSMUSG00000034220|ENSMUSG00000030287|ENSMUSG00000041417|ENSMUSG00000022346|ENSMUSG00000040385|ENSMUSG00000002489|ENSMUSG00000027646|ENSMUSG00000018166|ENSMUSG00000000126|ENSMUSG00000050965|ENSMUSG00000070348|…
KEGG	mmu04142	Lysosome	45|1579	124|7916	1.2216e-10	3.33164e-09	45	ENSMUSG00000019518|ENSMUSG00000031266|ENSMUSG00000015027|ENSMUSG00000021242|ENSMUSG00000026944|ENSMUSG00000022500|ENSMUSG00000031447|ENSMUSG00000030560|ENSMUSG00000024480|ENSMUSG00000023030|ENSMUSG00000040701|ENSMUSG00000030720|ENSMUSG00000003309|ENSMUSG00000029426|ENSMUSG00000031539|ENSMUSG00000031903|ENSMUSG00000009090|ENSMUSG00000033793|ENSMUSG00000003812|ENSMUSG00000028673|ENSMUSG00000029408|…
KEGG	mmu05164	Influenza A	54|1579	172|7916	1.60977e-10	4.02441e-09	54	ENSMUSG00000019699|ENSMUSG00000032661|ENSMUSG00000031834|ENSMUSG00000093651|ENSMUSG00000027951|ENSMUSG00000034855|ENSMUSG00000024079|ENSMUSG00000066800|ENSMUSG00000060586|ENSMUSG00000036986|ENSMUSG00000002325|ENSMUSG00000031639|ENSMUSG00000052684|ENSMUSG00000037405|ENSMUSG00000041417|ENSMUSG00000037548|ENSMUSG00000023341|ENSMUSG00000047123|ENSMUSG00000050965|ENSMUSG00000053113|ENSMUSG00000026104|…
KEGG	mmu05169	Epstein-Barr virus infection	64|1579	232|7916	3.1712e-10	7.31815e-09	64	ENSMUSG00000019699|ENSMUSG00000029430|ENSMUSG00000067148|ENSMUSG00000035929|ENSMUSG00000067212|ENSMUSG00000001424|ENSMUSG00000024079|ENSMUSG00000021737|ENSMUSG00000038086|ENSMUSG00000079491|ENSMUSG00000056116|ENSMUSG00000031585|ENSMUSG00000003031|ENSMUSG00000004667|ENSMUSG00000091421|ENSMUSG00000028698|ENSMUSG00000037405|ENSMUSG00000041417|ENSMUSG00000028932|ENSMUSG00000022346|ENSMUSG00000090877|…
KEGG	mmu05016	Huntington's disease	57|1579	199|7916	9.06605e-10	1.94273e-08	57	ENSMUSG00000085830|ENSMUSG00000021577|ENSMUSG00000059734|ENSMUSG00000035885|ENSMUSG00000014313|ENSMUSG00000038462|ENSMUSG00000004667|ENSMUSG00000029249|ENSMUSG00000031059|ENSMUSG00000052861|ENSMUSG00000006818|ENSMUSG00000003072|ENSMUSG00000038648|ENSMUSG00000029632|ENSMUSG00000022551|ENSMUSG00000025651|ENSMUSG00000026029|ENSMUSG00000002379|ENSMUSG00000022262|ENSMUSG00000025204|ENSMUSG00000022982|…
KEGG	mmu04510	Focal adhesion	57|1579	203|7916	1.67114e-09	3.34228e-08	57	ENSMUSG00000033721|ENSMUSG00000031380|ENSMUSG00000034165|ENSMUSG00000009376|ENSMUSG00000028364|ENSMUSG00000001930|ENSMUSG00000015533|ENSMUSG00000029648|ENSMUSG00000006457|ENSMUSG00000026193|ENSMUSG00000030672|ENSMUSG00000039844|ENSMUSG00000034801|ENSMUSG00000073557|ENSMUSG00000028698|ENSMUSG00000029860|ENSMUSG00000026478|ENSMUSG00000041417|ENSMUSG00000040385|ENSMUSG00000027646|ENSMUSG00000042284|…
KEGG	mmu05012	Parkinson's disease	47|1579	149|7916	2.10967e-09	3.95564e-08	47	ENSMUSG00000021577|ENSMUSG00000059734|ENSMUSG00000035885|ENSMUSG00000074218|ENSMUSG00000014313|ENSMUSG00000038462|ENSMUSG00000031059|ENSMUSG00000003072|ENSMUSG00000064345|ENSMUSG00000029632|ENSMUSG00000022551|ENSMUSG00000072214|ENSMUSG00000101939|ENSMUSG00000080893|ENSMUSG00000002379|ENSMUSG00000068329|ENSMUSG00000025204|ENSMUSG00000024038|ENSMUSG00000067106|ENSMUSG00000037916|ENSMUSG00000037152|…
KEGG	mmu00190	Oxidative phosphorylation	45|1579	139|7916	2.36919e-09	4.07347e-08	45	ENSMUSG00000021577|ENSMUSG00000059734|ENSMUSG00000035885|ENSMUSG00000014313|ENSMUSG00000038462|ENSMUSG00000031059|ENSMUSG00000003072|ENSMUSG00000064345|ENSMUSG00000029632|ENSMUSG00000022551|ENSMUSG00000101939|ENSMUSG00000067719|ENSMUSG00000002379|ENSMUSG00000025204|ENSMUSG00000024038|ENSMUSG00000037916|ENSMUSG00000074218|ENSMUSG00000018770|ENSMUSG00000037152|ENSMUSG00000025428|ENSMUSG00000006057|…
KEGG	mmu05230	Central carbon metabolism in cancer	30|1579	66|7916	2.44408e-09	4.07347e-08	30	ENSMUSG00000019699|ENSMUSG00000009376|ENSMUSG00000041798|ENSMUSG00000001918|ENSMUSG00000029231|ENSMUSG00000030849|ENSMUSG00000041417|ENSMUSG00000031299|ENSMUSG00000022346|ENSMUSG00000063229|ENSMUSG00000030265|ENSMUSG00000021109|ENSMUSG00000004936|ENSMUSG00000011752|ENSMUSG00000028645|ENSMUSG00000006494|ENSMUSG00000028698|ENSMUSG00000044005|ENSMUSG00000020277|ENSMUSG00000031834|ENSMUSG00000021196|…
KEGG	mmu04144	Endocytosis	71|1579	294|7916	4.51504e-09	7.12901e-08	71	ENSMUSG00000026825|ENSMUSG00000022150|ENSMUSG00000041115|ENSMUSG00000029648|ENSMUSG00000031165|ENSMUSG00000024347|ENSMUSG00000067212|ENSMUSG00000027423|ENSMUSG00000026718|ENSMUSG00000027646|ENSMUSG00000026860|ENSMUSG00000056116|ENSMUSG00000085894|ENSMUSG00000017639|ENSMUSG00000031729|ENSMUSG00000024867|ENSMUSG00000073406|ENSMUSG00000030465|ENSMUSG00000018363|ENSMUSG00000029622|ENSMUSG00000033335|…
KEGG	mmu05168	Herpes simplex infection	59|1579	224|7916	6.42834e-09	9.6425e-08	59	ENSMUSG00000032661|ENSMUSG00000026222|ENSMUSG00000055116|ENSMUSG00000067212|ENSMUSG00000024079|ENSMUSG00000066800|ENSMUSG00000060586|ENSMUSG00000036986|ENSMUSG00000056116|ENSMUSG00000081512|ENSMUSG00000036980|ENSMUSG00000031639|ENSMUSG00000018446|ENSMUSG00000052684|ENSMUSG00000092474|ENSMUSG00000026029|ENSMUSG00000037321|ENSMUSG00000024339|ENSMUSG00000040385|ENSMUSG00000037548|ENSMUSG00000053835|…
KEGG	mmu04978	Mineral absorption	24|1579	46|7916	1.22735e-08	1.75336e-07	24	ENSMUSG00000020829|ENSMUSG00000025993|ENSMUSG00000026576|ENSMUSG00000042268|ENSMUSG00000019943|ENSMUSG00000040808|ENSMUSG00000023030|ENSMUSG00000015652|ENSMUSG00000007107|ENSMUSG00000063354|ENSMUSG00000021565|ENSMUSG00000024661|ENSMUSG00000033161|ENSMUSG00000033792|ENSMUSG00000059412|ENSMUSG00000027015|ENSMUSG00000027365|ENSMUSG00000022843|ENSMUSG00000032412|ENSMUSG00000018585|ENSMUSG00000050708|…
KEGG	mmu04919	Thyroid hormone signaling pathway	39|1579	117|7916	1.39287e-08	1.86278e-07	39	ENSMUSG00000019699|ENSMUSG00000026923|ENSMUSG00000031834|ENSMUSG00000022521|ENSMUSG00000020184|ENSMUSG00000028645|ENSMUSG00000026576|ENSMUSG00000041417|ENSMUSG00000022346|ENSMUSG00000020937|ENSMUSG00000027646|ENSMUSG00000033083|ENSMUSG00000050965|ENSMUSG00000070348|ENSMUSG00000005034|ENSMUSG00000021109|ENSMUSG00000004936|ENSMUSG00000007107|ENSMUSG00000018501|ENSMUSG00000038622|ENSMUSG00000028698|…
KEGG	mmu04810	Regulation of actin cytoskeleton	57|1579	218|7916	1.42813e-08	1.86278e-07	57	ENSMUSG00000033721|ENSMUSG00000042826|ENSMUSG00000031165|ENSMUSG00000029674|ENSMUSG00000026737|ENSMUSG00000006457|ENSMUSG00000018547|ENSMUSG00000026193|ENSMUSG00000030672|ENSMUSG00000034801|ENSMUSG00000073557|ENSMUSG00000020451|ENSMUSG00000028698|ENSMUSG00000029622|ENSMUSG00000027002|ENSMUSG00000037509|ENSMUSG00000041417|ENSMUSG00000040385|ENSMUSG00000018293|ENSMUSG00000030827|ENSMUSG00000027646|…
KEGG	mmu04068	FoxO signaling pathway	42|1579	135|7916	2.03964e-08	2.45873e-07	42	ENSMUSG00000019699|ENSMUSG00000029513|ENSMUSG00000031834|ENSMUSG00000028518|ENSMUSG00000019970|ENSMUSG00000021453|ENSMUSG00000022521|ENSMUSG00000096472|ENSMUSG00000027381|ENSMUSG00000038894|ENSMUSG00000034801|ENSMUSG00000041417|ENSMUSG00000037111|ENSMUSG00000006818|ENSMUSG00000030867|ENSMUSG00000078566|ENSMUSG00000070348|ENSMUSG00000072594|ENSMUSG00000020950|ENSMUSG00000021701|ENSMUSG00000004936|…
KEGG	mmu04932	Non-alcoholic fatty liver disease (NAFLD)	46|1579	157|7916	2.04894e-08	2.45873e-07	46	ENSMUSG00000019699|ENSMUSG00000029513|ENSMUSG00000028518|ENSMUSG00000021577|ENSMUSG00000059734|ENSMUSG00000035885|ENSMUSG00000037916|ENSMUSG00000014313|ENSMUSG00000038462|ENSMUSG00000027381|ENSMUSG00000038894|ENSMUSG00000004446|ENSMUSG00000029632|ENSMUSG00000052684|ENSMUSG00000022551|ENSMUSG00000025651|ENSMUSG00000026029|ENSMUSG00000002379|ENSMUSG00000025204|ENSMUSG00000024038|ENSMUSG00000053113|…
KEGG	mmu04514	Cell adhesion molecules (CAMs)	49|1579	176|7916	2.79835e-08	3.22887e-07	49	ENSMUSG00000038064|ENSMUSG00000020717|ENSMUSG00000067212|ENSMUSG00000060586|ENSMUSG00000079491|ENSMUSG00000056116|ENSMUSG00000031990|ENSMUSG00000018569|ENSMUSG00000051790|ENSMUSG00000037405|ENSMUSG00000047230|ENSMUSG00000037548|ENSMUSG00000053835|ENSMUSG00000033278|ENSMUSG00000040511|ENSMUSG00000017167|ENSMUSG00000032076|ENSMUSG00000071552|ENSMUSG00000079507|ENSMUSG00000079547|ENSMUSG00000020592|…
KEGG	mmu04151	PI3K-Akt signaling pathway	76|1579	350|7916	6.25502e-08	6.95002e-07	76	ENSMUSG00000019970|ENSMUSG00000031380|ENSMUSG00000034165|ENSMUSG00000028040|ENSMUSG00000009376|ENSMUSG00000028364|ENSMUSG00000001930|ENSMUSG00000015533|ENSMUSG00000043154|ENSMUSG00000080902|ENSMUSG00000003031|ENSMUSG00000028518|ENSMUSG00000026193|ENSMUSG00000068758|ENSMUSG00000028698|ENSMUSG00000031834|ENSMUSG00000023944|ENSMUSG00000017146|ENSMUSG00000027570|ENSMUSG00000029231|ENSMUSG00000042826|…
KEGG	mmu04612	Antigen processing and presentation	33|1579	98|7916	1.43888e-07	1.54166e-06	33	ENSMUSG00000020361|ENSMUSG00000067212|ENSMUSG00000020248|ENSMUSG00000060586|ENSMUSG00000079491|ENSMUSG00000056116|ENSMUSG00000032897|ENSMUSG00000023944|ENSMUSG00000024339|ENSMUSG00000037548|ENSMUSG00000053835|ENSMUSG00000003814|ENSMUSG00000079507|ENSMUSG00000036120|ENSMUSG00000024401|ENSMUSG00000061232|ENSMUSG00000067203|ENSMUSG00000079547|ENSMUSG00000081512|ENSMUSG00000073406|ENSMUSG00000073402|…
KEGG	mmu05160	Hepatitis C	40|1579	137|7916	1.78777e-07	1.80517e-06	40	ENSMUSG00000019699|ENSMUSG00000032661|ENSMUSG00000038064|ENSMUSG00000023906|ENSMUSG00000024079|ENSMUSG00000066800|ENSMUSG00000040296|ENSMUSG00000031639|ENSMUSG00000034801|ENSMUSG00000018569|ENSMUSG00000047230|ENSMUSG00000041417|ENSMUSG00000029120|ENSMUSG00000047123|ENSMUSG00000053113|ENSMUSG00000026104|ENSMUSG00000024401|ENSMUSG00000022812|ENSMUSG00000028698|ENSMUSG00000030265|ENSMUSG00000070473|…
KEGG	mmu00564	Glycerophospholipid metabolism	32|1579	94|7916	1.80517e-07	1.80517e-06	32	ENSMUSG00000026827|ENSMUSG00000058793|ENSMUSG00000060675|ENSMUSG00000030275|ENSMUSG00000060002|ENSMUSG00000026922|ENSMUSG00000004565|ENSMUSG00000028517|ENSMUSG00000031467|ENSMUSG00000025137|ENSMUSG00000034579|ENSMUSG00000023328|ENSMUSG00000024843|ENSMUSG00000025357|ENSMUSG00000001211|ENSMUSG00000031903|ENSMUSG00000034731|ENSMUSG00000050627|ENSMUSG00000020593|ENSMUSG00000056220|ENSMUSG00000027412|…
KEGG	mmu00330	Arginine and proline metabolism	23|1579	51|7916	1.92482e-07	1.86273e-06	23	ENSMUSG00000029455|ENSMUSG00000006442|ENSMUSG00000028789|ENSMUSG00000028737|ENSMUSG00000071708|ENSMUSG00000027333|ENSMUSG00000024644|ENSMUSG00000018906|ENSMUSG00000075289|ENSMUSG00000003526|ENSMUSG00000056162|ENSMUSG00000025283|ENSMUSG00000097233|ENSMUSG00000025007|ENSMUSG00000025140|ENSMUSG00000025176|ENSMUSG00000025190|ENSMUSG00000019916|ENSMUSG00000029811|ENSMUSG00000011179|ENSMUSG00000039682|…
KEGG	mmu04015	Rap1 signaling pathway	53|1579	215|7916	2.21919e-07	2.08049e-06	53	ENSMUSG00000085830|ENSMUSG00000031380|ENSMUSG00000028040|ENSMUSG00000024070|ENSMUSG00000009376|ENSMUSG00000024621|ENSMUSG00000031748|ENSMUSG00000036438|ENSMUSG00000039844|ENSMUSG00000028698|ENSMUSG00000029231|ENSMUSG00000030849|ENSMUSG00000041417|ENSMUSG00000024451|ENSMUSG00000041992|ENSMUSG00000018293|ENSMUSG00000030827|ENSMUSG00000040003|ENSMUSG00000050965|ENSMUSG00000023951|ENSMUSG00000042745|…
KEGG	mmu04024	cAMP signaling pathway	50|1579	198|7916	2.60837e-07	2.37124e-06	50	ENSMUSG00000085830|ENSMUSG00000033721|ENSMUSG00000031834|ENSMUSG00000003123|ENSMUSG00000009621|ENSMUSG00000057897|ENSMUSG00000024462|ENSMUSG00000036438|ENSMUSG00000052684|ENSMUSG00000025407|ENSMUSG00000026576|ENSMUSG00000041417|ENSMUSG00000024451|ENSMUSG00000040385|ENSMUSG00000002489|ENSMUSG00000019943|ENSMUSG00000004936|ENSMUSG00000032412|ENSMUSG00000038648|ENSMUSG00000005034|ENSMUSG00000049511|…
KEGG	mmu05161	Hepatitis B	41|1579	146|7916	3.00793e-07	2.65406e-06	41	ENSMUSG00000019699|ENSMUSG00000027544|ENSMUSG00000022521|ENSMUSG00000080902|ENSMUSG00000003031|ENSMUSG00000031639|ENSMUSG00000091421|ENSMUSG00000052684|ENSMUSG00000026029|ENSMUSG00000022346|ENSMUSG00000027646|ENSMUSG00000047123|ENSMUSG00000050965|ENSMUSG00000070348|ENSMUSG00000038648|ENSMUSG00000061724|ENSMUSG00000026104|ENSMUSG00000004936|ENSMUSG00000022285|ENSMUSG00000028212|ENSMUSG00000076432|…
KEGG	mmu04070	Phosphatidylinositol signaling system	32|1579	97|7916	3.21874e-07	2.75892e-06	32	ENSMUSG00000058793|ENSMUSG00000026737|ENSMUSG00000018547|ENSMUSG00000036438|ENSMUSG00000025357|ENSMUSG00000030287|ENSMUSG00000041417|ENSMUSG00000021385|ENSMUSG00000034570|ENSMUSG00000020937|ENSMUSG00000050965|ENSMUSG00000034731|ENSMUSG00000026447|ENSMUSG00000060733|ENSMUSG00000027296|ENSMUSG00000051177|ENSMUSG00000066324|ENSMUSG00000028698|ENSMUSG00000029186|ENSMUSG00000029330|ENSMUSG00000030102|…
KEGG	mmu00020	Citrate cycle (TCA cycle)	18|1579	32|7916	3.46689e-07	2.88907e-06	18	ENSMUSG00000022477|ENSMUSG00000030541|ENSMUSG00000061838|ENSMUSG00000002010|ENSMUSG00000025950|ENSMUSG00000031299|ENSMUSG00000024892|ENSMUSG00000021577|ENSMUSG00000005683|ENSMUSG00000020917|ENSMUSG00000020664|ENSMUSG00000028405|ENSMUSG00000085711|ENSMUSG00000021748|ENSMUSG00000040618|ENSMUSG00000022110|ENSMUSG00000032279|ENSMUSG00000052738
KEGG	mmu04910	Insulin signaling pathway	40|1579	142|7916	3.89843e-07	3.14312e-06	40	ENSMUSG00000019699|ENSMUSG00000029513|ENSMUSG00000028518|ENSMUSG00000020190|ENSMUSG00000021456|ENSMUSG00000018566|ENSMUSG00000039844|ENSMUSG00000038894|ENSMUSG00000041798|ENSMUSG00000036438|ENSMUSG00000034801|ENSMUSG00000020532|ENSMUSG00000041417|ENSMUSG00000040385|ENSMUSG00000031295|ENSMUSG00000005057|ENSMUSG00000032648|ENSMUSG00000039556|ENSMUSG00000053113|ENSMUSG00000005034|ENSMUSG00000040618|…
KEGG	mmu03050	Proteasome	21|1579	45|7916	4.16958e-07	3.14312e-06	21	ENSMUSG00000026914|ENSMUSG00000069379|ENSMUSG00000021737|ENSMUSG00000017221|ENSMUSG00000027566|ENSMUSG00000028932|ENSMUSG00000024338|ENSMUSG00000085172|ENSMUSG00000069744|ENSMUSG00000096727|ENSMUSG00000085566|ENSMUSG00000107470|ENSMUSG00000020708|ENSMUSG00000020720|ENSMUSG00000002102|ENSMUSG00000014769|ENSMUSG00000031897|ENSMUSG00000032301|ENSMUSG00000015671|ENSMUSG00000018286|ENSMUSG00000026750
KEGG	mmu04115	p53 signaling pathway	26|1579	68|7916	4.18067e-07	3.14312e-06	26	ENSMUSG00000034165|ENSMUSG00000021453|ENSMUSG00000004446|ENSMUSG00000020525|ENSMUSG00000040749|ENSMUSG00000026029|ENSMUSG00000040124|ENSMUSG00000025507|ENSMUSG00000070348|ENSMUSG00000034730|ENSMUSG00000040782|ENSMUSG00000032409|ENSMUSG00000020326|ENSMUSG00000028212|ENSMUSG00000020184|ENSMUSG00000044303|ENSMUSG00000025647|ENSMUSG00000054387|ENSMUSG00000029385|ENSMUSG00000037411|ENSMUSG00000023067|…
KEGG	mmu04390	Hippo signaling pathway	42|1579	154|7916	4.19083e-07	3.14312e-06	42	ENSMUSG00000030093|ENSMUSG00000034165|ENSMUSG00000022382|ENSMUSG00000054932|ENSMUSG00000030796|ENSMUSG00000018849|ENSMUSG00000080902|ENSMUSG00000035262|ENSMUSG00000010067|ENSMUSG00000040385|ENSMUSG00000045005|ENSMUSG00000022996|ENSMUSG00000048402|ENSMUSG00000022346|ENSMUSG00000029120|ENSMUSG00000031681|ENSMUSG00000000126|ENSMUSG00000070348|ENSMUSG00000021067|ENSMUSG00000020536|ENSMUSG00000042745|…
KEGG	mmu04014	Ras signaling pathway	54|1579	231|7916	7.08881e-07	5.18693e-06	54	ENSMUSG00000085830|ENSMUSG00000031380|ENSMUSG00000028040|ENSMUSG00000009376|ENSMUSG00000060675|ENSMUSG00000061578|ENSMUSG00000026842|ENSMUSG00000026596|ENSMUSG00000029648|ENSMUSG00000004508|ENSMUSG00000036402|ENSMUSG00000036438|ENSMUSG00000034801|ENSMUSG00000010067|ENSMUSG00000034579|ENSMUSG00000029231|ENSMUSG00000042826|ENSMUSG00000030849|ENSMUSG00000041417|ENSMUSG00000002489|ENSMUSG00000030827|…
KEGG	mmu04915	Estrogen signaling pathway	31|1579	98|7916	1.02476e-06	7.31975e-06	31	ENSMUSG00000019699|ENSMUSG00000036438|ENSMUSG00000034801|ENSMUSG00000052684|ENSMUSG00000021948|ENSMUSG00000030287|ENSMUSG00000041417|ENSMUSG00000024462|ENSMUSG00000090877|ENSMUSG00000053647|ENSMUSG00000027646|ENSMUSG00000038648|ENSMUSG00000005034|ENSMUSG00000004936|ENSMUSG00000023944|ENSMUSG00000051177|ENSMUSG00000028698|ENSMUSG00000030265|ENSMUSG00000031834|ENSMUSG00000005580|ENSMUSG00000030102|…
KEGG	mmu04146	Peroxisome	28|1579	83|7916	1.19214e-06	8.31727e-06	28	ENSMUSG00000021751|ENSMUSG00000025950|ENSMUSG00000027952|ENSMUSG00000069633|ENSMUSG00000024953|ENSMUSG00000036775|ENSMUSG00000041939|ENSMUSG00000006818|ENSMUSG00000031378|ENSMUSG00000020283|ENSMUSG00000042410|ENSMUSG00000018796|ENSMUSG00000022853|ENSMUSG00000024981|ENSMUSG00000002763|ENSMUSG00000022244|ENSMUSG00000094530|ENSMUSG00000026664|ENSMUSG00000028691|ENSMUSG00000026853|ENSMUSG00000022982|…
KEGG	mmu01524	Platinum drug resistance	27|1579	78|7916	1.22592e-06	8.35854e-06	27	ENSMUSG00000019699|ENSMUSG00000004446|ENSMUSG00000026029|ENSMUSG00000100819|ENSMUSG00000020914|ENSMUSG00000017146|ENSMUSG00000004035|ENSMUSG00000024151|ENSMUSG00000028698|ENSMUSG00000031834|ENSMUSG00000020184|ENSMUSG00000031077|ENSMUSG00000039936|ENSMUSG00000025068|ENSMUSG00000044303|ENSMUSG00000023953|ENSMUSG00000033792|ENSMUSG00000041417|ENSMUSG00000032348|ENSMUSG00000024521|ENSMUSG00000023067|…
KEGG	mmu01522	Endocrine resistance	30|1579	95|7916	1.56333e-06	1.04222e-05	30	ENSMUSG00000019699|ENSMUSG00000026923|ENSMUSG00000027646|ENSMUSG00000003031|ENSMUSG00000034801|ENSMUSG00000052684|ENSMUSG00000041417|ENSMUSG00000053647|ENSMUSG00000027314|ENSMUSG00000070348|ENSMUSG00000005034|ENSMUSG00000004936|ENSMUSG00000018501|ENSMUSG00000028698|ENSMUSG00000030265|ENSMUSG00000031834|ENSMUSG00000020184|ENSMUSG00000005580|ENSMUSG00000039936|ENSMUSG00000044303|ENSMUSG00000097305|…
KEGG	mmu04360	Axon guidance	44|1579	176|7916	1.65112e-06	1.0434e-05	44	ENSMUSG00000009376|ENSMUSG00000028040|ENSMUSG00000028064|ENSMUSG00000021451|ENSMUSG00000032839|ENSMUSG00000026842|ENSMUSG00000054855|ENSMUSG00000057897|ENSMUSG00000030257|ENSMUSG00000005958|ENSMUSG00000020451|ENSMUSG00000041417|ENSMUSG00000029869|ENSMUSG00000053646|ENSMUSG00000053158|ENSMUSG00000027646|ENSMUSG00000025207|ENSMUSG00000036606|ENSMUSG00000050965|ENSMUSG00000021904|ENSMUSG00000057969|…
KEGG	mmu04666	Fc gamma R-mediated phagocytosis	29|1579	90|7916	1.66171e-06	1.0434e-05	29	ENSMUSG00000033721|ENSMUSG00000019699|ENSMUSG00000069662|ENSMUSG00000031165|ENSMUSG00000047945|ENSMUSG00000004508|ENSMUSG00000028517|ENSMUSG00000020451|ENSMUSG00000029622|ENSMUSG00000021948|ENSMUSG00000033335|ENSMUSG00000041417|ENSMUSG00000050965|ENSMUSG00000004936|ENSMUSG00000056220|ENSMUSG00000028698|ENSMUSG00000029465|ENSMUSG00000052151|ENSMUSG00000036995|ENSMUSG00000003283|ENSMUSG00000039936|…
KEGG	mmu04921	Oxytocin signaling pathway	41|1579	158|7916	1.66944e-06	1.0434e-05	41	ENSMUSG00000029513|ENSMUSG00000057897|ENSMUSG00000028469|ENSMUSG00000027544|ENSMUSG00000029471|ENSMUSG00000028161|ENSMUSG00000028518|ENSMUSG00000036438|ENSMUSG00000073557|ENSMUSG00000052684|ENSMUSG00000030287|ENSMUSG00000041417|ENSMUSG00000040385|ENSMUSG00000027646|ENSMUSG00000050965|ENSMUSG00000070348|ENSMUSG00000005034|ENSMUSG00000015968|ENSMUSG00000005580|ENSMUSG00000051177|ENSMUSG00000056220|…
KEGG	mmu04922	Glucagon signaling pathway	31|1579	102|7916	2.05695e-06	1.25936e-05	31	ENSMUSG00000019699|ENSMUSG00000029513|ENSMUSG00000057897|ENSMUSG00000022521|ENSMUSG00000028518|ENSMUSG00000041798|ENSMUSG00000036438|ENSMUSG00000020532|ENSMUSG00000028645|ENSMUSG00000030287|ENSMUSG00000031299|ENSMUSG00000031295|ENSMUSG00000063229|ENSMUSG00000032648|ENSMUSG00000038648|ENSMUSG00000005034|ENSMUSG00000040618|ENSMUSG00000081113|ENSMUSG00000011752|ENSMUSG00000051177|ENSMUSG00000003865|…
KEGG	mmu04010	MAPK signaling pathway	56|1579	254|7916	2.13261e-06	1.27956e-05	56	ENSMUSG00000019699|ENSMUSG00000042826|ENSMUSG00000028708|ENSMUSG00000071076|ENSMUSG00000021453|ENSMUSG00000020190|ENSMUSG00000027684|ENSMUSG00000096981|ENSMUSG00000021253|ENSMUSG00000031309|ENSMUSG00000036402|ENSMUSG00000023809|ENSMUSG00000052684|ENSMUSG00000029231|ENSMUSG00000053716|ENSMUSG00000031530|ENSMUSG00000022346|ENSMUSG00000090877|ENSMUSG00000004936|ENSMUSG00000030827|ENSMUSG00000050965|…
KEGG	mmu04012	ErbB signaling pathway	28|1579	87|7916	2.53834e-06	1.49314e-05	28	ENSMUSG00000019699|ENSMUSG00000031284|ENSMUSG00000026842|ENSMUSG00000026596|ENSMUSG00000003031|ENSMUSG00000057897|ENSMUSG00000034801|ENSMUSG00000052684|ENSMUSG00000041417|ENSMUSG00000022346|ENSMUSG00000027646|ENSMUSG00000018166|ENSMUSG00000050965|ENSMUSG00000004936|ENSMUSG00000022812|ENSMUSG00000028698|ENSMUSG00000030265|ENSMUSG00000031834|ENSMUSG00000039936|ENSMUSG00000029378|ENSMUSG00000029377|…
KEGG	mmu00100	Steroid biosynthesis	13|1579	19|7916	3.06464e-06	1.76806e-05	13	ENSMUSG00000026675|ENSMUSG00000022351|ENSMUSG00000032018|ENSMUSG00000031168|ENSMUSG00000058454|ENSMUSG00000031349|ENSMUSG00000021273|ENSMUSG00000031604|ENSMUSG00000034926|ENSMUSG00000033105|ENSMUSG00000001467|ENSMUSG00000026600|ENSMUSG00000024799
KEGG	mmu05211	Renal cell carcinoma	24|1579	68|7916	3.56952e-06	2.00535e-05	24	ENSMUSG00000019699|ENSMUSG00000009376|ENSMUSG00000033933|ENSMUSG00000015709|ENSMUSG00000022521|ENSMUSG00000039844|ENSMUSG00000034801|ENSMUSG00000052684|ENSMUSG00000041417|ENSMUSG00000021109|ENSMUSG00000004936|ENSMUSG00000028645|ENSMUSG00000028698|ENSMUSG00000030265|ENSMUSG00000021253|ENSMUSG00000035027|ENSMUSG00000039936|ENSMUSG00000031987|ENSMUSG00000023951|ENSMUSG00000030774|ENSMUSG00000031284|…
KEGG	mmu04931	Insulin resistance	32|1579	111|7916	3.60963e-06	2.00535e-05	32	ENSMUSG00000019699|ENSMUSG00000029513|ENSMUSG00000033871|ENSMUSG00000039515|ENSMUSG00000028518|ENSMUSG00000031309|ENSMUSG00000018566|ENSMUSG00000038894|ENSMUSG00000023809|ENSMUSG00000038648|ENSMUSG00000028645|ENSMUSG00000021948|ENSMUSG00000041417|ENSMUSG00000040385|ENSMUSG00000033083|ENSMUSG00000032648|ENSMUSG00000053113|ENSMUSG00000040618|ENSMUSG00000024401|ENSMUSG00000022812|ENSMUSG00000003865|…
KEGG	mmu04530	Tight junction	37|1579	141|7916	4.2082e-06	2.26165e-05	37	ENSMUSG00000019699|ENSMUSG00000038064|ENSMUSG00000028402|ENSMUSG00000044279|ENSMUSG00000023906|ENSMUSG00000027646|ENSMUSG00000006457|ENSMUSG00000012296|ENSMUSG00000031990|ENSMUSG00000030672|ENSMUSG00000018569|ENSMUSG00000020536|ENSMUSG00000021948|ENSMUSG00000047230|ENSMUSG00000029120|ENSMUSG00000040003|ENSMUSG00000050965|ENSMUSG00000021108|ENSMUSG00000013076|ENSMUSG00000024048|ENSMUSG00000045095|…
KEGG	mmu04668	TNF signaling pathway	32|1579	112|7916	4.22175e-06	2.26165e-05	32	ENSMUSG00000019699|ENSMUSG00000012519|ENSMUSG00000022789|ENSMUSG00000031778|ENSMUSG00000038648|ENSMUSG00000052684|ENSMUSG00000037405|ENSMUSG00000026029|ENSMUSG00000053175|ENSMUSG00000053113|ENSMUSG00000004936|ENSMUSG00000024401|ENSMUSG00000024402|ENSMUSG00000026637|ENSMUSG00000034394|ENSMUSG00000020623|ENSMUSG00000028698|ENSMUSG00000058427|ENSMUSG00000031077|ENSMUSG00000039936|ENSMUSG00000034855|…
KEGG	mmu05416	Viral myocarditis	29|1579	96|7916	4.77102e-06	2.51106e-05	29	ENSMUSG00000067212|ENSMUSG00000026842|ENSMUSG00000026596|ENSMUSG00000060586|ENSMUSG00000079491|ENSMUSG00000056116|ENSMUSG00000045103|ENSMUSG00000004446|ENSMUSG00000037405|ENSMUSG00000039952|ENSMUSG00000026029|ENSMUSG00000037548|ENSMUSG00000053835|ENSMUSG00000070348|ENSMUSG00000079507|ENSMUSG00000079547|ENSMUSG00000061232|ENSMUSG00000067203|ENSMUSG00000016283|ENSMUSG00000073406|ENSMUSG00000073402|…
KEGG	mmu04933	AGE-RAGE signaling pathway in diabetic complications	30|1579	103|7916	6.048e-06	3.12828e-05	30	ENSMUSG00000019699|ENSMUSG00000031380|ENSMUSG00000003031|ENSMUSG00000026193|ENSMUSG00000052684|ENSMUSG00000037405|ENSMUSG00000021948|ENSMUSG00000041417|ENSMUSG00000020937|ENSMUSG00000050965|ENSMUSG00000070348|ENSMUSG00000026104|ENSMUSG00000024401|ENSMUSG00000001506|ENSMUSG00000079465|ENSMUSG00000051177|ENSMUSG00000028698|ENSMUSG00000030265|ENSMUSG00000021253|ENSMUSG00000067158|ENSMUSG00000039936|…
KEGG	mmu04150	mTOR signaling pathway	39|1579	156|7916	6.23634e-06	3.17102e-05	39	ENSMUSG00000019699|ENSMUSG00000030093|ENSMUSG00000050310|ENSMUSG00000022382|ENSMUSG00000031309|ENSMUSG00000028518|ENSMUSG00000045005|ENSMUSG00000024913|ENSMUSG00000022996|ENSMUSG00000050552|ENSMUSG00000041417|ENSMUSG00000023809|ENSMUSG00000026027|ENSMUSG00000000126|ENSMUSG00000036106|ENSMUSG00000050965|ENSMUSG00000004936|ENSMUSG00000041075|ENSMUSG00000036904|ENSMUSG00000033793|ENSMUSG00000020593|…
KEGG	mmu04210	Apoptosis	36|1579	139|7916	7.20442e-06	3.60221e-05	36	ENSMUSG00000019699|ENSMUSG00000030137|ENSMUSG00000021453|ENSMUSG00000086753|ENSMUSG00000068758|ENSMUSG00000027381|ENSMUSG00000004446|ENSMUSG00000030560|ENSMUSG00000028698|ENSMUSG00000029863|ENSMUSG00000030287|ENSMUSG00000026029|ENSMUSG00000068329|ENSMUSG00000025507|ENSMUSG00000004936|ENSMUSG00000024401|ENSMUSG00000052684|ENSMUSG00000036932|ENSMUSG00000030265|ENSMUSG00000031834|ENSMUSG00000029027|…
KEGG	mmu01212	Fatty acid metabolism	20|1579	52|7916	8.14054e-06	4.00355e-05	20	ENSMUSG00000028607|ENSMUSG00000027195|ENSMUSG00000032349|ENSMUSG00000010663|ENSMUSG00000026003|ENSMUSG00000025203|ENSMUSG00000041220|ENSMUSG00000031708|ENSMUSG00000059447|ENSMUSG00000037071|ENSMUSG00000024665|ENSMUSG00000022853|ENSMUSG00000062908|ENSMUSG00000024981|ENSMUSG00000025745|ENSMUSG00000020532|ENSMUSG00000023832|ENSMUSG00000036880|ENSMUSG00000018796|ENSMUSG00000028910
KEGG	mmu04152	AMPK signaling pathway	34|1579	129|7916	9.3343e-06	4.5166e-05	34	ENSMUSG00000019699|ENSMUSG00000021670|ENSMUSG00000029513|ENSMUSG00000028518|ENSMUSG00000021456|ENSMUSG00000029471|ENSMUSG00000018566|ENSMUSG00000038894|ENSMUSG00000020532|ENSMUSG00000041417|ENSMUSG00000029120|ENSMUSG00000025203|ENSMUSG00000026027|ENSMUSG00000043154|ENSMUSG00000070348|ENSMUSG00000038648|ENSMUSG00000040618|ENSMUSG00000003865|ENSMUSG00000028698|ENSMUSG00000038205|ENSMUSG00000020277|…
KEGG	mmu00051	Fructose and mannose metabolism	16|1579	35|7916	1.19416e-05	5.68646e-05	16	ENSMUSG00000029762|ENSMUSG00000071414|ENSMUSG00000017390|ENSMUSG00000027227|ENSMUSG00000020277|ENSMUSG00000001642|ENSMUSG00000034371|ENSMUSG00000082087|ENSMUSG00000038372|ENSMUSG00000021456|ENSMUSG00000023456|ENSMUSG00000000628|ENSMUSG00000021196|ENSMUSG00000030695|ENSMUSG00000033021|ENSMUSG00000106755
KEGG	mmu04110	Cell cycle	33|1579	125|7916	1.2178e-05	5.70846e-05	33	ENSMUSG00000024563|ENSMUSG00000040084|ENSMUSG00000034165|ENSMUSG00000029554|ENSMUSG00000021453|ENSMUSG00000026842|ENSMUSG00000022521|ENSMUSG00000080902|ENSMUSG00000096472|ENSMUSG00000003031|ENSMUSG00000022346|ENSMUSG00000027641|ENSMUSG00000091421|ENSMUSG00000030867|ENSMUSG00000070348|ENSMUSG00000027330|ENSMUSG00000061724|ENSMUSG00000022285|ENSMUSG00000041133|ENSMUSG00000032409|ENSMUSG00000022812|…
KEGG	mmu00562	Inositol phosphate metabolism	23|1579	70|7916	1.46845e-05	6.77748e-05	23	ENSMUSG00000026737|ENSMUSG00000018547|ENSMUSG00000034570|ENSMUSG00000020937|ENSMUSG00000021385|ENSMUSG00000060733|ENSMUSG00000051177|ENSMUSG00000066324|ENSMUSG00000029186|ENSMUSG00000027296|ENSMUSG00000039936|ENSMUSG00000024867|ENSMUSG00000106755|ENSMUSG00000034354|ENSMUSG00000039943|ENSMUSG00000026447|ENSMUSG00000025477|ENSMUSG00000023456|ENSMUSG00000038855|ENSMUSG00000024896|ENSMUSG00000036834|…
KEGG	mmu04261	Adrenergic signaling in cardiomyocytes	37|1579	152|7916	1.75162e-05	7.96192e-05	37	ENSMUSG00000019699|ENSMUSG00000009545|ENSMUSG00000057897|ENSMUSG00000033161|ENSMUSG00000036438|ENSMUSG00000040385|ENSMUSG00000097472|ENSMUSG00000026576|ENSMUSG00000041417|ENSMUSG00000029120|ENSMUSG00000019943|ENSMUSG00000043154|ENSMUSG00000050965|ENSMUSG00000038648|ENSMUSG00000005034|ENSMUSG00000015968|ENSMUSG00000005580|ENSMUSG00000007107|ENSMUSG00000051177|ENSMUSG00000028698|ENSMUSG00000022469|…
KEGG	mmu04072	Phospholipase D signaling pathway	36|1579	146|7916	1.78643e-05	7.99892e-05	36	ENSMUSG00000019699|ENSMUSG00000026825|ENSMUSG00000026922|ENSMUSG00000004508|ENSMUSG00000028517|ENSMUSG00000031467|ENSMUSG00000034801|ENSMUSG00000029231|ENSMUSG00000033335|ENSMUSG00000041417|ENSMUSG00000025357|ENSMUSG00000018008|ENSMUSG00000001211|ENSMUSG00000050965|ENSMUSG00000034731|ENSMUSG00000061878|ENSMUSG00000005580|ENSMUSG00000051177|ENSMUSG00000056220|ENSMUSG00000028698|ENSMUSG00000030265|…
KEGG	mmu04062	Chemokine signaling pathway	44|1579	198|7916	2.10246e-05	9.27555e-05	44	ENSMUSG00000033721|ENSMUSG00000019699|ENSMUSG00000031165|ENSMUSG00000052783|ENSMUSG00000031778|ENSMUSG00000021948|ENSMUSG00000041417|ENSMUSG00000002489|ENSMUSG00000027646|ENSMUSG00000030265|ENSMUSG00000005034|ENSMUSG00000026104|ENSMUSG00000005580|ENSMUSG00000003228|ENSMUSG00000022812|ENSMUSG00000048240|ENSMUSG00000028698|ENSMUSG00000032946|ENSMUSG00000039621|ENSMUSG00000058427|ENSMUSG00000039936|…
KEGG	mmu04022	cGMP-PKG signaling pathway	40|1579	173|7916	2.2658e-05	9.80335e-05	40	ENSMUSG00000019699|ENSMUSG00000027544|ENSMUSG00000028161|ENSMUSG00000038894|ENSMUSG00000036438|ENSMUSG00000053965|ENSMUSG00000030287|ENSMUSG00000041417|ENSMUSG00000040385|ENSMUSG00000019943|ENSMUSG00000032412|ENSMUSG00000067106|ENSMUSG00000038648|ENSMUSG00000015968|ENSMUSG00000005580|ENSMUSG00000007107|ENSMUSG00000015605|ENSMUSG00000016319|ENSMUSG00000051177|ENSMUSG00000033717|ENSMUSG00000028698|…
KEGG	mmu03010	Ribosome	36|1579	148|7916	2.28745e-05	9.80335e-05	36	ENSMUSG00000067147|ENSMUSG00000084910|ENSMUSG00000097906|ENSMUSG00000023967|ENSMUSG00000046756|ENSMUSG00000090733|ENSMUSG00000002767|ENSMUSG00000052962|ENSMUSG00000062582|ENSMUSG00000063696|ENSMUSG00000003299|ENSMUSG00000105388|ENSMUSG00000044424|ENSMUSG00000050621|ENSMUSG00000035772|ENSMUSG00000021607|ENSMUSG00000039001|ENSMUSG00000061477|ENSMUSG00000067274|ENSMUSG00000023939|ENSMUSG00000062758|…
KEGG	mmu05215	Prostate cancer	26|1579	89|7916	2.34319e-05	9.90082e-05	26	ENSMUSG00000019699|ENSMUSG00000022521|ENSMUSG00000003031|ENSMUSG00000034801|ENSMUSG00000029231|ENSMUSG00000030849|ENSMUSG00000041417|ENSMUSG00000023944|ENSMUSG00000070348|ENSMUSG00000038648|ENSMUSG00000004936|ENSMUSG00000022812|ENSMUSG00000028212|ENSMUSG00000028698|ENSMUSG00000030265|ENSMUSG00000031834|ENSMUSG00000020184|ENSMUSG00000039936|ENSMUSG00000055799|ENSMUSG00000028019|ENSMUSG00000053007|…
KEGG	mmu05220	Chronic myeloid leukemia	23|1579	73|7916	2.54872e-05	0.000106197	23	ENSMUSG00000019699|ENSMUSG00000027684|ENSMUSG00000026842|ENSMUSG00000004508|ENSMUSG00000034801|ENSMUSG00000041417|ENSMUSG00000022346|ENSMUSG00000070348|ENSMUSG00000004936|ENSMUSG00000028698|ENSMUSG00000009681|ENSMUSG00000030265|ENSMUSG00000021253|ENSMUSG00000035027|ENSMUSG00000020184|ENSMUSG00000039936|ENSMUSG00000044303|ENSMUSG00000023067|ENSMUSG00000027490|ENSMUSG00000007613|ENSMUSG00000003031|…
KEGG	mmu04974	Protein digestion and absorption	26|1579	90|7916	2.74965e-05	0.000112999	26	ENSMUSG00000022462|ENSMUSG00000020261|ENSMUSG00000000958|ENSMUSG00000009545|ENSMUSG00000022899|ENSMUSG00000001918|ENSMUSG00000026576|ENSMUSG00000024330|ENSMUSG00000001119|ENSMUSG00000032332|ENSMUSG00000007107|ENSMUSG00000001506|ENSMUSG00000079465|ENSMUSG00000027570|ENSMUSG00000026837|ENSMUSG00000021565|ENSMUSG00000067158|ENSMUSG00000045672|ENSMUSG00000033161|ENSMUSG00000024131|ENSMUSG00000059412|…
KEGG	mmu04260	Cardiac muscle contraction	24|1579	80|7916	3.32826e-05	0.000134929	24	ENSMUSG00000035885|ENSMUSG00000014313|ENSMUSG00000038462|ENSMUSG00000033161|ENSMUSG00000022551|ENSMUSG00000025651|ENSMUSG00000026576|ENSMUSG00000097472|ENSMUSG00000074218|ENSMUSG00000015968|ENSMUSG00000007107|ENSMUSG00000030884|ENSMUSG00000099397|ENSMUSG00000028464|ENSMUSG00000031231|ENSMUSG00000044894|ENSMUSG00000000088|ENSMUSG00000059412|ENSMUSG00000024248|ENSMUSG00000032412|ENSMUSG00000066553|…
KEGG	mmu00561	Glycerolipid metabolism	20|1579	59|7916	3.60924e-05	0.000144369	20	ENSMUSG00000029762|ENSMUSG00000026922|ENSMUSG00000027412|ENSMUSG00000071414|ENSMUSG00000025059|ENSMUSG00000034371|ENSMUSG00000029916|ENSMUSG00000082087|ENSMUSG00000001211|ENSMUSG00000052151|ENSMUSG00000030747|ENSMUSG00000034731|ENSMUSG00000029455|ENSMUSG00000028517|ENSMUSG00000031266|ENSMUSG00000001642|ENSMUSG00000031467|ENSMUSG00000053846|ENSMUSG00000020593|ENSMUSG00000025357
KEGG	mmu04964	Proximal tubule bicarbonate reclamation	12|1579	22|7916	3.94111e-05	0.00015557	12	ENSMUSG00000025792|ENSMUSG00000027562|ENSMUSG00000059412|ENSMUSG00000026576|ENSMUSG00000040618|ENSMUSG00000044005|ENSMUSG00000032412|ENSMUSG00000021794|ENSMUSG00000041329|ENSMUSG00000007107|ENSMUSG00000033161|ENSMUSG00000004655
KEGG	mmu04114	Oocyte meiosis	30|1579	116|7916	4.09173e-05	0.000159418	30	ENSMUSG00000020300|ENSMUSG00000031309|ENSMUSG00000080902|ENSMUSG00000057897|ENSMUSG00000023940|ENSMUSG00000036438|ENSMUSG00000023809|ENSMUSG00000030287|ENSMUSG00000040385|ENSMUSG00000091421|ENSMUSG00000030867|ENSMUSG00000048230|ENSMUSG00000005034|ENSMUSG00000061724|ENSMUSG00000005580|ENSMUSG00000022285|ENSMUSG00000041133|ENSMUSG00000019773|ENSMUSG00000028212|ENSMUSG00000076432|ENSMUSG00000027379|…
KEGG	mmu05214	Glioma	21|1579	65|7916	4.16602e-05	0.000160232	21	ENSMUSG00000019699|ENSMUSG00000029231|ENSMUSG00000081113|ENSMUSG00000028698|ENSMUSG00000030265|ENSMUSG00000031834|ENSMUSG00000023067|ENSMUSG00000020184|ENSMUSG00000027490|ENSMUSG00000050965|ENSMUSG00000070348|ENSMUSG00000039936|ENSMUSG00000057897|ENSMUSG00000035027|ENSMUSG00000004936|ENSMUSG00000020122|ENSMUSG00000044303|ENSMUSG00000034801|ENSMUSG00000036438|ENSMUSG00000035109|ENSMUSG00000041417
KEGG	mmu04960	Aldosterone-regulated sodium reabsorption	16|1579	40|7916	4.37856e-05	0.000166275	16	ENSMUSG00000007107|ENSMUSG00000059412|ENSMUSG00000041248|ENSMUSG00000026576|ENSMUSG00000028698|ENSMUSG00000030265|ENSMUSG00000031834|ENSMUSG00000019970|ENSMUSG00000050965|ENSMUSG00000032412|ENSMUSG00000031618|ENSMUSG00000039936|ENSMUSG00000004988|ENSMUSG00000041329|ENSMUSG00000033161|ENSMUSG00000041417
KEGG	mmu00030	Pentose phosphate pathway	14|1579	31|7916	4.60927e-05	0.000171338	14	ENSMUSG00000025791|ENSMUSG00000023070|ENSMUSG00000028961|ENSMUSG00000031400|ENSMUSG00000020277|ENSMUSG00000017390|ENSMUSG00000021456|ENSMUSG00000021196|ENSMUSG00000021957|ENSMUSG00000036427|ENSMUSG00000028980|ENSMUSG00000043192|ENSMUSG00000025503|ENSMUSG00000030695
KEGG	mmu01521	EGFR tyrosine kinase inhibitor resistance	24|1579	82|7916	4.62612e-05	0.000171338	24	ENSMUSG00000019699|ENSMUSG00000009376|ENSMUSG00000027381|ENSMUSG00000034801|ENSMUSG00000029231|ENSMUSG00000030849|ENSMUSG00000041417|ENSMUSG00000002602|ENSMUSG00000027646|ENSMUSG00000018166|ENSMUSG00000050965|ENSMUSG00000023951|ENSMUSG00000004936|ENSMUSG00000022812|ENSMUSG00000028698|ENSMUSG00000030265|ENSMUSG00000031834|ENSMUSG00000039936|ENSMUSG00000028019|ENSMUSG00000004040|ENSMUSG00000062312|…
KEGG	mmu04720	Long-term potentiation	21|1579	66|7916	5.00409e-05	0.000183076	21	ENSMUSG00000085830|ENSMUSG00000022521|ENSMUSG00000081113|ENSMUSG00000039943|ENSMUSG00000040385|ENSMUSG00000022469|ENSMUSG00000038128|ENSMUSG00000031309|ENSMUSG00000050965|ENSMUSG00000030102|ENSMUSG00000030287|ENSMUSG00000005034|ENSMUSG00000028161|ENSMUSG00000057897|ENSMUSG00000035027|ENSMUSG00000004936|ENSMUSG00000026959|ENSMUSG00000036438|ENSMUSG00000023809|ENSMUSG00000030265|ENSMUSG00000051177
KEGG	mmu03018	RNA degradation	24|1579	83|7916	5.43178e-05	0.000196329	24	ENSMUSG00000059040|ENSMUSG00000089764|ENSMUSG00000036478|ENSMUSG00000036550|ENSMUSG00000061559|ENSMUSG00000036270|ENSMUSG00000004267|ENSMUSG00000105558|ENSMUSG00000034321|ENSMUSG00000031843|ENSMUSG00000041477|ENSMUSG00000039356|ENSMUSG00000022283|ENSMUSG00000020277|ENSMUSG00000020423|ENSMUSG00000063524|ENSMUSG00000020464|ENSMUSG00000021196|ENSMUSG00000031601|ENSMUSG00000064193|ENSMUSG00000011257|…
KEGG	mmu00052	Galactose metabolism	14|1579	32|7916	6.0492e-05	0.000216043	14	ENSMUSG00000029762|ENSMUSG00000025791|ENSMUSG00000082087|ENSMUSG00000031266|ENSMUSG00000071414|ENSMUSG00000020277|ENSMUSG00000001642|ENSMUSG00000020766|ENSMUSG00000028671|ENSMUSG00000000628|ENSMUSG00000021196|ENSMUSG00000045594|ENSMUSG00000041798|ENSMUSG00000025579
KEGG	mmu00480	Glutathione metabolism	19|1579	57|7916	6.74314e-05	0.000237993	19	ENSMUSG00000042808|ENSMUSG00000030541|ENSMUSG00000032348|ENSMUSG00000028961|ENSMUSG00000031400|ENSMUSG00000011179|ENSMUSG00000022562|ENSMUSG00000006345|ENSMUSG00000100819|ENSMUSG00000071708|ENSMUSG00000002797|ENSMUSG00000025068|ENSMUSG00000039682|ENSMUSG00000040562|ENSMUSG00000006442|ENSMUSG00000020649|ENSMUSG00000004035|ENSMUSG00000040471|ENSMUSG00000025950
KEGG	mmu05222	Small cell lung cancer	24|1579	85|7916	7.42969e-05	0.000259032	24	ENSMUSG00000019699|ENSMUSG00000003031|ENSMUSG00000026193|ENSMUSG00000084353|ENSMUSG00000026478|ENSMUSG00000041417|ENSMUSG00000022346|ENSMUSG00000070348|ENSMUSG00000015647|ENSMUSG00000024421|ENSMUSG00000079465|ENSMUSG00000026637|ENSMUSG00000028212|ENSMUSG00000028698|ENSMUSG00000067158|ENSMUSG00000015846|ENSMUSG00000039936|ENSMUSG00000015533|ENSMUSG00000002900|ENSMUSG00000027490|ENSMUSG00000034664|…
KEGG	mmu00900	Terpenoid backbone biosynthesis	12|1579	24|7916	7.51193e-05	0.000259032	12	ENSMUSG00000021670|ENSMUSG00000090610|ENSMUSG00000093651|ENSMUSG00000059743|ENSMUSG00000027952|ENSMUSG00000093930|ENSMUSG00000006517|ENSMUSG00000058258|ENSMUSG00000015994|ENSMUSG00000041939|ENSMUSG00000023832|ENSMUSG00000083287
KEGG	mmu05134	Legionellosis	19|1579	58|7916	8.16152e-05	0.00027724	19	ENSMUSG00000078942|ENSMUSG00000026029|ENSMUSG00000000290|ENSMUSG00000090877|ENSMUSG00000078566|ENSMUSG00000028452|ENSMUSG00000029380|ENSMUSG00000058427|ENSMUSG00000037742|ENSMUSG00000029379|ENSMUSG00000072594|ENSMUSG00000025225|ENSMUSG00000026034|ENSMUSG00000091549|ENSMUSG00000024401|ENSMUSG00000024164|ENSMUSG00000024870|ENSMUSG00000083327|ENSMUSG00000078945
KEGG	mmu04550	Signaling pathways regulating pluripotency of stem cells	33|1579	140|7916	8.22479e-05	0.00027724	33	ENSMUSG00000019699|ENSMUSG00000030093|ENSMUSG00000022382|ENSMUSG00000003032|ENSMUSG00000029249|ENSMUSG00000045005|ENSMUSG00000022996|ENSMUSG00000030849|ENSMUSG00000041417|ENSMUSG00000022346|ENSMUSG00000031681|ENSMUSG00000000126|ENSMUSG00000054263|ENSMUSG00000042745|ENSMUSG00000004936|ENSMUSG00000041075|ENSMUSG00000036904|ENSMUSG00000022812|ENSMUSG00000034394|ENSMUSG00000028698|ENSMUSG00000021540|…
KEGG	mmu04145	Phagosome	41|1579	192|7916	8.43579e-05	0.000281193	41	ENSMUSG00000053317|ENSMUSG00000067212|ENSMUSG00000060586|ENSMUSG00000079491|ENSMUSG00000056116|ENSMUSG00000052688|ENSMUSG00000036752|ENSMUSG00000031447|ENSMUSG00000022295|ENSMUSG00000037321|ENSMUSG00000024339|ENSMUSG00000037548|ENSMUSG00000053835|ENSMUSG00000028955|ENSMUSG00000079507|ENSMUSG00000079547|ENSMUSG00000081512|ENSMUSG00000095159|ENSMUSG00000030137|ENSMUSG00000061232|ENSMUSG00000017831|…
KEGG	mmu00600	Sphingolipid metabolism	17|1579	48|7916	8.7553e-05	0.000288636	17	ENSMUSG00000040451|ENSMUSG00000031266|ENSMUSG00000049721|ENSMUSG00000050931|ENSMUSG00000056124|ENSMUSG00000021468|ENSMUSG00000052151|ENSMUSG00000021054|ENSMUSG00000031591|ENSMUSG00000032854|ENSMUSG00000007038|ENSMUSG00000045594|ENSMUSG00000028517|ENSMUSG00000030510|ENSMUSG00000035239|ENSMUSG00000032908|ENSMUSG00000061878
KEGG	mmu04722	Neurotrophin signaling pathway	30|1579	122|7916	8.92013e-05	0.000290874	30	ENSMUSG00000019699|ENSMUSG00000000120|ENSMUSG00000031834|ENSMUSG00000026842|ENSMUSG00000046432|ENSMUSG00000031309|ENSMUSG00000057897|ENSMUSG00000036438|ENSMUSG00000034801|ENSMUSG00000039844|ENSMUSG00000052684|ENSMUSG00000021948|ENSMUSG00000041417|ENSMUSG00000023809|ENSMUSG00000004936|ENSMUSG00000004933|ENSMUSG00000060477|ENSMUSG00000022812|ENSMUSG00000028698|ENSMUSG00000030265|ENSMUSG00000059883|…
KEGG	mmu04141	Protein processing in endoplasmic reticulum	37|1579	167|7916	9.59894e-05	0.000309643	37	ENSMUSG00000053317|ENSMUSG00000000826|ENSMUSG00000039100|ENSMUSG00000024079|ENSMUSG00000027422|ENSMUSG00000055401|ENSMUSG00000028577|ENSMUSG00000015839|ENSMUSG00000022174|ENSMUSG00000025130|ENSMUSG00000023944|ENSMUSG00000050148|ENSMUSG00000027706|ENSMUSG00000090877|ENSMUSG00000022365|ENSMUSG00000025757|ENSMUSG00000040435|ENSMUSG00000003814|ENSMUSG00000039474|ENSMUSG00000046873|ENSMUSG00000008763|…
KEGG	mmu04916	Melanogenesis	26|1579	99|7916	0.000104511	0.000333545	26	ENSMUSG00000030093|ENSMUSG00000022382|ENSMUSG00000022521|ENSMUSG00000057897|ENSMUSG00000031748|ENSMUSG00000036438|ENSMUSG00000045005|ENSMUSG00000022996|ENSMUSG00000035158|ENSMUSG00000000126|ENSMUSG00000050965|ENSMUSG00000038648|ENSMUSG00000005034|ENSMUSG00000004936|ENSMUSG00000041075|ENSMUSG00000036904|ENSMUSG00000022812|ENSMUSG00000030265|ENSMUSG00000005580|ENSMUSG00000055799|ENSMUSG00000044674|…
KEGG	mmu04976	Bile secretion	21|1579	71|7916	0.000118807	0.000375179	21	ENSMUSG00000047638|ENSMUSG00000021670|ENSMUSG00000027562|ENSMUSG00000029802|ENSMUSG00000059412|ENSMUSG00000026576|ENSMUSG00000032849|ENSMUSG00000022840|ENSMUSG00000032412|ENSMUSG00000038776|ENSMUSG00000015846|ENSMUSG00000032193|ENSMUSG00000005034|ENSMUSG00000004655|ENSMUSG00000007107|ENSMUSG00000005580|ENSMUSG00000041329|ENSMUSG00000033161|ENSMUSG00000011034|ENSMUSG00000024411|ENSMUSG00000028645
KEGG	mmu05212	Pancreatic cancer	20|1579	66|7916	0.000130157	0.000406267	20	ENSMUSG00000019699|ENSMUSG00000024563|ENSMUSG00000028698|ENSMUSG00000030265|ENSMUSG00000021253|ENSMUSG00000004040|ENSMUSG00000031834|ENSMUSG00000027490|ENSMUSG00000027323|ENSMUSG00000062312|ENSMUSG00000007613|ENSMUSG00000070348|ENSMUSG00000039936|ENSMUSG00000026104|ENSMUSG00000004936|ENSMUSG00000020122|ENSMUSG00000044303|ENSMUSG00000041147|ENSMUSG00000023951|ENSMUSG00000041417
KEGG	mmu04512	ECM-receptor interaction	23|1579	83|7916	0.00013136	0.000406267	23	ENSMUSG00000055447|ENSMUSG00000028364|ENSMUSG00000001930|ENSMUSG00000015533|ENSMUSG00000026193|ENSMUSG00000040998|ENSMUSG00000039952|ENSMUSG00000026478|ENSMUSG00000042284|ENSMUSG00000015647|ENSMUSG00000001119|ENSMUSG00000024421|ENSMUSG00000001506|ENSMUSG00000020592|ENSMUSG00000079465|ENSMUSG00000017009|ENSMUSG00000027570|ENSMUSG00000067158|ENSMUSG00000002944|ENSMUSG00000026971|ENSMUSG00000002900|…
KEGG	mmu04973	Carbohydrate digestion and absorption	16|1579	45|7916	0.000134826	0.000412731	16	ENSMUSG00000007107|ENSMUSG00000019699|ENSMUSG00000026576|ENSMUSG00000028698|ENSMUSG00000059412|ENSMUSG00000031834|ENSMUSG00000032114|ENSMUSG00000032412|ENSMUSG00000000628|ENSMUSG00000039936|ENSMUSG00000015968|ENSMUSG00000029072|ENSMUSG00000041329|ENSMUSG00000033161|ENSMUSG00000011034|ENSMUSG00000041417
KEGG	mmu05231	Choline metabolism in cancer	26|1579	101|7916	0.000137327	0.000416141	26	ENSMUSG00000019699|ENSMUSG00000031165|ENSMUSG00000060002|ENSMUSG00000028517|ENSMUSG00000034801|ENSMUSG00000052684|ENSMUSG00000029231|ENSMUSG00000024843|ENSMUSG00000041417|ENSMUSG00000025357|ENSMUSG00000050965|ENSMUSG00000034731|ENSMUSG00000063652|ENSMUSG00000021109|ENSMUSG00000004936|ENSMUSG00000056220|ENSMUSG00000028698|ENSMUSG00000030265|ENSMUSG00000031834|ENSMUSG00000052151|ENSMUSG00000039936|…
KEGG	mmu05223	Non-small cell lung cancer	18|1579	56|7916	0.00015141	0.00045423	18	ENSMUSG00000019699|ENSMUSG00000031834|ENSMUSG00000028698|ENSMUSG00000030265|ENSMUSG00000026430|ENSMUSG00000015846|ENSMUSG00000027490|ENSMUSG00000062312|ENSMUSG00000050965|ENSMUSG00000070348|ENSMUSG00000039936|ENSMUSG00000035027|ENSMUSG00000004936|ENSMUSG00000020122|ENSMUSG00000044303|ENSMUSG00000034801|ENSMUSG00000010067|ENSMUSG00000041417
KEGG	mmu00640	Propanoate metabolism	13|1579	31|7916	0.000154135	0.000457828	13	ENSMUSG00000020664|ENSMUSG00000061838|ENSMUSG00000083836|ENSMUSG00000085711|ENSMUSG00000063229|ENSMUSG00000022853|ENSMUSG00000062908|ENSMUSG00000025745|ENSMUSG00000032527|ENSMUSG00000022110|ENSMUSG00000023832|ENSMUSG00000052738|ENSMUSG00000020532
KEGG	mmu00260	Glycine, serine and threonine metabolism	15|1579	41|7916	0.0001678	0.000491282	15	ENSMUSG00000053398|ENSMUSG00000009614|ENSMUSG00000020534|ENSMUSG00000006378|ENSMUSG00000001323|ENSMUSG00000020664|ENSMUSG00000025270|ENSMUSG00000035637|ENSMUSG00000019326|ENSMUSG00000024640|ENSMUSG00000038871|ENSMUSG00000015970|ENSMUSG00000042096|ENSMUSG00000011752|ENSMUSG00000025403
KEGG	mmu04670	Leukocyte transendothelial migration	29|1579	121|7916	0.000168673	0.000491282	29	ENSMUSG00000033721|ENSMUSG00000038064|ENSMUSG00000020717|ENSMUSG00000023906|ENSMUSG00000030672|ENSMUSG00000031990|ENSMUSG00000006457|ENSMUSG00000018569|ENSMUSG00000037405|ENSMUSG00000047230|ENSMUSG00000041417|ENSMUSG00000050965|ENSMUSG00000026430|ENSMUSG00000024048|ENSMUSG00000028698|ENSMUSG00000070473|ENSMUSG00000022469|ENSMUSG00000009621|ENSMUSG00000022512|ENSMUSG00000030830|ENSMUSG00000000290|…
KEGG	mmu05202	Transcriptional misregulation in cancer	38|1579	180|7916	0.000182979	0.000527823	38	ENSMUSG00000009376|ENSMUSG00000015709|ENSMUSG00000029648|ENSMUSG00000036986|ENSMUSG00000056758|ENSMUSG00000003031|ENSMUSG00000028341|ENSMUSG00000024986|ENSMUSG00000051367|ENSMUSG00000013089|ENSMUSG00000038954|ENSMUSG00000022346|ENSMUSG00000000120|ENSMUSG00000024621|ENSMUSG00000031538|ENSMUSG00000024212|ENSMUSG00000052534|ENSMUSG00000026435|ENSMUSG00000019960|ENSMUSG00000021065|ENSMUSG00000018501|…
KEGG	mmu05142	Chagas disease (American trypanosomiasis)	26|1579	104|7916	0.00020381	0.00057687	26	ENSMUSG00000019699|ENSMUSG00000052684|ENSMUSG00000026029|ENSMUSG00000029120|ENSMUSG00000047123|ENSMUSG00000003814|ENSMUSG00000024401|ENSMUSG00000051177|ENSMUSG00000051498|ENSMUSG00000028698|ENSMUSG00000024164|ENSMUSG00000021253|ENSMUSG00000059883|ENSMUSG00000031077|ENSMUSG00000034792|ENSMUSG00000039936|ENSMUSG00000031748|ENSMUSG00000041417|ENSMUSG00000035042|ENSMUSG00000039943|ENSMUSG00000035385|…
KEGG	mmu04925	Aldosterone synthesis and secretion	23|1579	86|7916	0.000203827	0.00057687	23	ENSMUSG00000026826|ENSMUSG00000024070|ENSMUSG00000039206|ENSMUSG00000057897|ENSMUSG00000036438|ENSMUSG00000035735|ENSMUSG00000030287|ENSMUSG00000050965|ENSMUSG00000038648|ENSMUSG00000005034|ENSMUSG00000015968|ENSMUSG00000005580|ENSMUSG00000023034|ENSMUSG00000051177|ENSMUSG00000038128|ENSMUSG00000032193|ENSMUSG00000003123|ENSMUSG00000041187|ENSMUSG00000039943|ENSMUSG00000053007|ENSMUSG00000030102|…
KEGG	mmu04020	Calcium signaling pathway	38|1579	182|7916	0.000221501	0.000621032	38	ENSMUSG00000085830|ENSMUSG00000057897|ENSMUSG00000036438|ENSMUSG00000043964|ENSMUSG00000050534|ENSMUSG00000029231|ENSMUSG00000030287|ENSMUSG00000020081|ENSMUSG00000019943|ENSMUSG00000020937|ENSMUSG00000018166|ENSMUSG00000050965|ENSMUSG00000067106|ENSMUSG00000005034|ENSMUSG00000015968|ENSMUSG00000005580|ENSMUSG00000081113|ENSMUSG00000016319|ENSMUSG00000051177|ENSMUSG00000029503|ENSMUSG00000029468|…
KEGG	mmu04213	Longevity regulating pathway - multiple species	19|1579	64|7916	0.000236133	0.000655924	19	ENSMUSG00000019699|ENSMUSG00000029513|ENSMUSG00000020091|ENSMUSG00000038205|ENSMUSG00000030265|ENSMUSG00000090877|ENSMUSG00000006818|ENSMUSG00000041417|ENSMUSG00000022840|ENSMUSG00000005034|ENSMUSG00000032060|ENSMUSG00000038894|ENSMUSG00000031834|ENSMUSG00000005580|ENSMUSG00000039936|ENSMUSG00000037025|ENSMUSG00000022982|ENSMUSG00000028518|ENSMUSG00000028698
KEGG	mmu00410	beta-Alanine metabolism	13|1579	33|7916	0.000252209	0.000689363	13	ENSMUSG00000056162|ENSMUSG00000062908|ENSMUSG00000024885|ENSMUSG00000024644|ENSMUSG00000027333|ENSMUSG00000071708|ENSMUSG00000022853|ENSMUSG00000019326|ENSMUSG00000025745|ENSMUSG00000075289|ENSMUSG00000006442|ENSMUSG00000097233|ENSMUSG00000029455
KEGG	mmu03013	RNA transport	36|1579	170|7916	0.000252767	0.000689363	36	ENSMUSG00000029430|ENSMUSG00000069808|ENSMUSG00000025872|ENSMUSG00000091549|ENSMUSG00000006005|ENSMUSG00000027680|ENSMUSG00000089764|ENSMUSG00000029715|ENSMUSG00000027939|ENSMUSG00000036941|ENSMUSG00000052533|ENSMUSG00000022283|ENSMUSG00000020549|ENSMUSG00000011257|ENSMUSG00000096403|ENSMUSG00000020091|ENSMUSG00000067150|ENSMUSG00000060152|ENSMUSG00000013736|ENSMUSG00000022884|ENSMUSG00000067194|…
KEGG	mmu04071	Sphingolipid signaling pathway	29|1579	125|7916	0.000269495	0.000722977	29	ENSMUSG00000019699|ENSMUSG00000004508|ENSMUSG00000004446|ENSMUSG00000041417|ENSMUSG00000029120|ENSMUSG00000043154|ENSMUSG00000050965|ENSMUSG00000040451|ENSMUSG00000004936|ENSMUSG00000024401|ENSMUSG00000051177|ENSMUSG00000028698|ENSMUSG00000050931|ENSMUSG00000030265|ENSMUSG00000032908|ENSMUSG00000031834|ENSMUSG00000021468|ENSMUSG00000031591|ENSMUSG00000024680|ENSMUSG00000039936|ENSMUSG00000059409|…
KEGG	mmu04912	GnRH signaling pathway	23|1579	88|7916	0.000269911	0.000722977	23	ENSMUSG00000057897|ENSMUSG00000036438|ENSMUSG00000034801|ENSMUSG00000052684|ENSMUSG00000021948|ENSMUSG00000030287|ENSMUSG00000027646|ENSMUSG00000050965|ENSMUSG00000005034|ENSMUSG00000015968|ENSMUSG00000004936|ENSMUSG00000051177|ENSMUSG00000056220|ENSMUSG00000020623|ENSMUSG00000030265|ENSMUSG00000005580|ENSMUSG00000030102|ENSMUSG00000039943|ENSMUSG00000059456|ENSMUSG00000022840|ENSMUSG00000081113|…
KEGG	mmu04961	Endocrine and other factor-regulated calcium reabsorption	17|1579	54|7916	0.000279913	0.000743133	17	ENSMUSG00000026825|ENSMUSG00000033335|ENSMUSG00000039943|ENSMUSG00000047547|ENSMUSG00000059412|ENSMUSG00000019943|ENSMUSG00000026576|ENSMUSG00000081272|ENSMUSG00000050965|ENSMUSG00000032412|ENSMUSG00000005034|ENSMUSG00000019768|ENSMUSG00000007107|ENSMUSG00000005580|ENSMUSG00000041329|ENSMUSG00000033161|ENSMUSG00000051177
KEGG	mmu01210	2-Oxocarboxylic acid metabolism	10|1579	20|7916	0.000297547	0.000783018	10	ENSMUSG00000022477|ENSMUSG00000030541|ENSMUSG00000002010|ENSMUSG00000025950|ENSMUSG00000025190|ENSMUSG00000005683|ENSMUSG00000028405|ENSMUSG00000032279|ENSMUSG00000031700|ENSMUSG00000030268
KEGG	mmu04940	Type I diabetes mellitus	21|1579	77|7916	0.000302503	0.000789138	21	ENSMUSG00000092474|ENSMUSG00000073411|ENSMUSG00000037649|ENSMUSG00000016283|ENSMUSG00000035929|ENSMUSG00000037548|ENSMUSG00000053835|ENSMUSG00000067203|ENSMUSG00000061232|ENSMUSG00000079491|ENSMUSG00000056116|ENSMUSG00000079507|ENSMUSG00000024778|ENSMUSG00000024401|ENSMUSG00000079547|ENSMUSG00000016206|ENSMUSG00000024402|ENSMUSG00000060586|ENSMUSG00000073406|ENSMUSG00000067212|ENSMUSG00000073402
KEGG	mmu00620	Pyruvate metabolism	14|1579	39|7916	0.000321036	0.000826473	14	ENSMUSG00000020664|ENSMUSG00000083836|ENSMUSG00000031299|ENSMUSG00000075391|ENSMUSG00000024158|ENSMUSG00000063229|ENSMUSG00000024892|ENSMUSG00000035637|ENSMUSG00000021748|ENSMUSG00000029455|ENSMUSG00000040618|ENSMUSG00000023832|ENSMUSG00000020532|ENSMUSG00000008822
KEGG	mmu04310	Wnt signaling pathway	32|1579	146|7916	0.000322324	0.000826473	32	ENSMUSG00000030093|ENSMUSG00000034165|ENSMUSG00000022382|ENSMUSG00000027544|ENSMUSG00000022521|ENSMUSG00000057897|ENSMUSG00000014226|ENSMUSG00000024912|ENSMUSG00000024913|ENSMUSG00000022996|ENSMUSG00000052684|ENSMUSG00000040749|ENSMUSG00000022346|ENSMUSG00000045005|ENSMUSG00000000126|ENSMUSG00000050965|ENSMUSG00000070348|ENSMUSG00000005034|ENSMUSG00000000753|ENSMUSG00000036904|ENSMUSG00000022812|…
KEGG	mmu05330	Allograft rejection	20|1579	72|7916	0.000341143	0.000852858	20	ENSMUSG00000092474|ENSMUSG00000073411|ENSMUSG00000037649|ENSMUSG00000016283|ENSMUSG00000035929|ENSMUSG00000037548|ENSMUSG00000053835|ENSMUSG00000067203|ENSMUSG00000061232|ENSMUSG00000079491|ENSMUSG00000056116|ENSMUSG00000079507|ENSMUSG00000024778|ENSMUSG00000024401|ENSMUSG00000079547|ENSMUSG00000016206|ENSMUSG00000073406|ENSMUSG00000060586|ENSMUSG00000067212|ENSMUSG00000073402
KEGG	mmu05218	Melanoma	20|1579	72|7916	0.000341143	0.000852858	20	ENSMUSG00000019699|ENSMUSG00000029231|ENSMUSG00000042826|ENSMUSG00000028698|ENSMUSG00000009376|ENSMUSG00000030265|ENSMUSG00000030827|ENSMUSG00000031834|ENSMUSG00000023067|ENSMUSG00000020184|ENSMUSG00000027490|ENSMUSG00000070348|ENSMUSG00000039936|ENSMUSG00000035158|ENSMUSG00000035027|ENSMUSG00000004936|ENSMUSG00000020122|ENSMUSG00000044303|ENSMUSG00000028019|ENSMUSG00000041417
KEGG	mmu05332	Graft-versus-host disease	20|1579	72|7916	0.000341143	0.000852858	20	ENSMUSG00000092474|ENSMUSG00000073411|ENSMUSG00000037649|ENSMUSG00000016283|ENSMUSG00000035929|ENSMUSG00000037548|ENSMUSG00000053835|ENSMUSG00000067203|ENSMUSG00000061232|ENSMUSG00000079491|ENSMUSG00000056116|ENSMUSG00000079507|ENSMUSG00000024778|ENSMUSG00000024401|ENSMUSG00000079547|ENSMUSG00000016206|ENSMUSG00000073406|ENSMUSG00000060586|ENSMUSG00000067212|ENSMUSG00000073402
KEGG	mmu04971	Gastric acid secretion	20|1579	73|7916	0.000396288	0.000977983	20	ENSMUSG00000039943|ENSMUSG00000041248|ENSMUSG00000027562|ENSMUSG00000032412|ENSMUSG00000044708|ENSMUSG00000026576|ENSMUSG00000022840|ENSMUSG00000081113|ENSMUSG00000050965|ENSMUSG00000030102|ENSMUSG00000030287|ENSMUSG00000005034|ENSMUSG00000009545|ENSMUSG00000057897|ENSMUSG00000007107|ENSMUSG00000005580|ENSMUSG00000041329|ENSMUSG00000036438|ENSMUSG00000033161|ENSMUSG00000051177
KEGG	mmu00280	Valine, leucine and isoleucine degradation	17|1579	56|7916	0.000397713	0.000977983	17	ENSMUSG00000029482|ENSMUSG00000021646|ENSMUSG00000030268|ENSMUSG00000022186|ENSMUSG00000015016|ENSMUSG00000093930|ENSMUSG00000029776|ENSMUSG00000029455|ENSMUSG00000059447|ENSMUSG00000020664|ENSMUSG00000022853|ENSMUSG00000062908|ENSMUSG00000025745|ENSMUSG00000032527|ENSMUSG00000023832|ENSMUSG00000036880|ENSMUSG00000021460
KEGG	mmu04350	TGF-beta signaling pathway	22|1579	85|7916	0.000406316	0.000983023	22	ENSMUSG00000036867|ENSMUSG00000022521|ENSMUSG00000022346|ENSMUSG00000027641|ENSMUSG00000031681|ENSMUSG00000032179|ENSMUSG00000041324|ENSMUSG00000035262|ENSMUSG00000042745|ENSMUSG00000021540|ENSMUSG00000021253|ENSMUSG00000024401|ENSMUSG00000037035|ENSMUSG00000018363|ENSMUSG00000021379|ENSMUSG00000023047|ENSMUSG00000025880|ENSMUSG00000007613|ENSMUSG00000073802|ENSMUSG00000024563|ENSMUSG00000041120|…
KEGG	mmu03320	PPAR signaling pathway	22|1579	85|7916	0.000406316	0.000983023	22	ENSMUSG00000021751|ENSMUSG00000031808|ENSMUSG00000026003|ENSMUSG00000025203|ENSMUSG00000022853|ENSMUSG00000024981|ENSMUSG00000040618|ENSMUSG00000024665|ENSMUSG00000066071|ENSMUSG00000002108|ENSMUSG00000002289|ENSMUSG00000037071|ENSMUSG00000015846|ENSMUSG00000062908|ENSMUSG00000002944|ENSMUSG00000028773|ENSMUSG00000018796|ENSMUSG00000028607|ENSMUSG00000025059|ENSMUSG00000017754|ENSMUSG00000028494|…
KEGG	mmu03460	Fanconi anemia pathway	16|1579	51|7916	0.000431784	0.00103628	16	ENSMUSG00000039055|ENSMUSG00000032815|ENSMUSG00000021461|ENSMUSG00000047757|ENSMUSG00000079109|ENSMUSG00000027323|ENSMUSG00000026082|ENSMUSG00000017146|ENSMUSG00000041147|ENSMUSG00000035367|ENSMUSG00000030528|ENSMUSG00000021668|ENSMUSG00000023953|ENSMUSG00000004018|ENSMUSG00000032409|ENSMUSG00000073436
KEGG	mmu05031	Amphetamine addiction	19|1579	68|7916	0.000446496	0.00106309	19	ENSMUSG00000085830|ENSMUSG00000081113|ENSMUSG00000022602|ENSMUSG00000040385|ENSMUSG00000053007|ENSMUSG00000038128|ENSMUSG00000003545|ENSMUSG00000050965|ENSMUSG00000022840|ENSMUSG00000038648|ENSMUSG00000005034|ENSMUSG00000028161|ENSMUSG00000057897|ENSMUSG00000015968|ENSMUSG00000025094|ENSMUSG00000026959|ENSMUSG00000036438|ENSMUSG00000035745|ENSMUSG00000052684
KEGG	mmu04917	Prolactin signaling pathway	20|1579	74|7916	0.000459027	0.00108165	20	ENSMUSG00000019699|ENSMUSG00000031834|ENSMUSG00000028698|ENSMUSG00000030265|ENSMUSG00000004040|ENSMUSG00000026104|ENSMUSG00000027646|ENSMUSG00000037104|ENSMUSG00000041417|ENSMUSG00000070348|ENSMUSG00000053113|ENSMUSG00000039936|ENSMUSG00000019768|ENSMUSG00000035027|ENSMUSG00000004936|ENSMUSG00000041798|ENSMUSG00000022812|ENSMUSG00000034801|ENSMUSG00000035109|ENSMUSG00000038037
KEGG	mmu02010	ABC transporters	15|1579	46|7916	0.000462015	0.00108165	15	ENSMUSG00000031378|ENSMUSG00000029408|ENSMUSG00000026944|ENSMUSG00000028125|ENSMUSG00000024339|ENSMUSG00000035722|ENSMUSG00000032842|ENSMUSG00000037321|ENSMUSG00000032131|ENSMUSG00000028973|ENSMUSG00000029802|ENSMUSG00000081512|ENSMUSG00000024030|ENSMUSG00000032849|ENSMUSG00000031333
KEGG	mmu04540	Gap junction	22|1579	86|7916	0.000465107	0.00108165	22	ENSMUSG00000030137|ENSMUSG00000036752|ENSMUSG00000034801|ENSMUSG00000029231|ENSMUSG00000030287|ENSMUSG00000027646|ENSMUSG00000050965|ENSMUSG00000005034|ENSMUSG00000004936|ENSMUSG00000051177|ENSMUSG00000030265|ENSMUSG00000005580|ENSMUSG00000030102|ENSMUSG00000029334|ENSMUSG00000062591|ENSMUSG00000050953|ENSMUSG00000028019|ENSMUSG00000095159|ENSMUSG00000039943|ENSMUSG00000022840|ENSMUSG00000035027|…
KEGG	mmu05146	Amoebiasis	26|1579	111|7916	0.000480179	0.0011081	26	ENSMUSG00000052688|ENSMUSG00000026193|ENSMUSG00000006457|ENSMUSG00000026478|ENSMUSG00000041417|ENSMUSG00000050965|ENSMUSG00000005034|ENSMUSG00000004951|ENSMUSG00000024421|ENSMUSG00000024401|ENSMUSG00000001506|ENSMUSG00000079465|ENSMUSG00000051177|ENSMUSG00000028698|ENSMUSG00000017831|ENSMUSG00000021253|ENSMUSG00000067158|ENSMUSG00000034792|ENSMUSG00000039936|ENSMUSG00000002900|ENSMUSG00000039943|…
KEGG	mmu05219	Bladder cancer	14|1579	41|7916	0.000485089	0.00111089	14	ENSMUSG00000022346|ENSMUSG00000030265|ENSMUSG00000023067|ENSMUSG00000027646|ENSMUSG00000027490|ENSMUSG00000020184|ENSMUSG00000062312|ENSMUSG00000070348|ENSMUSG00000035027|ENSMUSG00000004936|ENSMUSG00000020122|ENSMUSG00000044303|ENSMUSG00000010067|ENSMUSG00000023951
KEGG	mmu04725	Cholinergic synapse	26|1579	113|7916	0.000603999	0.00137273	26	ENSMUSG00000019699|ENSMUSG00000009545|ENSMUSG00000057897|ENSMUSG00000031748|ENSMUSG00000030287|ENSMUSG00000041417|ENSMUSG00000023328|ENSMUSG00000050965|ENSMUSG00000038648|ENSMUSG00000005034|ENSMUSG00000015968|ENSMUSG00000004936|ENSMUSG00000051177|ENSMUSG00000048240|ENSMUSG00000028698|ENSMUSG00000030265|ENSMUSG00000038128|ENSMUSG00000058743|ENSMUSG00000005580|ENSMUSG00000030102|ENSMUSG00000039936|…
KEGG	mmu04380	Osteoclast differentiation	29|1579	133|7916	0.000641895	0.00144788	29	ENSMUSG00000019699|ENSMUSG00000071076|ENSMUSG00000027544|ENSMUSG00000004508|ENSMUSG00000024912|ENSMUSG00000052684|ENSMUSG00000041417|ENSMUSG00000061132|ENSMUSG00000035158|ENSMUSG00000024621|ENSMUSG00000003545|ENSMUSG00000053113|ENSMUSG00000025225|ENSMUSG00000026104|ENSMUSG00000004936|ENSMUSG00000020941|ENSMUSG00000020623|ENSMUSG00000028698|ENSMUSG00000038128|ENSMUSG00000039936|ENSMUSG00000024401|…
KEGG	mmu04918	Thyroid hormone synthesis	19|1579	71|7916	0.000696488	0.0015593	19	ENSMUSG00000042808|ENSMUSG00000059412|ENSMUSG00000039943|ENSMUSG00000032412|ENSMUSG00000053007|ENSMUSG00000026576|ENSMUSG00000000792|ENSMUSG00000022840|ENSMUSG00000027070|ENSMUSG00000050965|ENSMUSG00000030102|ENSMUSG00000038648|ENSMUSG00000005034|ENSMUSG00000007107|ENSMUSG00000005580|ENSMUSG00000041329|ENSMUSG00000030287|ENSMUSG00000033161|ENSMUSG00000051177
KEGG	mmu04270	Vascular smooth muscle contraction	28|1579	128|7916	0.000754446	0.00166514	28	ENSMUSG00000036438|ENSMUSG00000073557|ENSMUSG00000034579|ENSMUSG00000021948|ENSMUSG00000030287|ENSMUSG00000040385|ENSMUSG00000050965|ENSMUSG00000005034|ENSMUSG00000021108|ENSMUSG00000015968|ENSMUSG00000005580|ENSMUSG00000051177|ENSMUSG00000056220|ENSMUSG00000066071|ENSMUSG00000029761|ENSMUSG00000004936|ENSMUSG00000030102|ENSMUSG00000028469|ENSMUSG00000031576|ENSMUSG00000039943|ENSMUSG00000027999|…
KEGG	mmu04724	Glutamatergic synapse	26|1579	115|7916	0.000754865	0.00166514	26	ENSMUSG00000085830|ENSMUSG00000032839|ENSMUSG00000031748|ENSMUSG00000036402|ENSMUSG00000037541|ENSMUSG00000030287|ENSMUSG00000026473|ENSMUSG00000050965|ENSMUSG00000005034|ENSMUSG00000015968|ENSMUSG00000005580|ENSMUSG00000051177|ENSMUSG00000048240|ENSMUSG00000056220|ENSMUSG00000044005|ENSMUSG00000030102|ENSMUSG00000026959|ENSMUSG00000022462|ENSMUSG00000039943|ENSMUSG00000023169|ENSMUSG00000035745|…
KEGG	mmu05100	Bacterial invasion of epithelial cells	20|1579	78|7916	0.000804037	0.00176067	20	ENSMUSG00000041417|ENSMUSG00000029622|ENSMUSG00000033335|ENSMUSG00000058325|ENSMUSG00000047547|ENSMUSG00000026825|ENSMUSG00000031165|ENSMUSG00000031834|ENSMUSG00000027646|ENSMUSG00000029465|ENSMUSG00000061665|ENSMUSG00000039936|ENSMUSG00000059248|ENSMUSG00000026193|ENSMUSG00000028698|ENSMUSG00000007655|ENSMUSG00000009376|ENSMUSG00000031955|ENSMUSG00000035109|ENSMUSG00000031078
KEGG	mmu04972	Pancreatic secretion	24|1579	103|7916	0.000825456	0.00179447	24	ENSMUSG00000027562|ENSMUSG00000032839|ENSMUSG00000009545|ENSMUSG00000034579|ENSMUSG00000024511|ENSMUSG00000030287|ENSMUSG00000019943|ENSMUSG00000022840|ENSMUSG00000050965|ENSMUSG00000005580|ENSMUSG00000007107|ENSMUSG00000051177|ENSMUSG00000028255|ENSMUSG00000030102|ENSMUSG00000026576|ENSMUSG00000033161|ENSMUSG00000037033|ENSMUSG00000059412|ENSMUSG00000039943|ENSMUSG00000027999|ENSMUSG00000048677|…
KEGG	mmu00565	Ether lipid metabolism	14|1579	44|7916	0.000861751	0.00185989	14	ENSMUSG00000034579|ENSMUSG00000056220|ENSMUSG00000029134|ENSMUSG00000049721|ENSMUSG00000027999|ENSMUSG00000045282|ENSMUSG00000033192|ENSMUSG00000060675|ENSMUSG00000042410|ENSMUSG00000052151|ENSMUSG00000032854|ENSMUSG00000060002|ENSMUSG00000028517|ENSMUSG00000042632
KEGG	mmu04920	Adipocytokine signaling pathway	19|1579	73|7916	0.000923228	0.00197834	19	ENSMUSG00000019699|ENSMUSG00000004040|ENSMUSG00000029513|ENSMUSG00000029167|ENSMUSG00000028518|ENSMUSG00000038205|ENSMUSG00000030168|ENSMUSG00000015846|ENSMUSG00000029471|ENSMUSG00000018566|ENSMUSG00000053113|ENSMUSG00000024981|ENSMUSG00000002944|ENSMUSG00000038894|ENSMUSG00000040618|ENSMUSG00000024401|ENSMUSG00000028645|ENSMUSG00000018796|ENSMUSG00000028599
KEGG	mmu04911	Insulin secretion	21|1579	86|7916	0.00102698	0.00218507	21	ENSMUSG00000007107|ENSMUSG00000059412|ENSMUSG00000041798|ENSMUSG00000039943|ENSMUSG00000057897|ENSMUSG00000026576|ENSMUSG00000061601|ENSMUSG00000053007|ENSMUSG00000032412|ENSMUSG00000050965|ENSMUSG00000022840|ENSMUSG00000038648|ENSMUSG00000005034|ENSMUSG00000031840|ENSMUSG00000015968|ENSMUSG00000005580|ENSMUSG00000041329|ENSMUSG00000033161|ENSMUSG00000028645|ENSMUSG00000031576|ENSMUSG00000051177
KEGG	mmu04060	Cytokine-cytokine receptor interaction	47|1579	265|7916	0.00107465	0.00227039	47	ENSMUSG00000031380|ENSMUSG00000033467|ENSMUSG00000009376|ENSMUSG00000034855|ENSMUSG00000059327|ENSMUSG00000029648|ENSMUSG00000089989|ENSMUSG00000054263|ENSMUSG00000068758|ENSMUSG00000031778|ENSMUSG00000029231|ENSMUSG00000005364|ENSMUSG00000000120|ENSMUSG00000024621|ENSMUSG00000003227|ENSMUSG00000028019|ENSMUSG00000024401|ENSMUSG00000024402|ENSMUSG00000044244|ENSMUSG00000034394|ENSMUSG00000008318|…
KEGG	mmu05162	Measles	29|1579	139|7916	0.00116412	0.0024422	29	ENSMUSG00000019699|ENSMUSG00000032661|ENSMUSG00000034165|ENSMUSG00000027951|ENSMUSG00000024079|ENSMUSG00000003031|ENSMUSG00000041417|ENSMUSG00000090877|ENSMUSG00000023341|ENSMUSG00000070348|ENSMUSG00000026104|ENSMUSG00000052776|ENSMUSG00000022812|ENSMUSG00000028212|ENSMUSG00000028698|ENSMUSG00000059883|ENSMUSG00000039936|ENSMUSG00000029605|ENSMUSG00000026896|ENSMUSG00000002325|ENSMUSG00000004040|…
KEGG	mmu00630	Glyoxylate and dicarboxylate metabolism	11|1579	30|7916	0.00119526	0.00249012	11	ENSMUSG00000022477|ENSMUSG00000025176|ENSMUSG00000026473|ENSMUSG00000020534|ENSMUSG00000005683|ENSMUSG00000020664|ENSMUSG00000028405|ENSMUSG00000035637|ENSMUSG00000032527|ENSMUSG00000023832|ENSMUSG00000025403
KEGG	mmu05145	Toxoplasmosis	25|1579	113|7916	0.00122554	0.0025356	25	ENSMUSG00000019699|ENSMUSG00000031834|ENSMUSG00000060586|ENSMUSG00000026104|ENSMUSG00000026478|ENSMUSG00000026029|ENSMUSG00000037548|ENSMUSG00000015647|ENSMUSG00000024421|ENSMUSG00000079547|ENSMUSG00000024401|ENSMUSG00000020623|ENSMUSG00000028698|ENSMUSG00000021253|ENSMUSG00000059883|ENSMUSG00000078853|ENSMUSG00000032193|ENSMUSG00000039936|ENSMUSG00000031748|ENSMUSG00000002900|ENSMUSG00000041417|…
KEGG	mmu05213	Endometrial cancer	15|1579	52|7916	0.00131431	0.00270063	15	ENSMUSG00000019699|ENSMUSG00000028698|ENSMUSG00000022346|ENSMUSG00000030265|ENSMUSG00000031834|ENSMUSG00000062312|ENSMUSG00000041417|ENSMUSG00000070348|ENSMUSG00000039936|ENSMUSG00000055799|ENSMUSG00000035027|ENSMUSG00000004936|ENSMUSG00000020122|ENSMUSG00000034801|ENSMUSG00000022812
KEGG	mmu05210	Colorectal cancer	17|1579	64|7916	0.00139173	0.00284027	17	ENSMUSG00000019699|ENSMUSG00000041417|ENSMUSG00000024151|ENSMUSG00000028698|ENSMUSG00000022346|ENSMUSG00000030265|ENSMUSG00000021253|ENSMUSG00000007613|ENSMUSG00000070348|ENSMUSG00000005370|ENSMUSG00000039936|ENSMUSG00000055799|ENSMUSG00000031834|ENSMUSG00000004936|ENSMUSG00000024563|ENSMUSG00000052684|ENSMUSG00000022812
KEGG	mmu04650	Natural killer cell mediated cytotoxicity	26|1579	121|7916	0.00142052	0.00287942	26	ENSMUSG00000033721|ENSMUSG00000067212|ENSMUSG00000027544|ENSMUSG00000004446|ENSMUSG00000034801|ENSMUSG00000037405|ENSMUSG00000041417|ENSMUSG00000050965|ENSMUSG00000004936|ENSMUSG00000024401|ENSMUSG00000061232|ENSMUSG00000028698|ENSMUSG00000030265|ENSMUSG00000031834|ENSMUSG00000102418|ENSMUSG00000039936|ENSMUSG00000073411|ENSMUSG00000030830|ENSMUSG00000000290|ENSMUSG00000059456|ENSMUSG00000030774|…
KEGG	mmu00340	Histidine metabolism	10|1579	26|7916	0.00148281	0.00296562	10	ENSMUSG00000056162|ENSMUSG00000029811|ENSMUSG00000024885|ENSMUSG00000027360|ENSMUSG00000024644|ENSMUSG00000029455|ENSMUSG00000020774|ENSMUSG00000059422|ENSMUSG00000075289|ENSMUSG00000097233
KEGG	mmu04320	Dorso-ventral axis formation	10|1579	26|7916	0.00148281	0.00296562	10	ENSMUSG00000097305|ENSMUSG00000026923|ENSMUSG00000020300|ENSMUSG00000024533|ENSMUSG00000030265|ENSMUSG00000010154|ENSMUSG00000004936|ENSMUSG00000020122|ENSMUSG00000038146|ENSMUSG00000034801
KEGG	mmu03015	mRNA surveillance pathway	22|1579	96|7916	0.00159436	0.0031676	22	ENSMUSG00000069867|ENSMUSG00000097537|ENSMUSG00000089764|ENSMUSG00000040385|ENSMUSG00000054309|ENSMUSG00000029120|ENSMUSG00000043154|ENSMUSG00000042772|ENSMUSG00000022283|ENSMUSG00000096403|ENSMUSG00000020273|ENSMUSG00000031256|ENSMUSG00000069769|ENSMUSG00000059409|ENSMUSG00000025580|ENSMUSG00000042275|ENSMUSG00000042271|ENSMUSG00000011257|ENSMUSG00000054256|ENSMUSG00000053536|ENSMUSG00000029038|…
KEGG	mmu00910	Nitrogen metabolism	8|1579	17|7916	0.00161784	0.0031931	8	ENSMUSG00000090236|ENSMUSG00000027562|ENSMUSG00000026473|ENSMUSG00000027555|ENSMUSG00000031373|ENSMUSG00000031883|ENSMUSG00000021794|ENSMUSG00000028463
KEGG	mmu04611	Platelet activation	26|1579	123|7916	0.00173356	0.00339913	26	ENSMUSG00000019699|ENSMUSG00000001930|ENSMUSG00000030287|ENSMUSG00000041417|ENSMUSG00000040385|ENSMUSG00000027646|ENSMUSG00000047250|ENSMUSG00000005034|ENSMUSG00000005580|ENSMUSG00000001506|ENSMUSG00000051177|ENSMUSG00000024048|ENSMUSG00000056220|ENSMUSG00000028698|ENSMUSG00000032946|ENSMUSG00000030102|ENSMUSG00000039936|ENSMUSG00000029334|ENSMUSG00000015533|ENSMUSG00000024965|ENSMUSG00000039943|…
KEGG	mmu04970	Salivary secretion	19|1579	78|7916	0.00178196	0.00347135	19	ENSMUSG00000059412|ENSMUSG00000081113|ENSMUSG00000039943|ENSMUSG00000032412|ENSMUSG00000026463|ENSMUSG00000019943|ENSMUSG00000026576|ENSMUSG00000022840|ENSMUSG00000050965|ENSMUSG00000030102|ENSMUSG00000030287|ENSMUSG00000005034|ENSMUSG00000029334|ENSMUSG00000007107|ENSMUSG00000005580|ENSMUSG00000041329|ENSMUSG00000036438|ENSMUSG00000033161|ENSMUSG00000051177
KEGG	mmu04370	VEGF signaling pathway	16|1579	60|7916	0.00183493	0.00355148	16	ENSMUSG00000019699|ENSMUSG00000056220|ENSMUSG00000028698|ENSMUSG00000030265|ENSMUSG00000031834|ENSMUSG00000027544|ENSMUSG00000027646|ENSMUSG00000028161|ENSMUSG00000041417|ENSMUSG00000050965|ENSMUSG00000039936|ENSMUSG00000061878|ENSMUSG00000035027|ENSMUSG00000004936|ENSMUSG00000023951|ENSMUSG00000004951
KEGG	mmu00062	Fatty acid elongation	10|1579	27|7916	0.00186108	0.003579	10	ENSMUSG00000027195|ENSMUSG00000006390|ENSMUSG00000032349|ENSMUSG00000041220|ENSMUSG00000031708|ENSMUSG00000059447|ENSMUSG00000025745|ENSMUSG00000021226|ENSMUSG00000036880|ENSMUSG00000028910
KEGG	mmu05152	Tuberculosis	34|1579	179|7916	0.00187823	0.00358897	34	ENSMUSG00000019699|ENSMUSG00000020248|ENSMUSG00000060586|ENSMUSG00000022521|ENSMUSG00000057897|ENSMUSG00000004446|ENSMUSG00000036438|ENSMUSG00000032897|ENSMUSG00000031447|ENSMUSG00000026029|ENSMUSG00000037548|ENSMUSG00000027646|ENSMUSG00000026104|ENSMUSG00000036120|ENSMUSG00000024401|ENSMUSG00000060477|ENSMUSG00000051498|ENSMUSG00000017831|ENSMUSG00000024164|ENSMUSG00000021253|ENSMUSG00000059883|…
KEGG	mmu05323	Rheumatoid arthritis	20|1579	85|7916	0.00194829	0.00369928	20	ENSMUSG00000035042|ENSMUSG00000037405|ENSMUSG00000037649|ENSMUSG00000030830|ENSMUSG00000022295|ENSMUSG00000000290|ENSMUSG00000035385|ENSMUSG00000037548|ENSMUSG00000031497|ENSMUSG00000029648|ENSMUSG00000024121|ENSMUSG00000060586|ENSMUSG00000021253|ENSMUSG00000079547|ENSMUSG00000024401|ENSMUSG00000039347|ENSMUSG00000052684|ENSMUSG00000029371|ENSMUSG00000023951|ENSMUSG00000033793
KEGG	mmu00510	N-Glycan biosynthesis	14|1579	49|7916	0.00202417	0.00377175	14	ENSMUSG00000026810|ENSMUSG00000008763|ENSMUSG00000063362|ENSMUSG00000026856|ENSMUSG00000026110|ENSMUSG00000031286|ENSMUSG00000042737|ENSMUSG00000022885|ENSMUSG00000075419|ENSMUSG00000022174|ENSMUSG00000003746|ENSMUSG00000038886|ENSMUSG00000021065|ENSMUSG00000042428
KEGG	mmu00520	Amino sugar and nucleotide sugar metabolism	14|1579	49|7916	0.00202417	0.00377175	14	ENSMUSG00000025791|ENSMUSG00000018042|ENSMUSG00000031387|ENSMUSG00000034744|ENSMUSG00000026956|ENSMUSG00000028671|ENSMUSG00000038372|ENSMUSG00000000628|ENSMUSG00000033021|ENSMUSG00000036427|ENSMUSG00000020766|ENSMUSG00000041798|ENSMUSG00000036820|ENSMUSG00000043192
KEGG	mmu00071	Fatty acid degradation	14|1579	49|7916	0.00202417	0.00377175	14	ENSMUSG00000028607|ENSMUSG00000066071|ENSMUSG00000026003|ENSMUSG00000024132|ENSMUSG00000029455|ENSMUSG00000055301|ENSMUSG00000059447|ENSMUSG00000022853|ENSMUSG00000062908|ENSMUSG00000024981|ENSMUSG00000025745|ENSMUSG00000023832|ENSMUSG00000018796|ENSMUSG00000036880
KEGG	mmu04750	Inflammatory mediator regulation of TRP channels	26|1579	126|7916	0.00231323	0.00425805	26	ENSMUSG00000057897|ENSMUSG00000036438|ENSMUSG00000021948|ENSMUSG00000030287|ENSMUSG00000041417|ENSMUSG00000040385|ENSMUSG00000027646|ENSMUSG00000050965|ENSMUSG00000005034|ENSMUSG00000021108|ENSMUSG00000005580|ENSMUSG00000014158|ENSMUSG00000051177|ENSMUSG00000056220|ENSMUSG00000066071|ENSMUSG00000020623|ENSMUSG00000028698|ENSMUSG00000032860|ENSMUSG00000022514|ENSMUSG00000030102|ENSMUSG00000039936|…
KEGG	mmu01040	Biosynthesis of unsaturated fatty acids	10|1579	28|7916	0.00231354	0.00425805	10	ENSMUSG00000027195|ENSMUSG00000032349|ENSMUSG00000010663|ENSMUSG00000025203|ENSMUSG00000041220|ENSMUSG00000037071|ENSMUSG00000025745|ENSMUSG00000021226|ENSMUSG00000024665|ENSMUSG00000031708
KEGG	mmu04664	Fc epsilon RI signaling pathway	17|1579	69|7916	0.00273626	0.00498836	17	ENSMUSG00000033721|ENSMUSG00000056220|ENSMUSG00000020623|ENSMUSG00000028698|ENSMUSG00000030265|ENSMUSG00000019699|ENSMUSG00000031834|ENSMUSG00000039936|ENSMUSG00000050965|ENSMUSG00000024680|ENSMUSG00000004508|ENSMUSG00000009621|ENSMUSG00000035027|ENSMUSG00000004936|ENSMUSG00000024401|ENSMUSG00000034801|ENSMUSG00000041417
KEGG	mmu04620	Toll-like receptor signaling pathway	22|1579	101|7916	0.0027436	0.00498836	22	ENSMUSG00000019699|ENSMUSG00000031834|ENSMUSG00000020623|ENSMUSG00000031639|ENSMUSG00000052684|ENSMUSG00000041417|ENSMUSG00000047123|ENSMUSG00000026104|ENSMUSG00000004936|ENSMUSG00000024401|ENSMUSG00000059883|ENSMUSG00000028698|ENSMUSG00000051498|ENSMUSG00000031077|ENSMUSG00000039936|ENSMUSG00000034855|ENSMUSG00000026029|ENSMUSG00000035042|ENSMUSG00000025498|ENSMUSG00000044827|ENSMUSG00000035027|…
KEGG	mmu05221	Acute myeloid leukemia	15|1579	57|7916	0.00279545	0.00505201	15	ENSMUSG00000019699|ENSMUSG00000028698|ENSMUSG00000022346|ENSMUSG00000030265|ENSMUSG00000004040|ENSMUSG00000031834|ENSMUSG00000031155|ENSMUSG00000036986|ENSMUSG00000070348|ENSMUSG00000039936|ENSMUSG00000055799|ENSMUSG00000035027|ENSMUSG00000004936|ENSMUSG00000034801|ENSMUSG00000041417
KEGG	mmu04728	Dopaminergic synapse	27|1579	135|7916	0.00282199	0.00506944	27	ENSMUSG00000019699|ENSMUSG00000057897|ENSMUSG00000031748|ENSMUSG00000055116|ENSMUSG00000036438|ENSMUSG00000040385|ENSMUSG00000030287|ENSMUSG00000029120|ENSMUSG00000043154|ENSMUSG00000050965|ENSMUSG00000038648|ENSMUSG00000005034|ENSMUSG00000015968|ENSMUSG00000022812|ENSMUSG00000048240|ENSMUSG00000030102|ENSMUSG00000059409|ENSMUSG00000036402|ENSMUSG00000039943|ENSMUSG00000025094|ENSMUSG00000053007|…
KEGG	mmu05206	MicroRNAs in cancer	47|1579	281|7916	0.00299217	0.00534315	47	ENSMUSG00000027381|ENSMUSG00000009376|ENSMUSG00000026923|ENSMUSG00000028364|ENSMUSG00000026842|ENSMUSG00000022521|ENSMUSG00000056758|ENSMUSG00000003031|ENSMUSG00000041313|ENSMUSG00000038894|ENSMUSG00000010067|ENSMUSG00000028476|ENSMUSG00000034801|ENSMUSG00000031995|ENSMUSG00000029231|ENSMUSG00000022346|ENSMUSG00000026435|ENSMUSG00000018166|ENSMUSG00000050965|ENSMUSG00000070348|ENSMUSG00000027330|…
KEGG	mmu04211	Longevity regulating pathway	21|1579	96|7916	0.00323659	0.00574543	21	ENSMUSG00000019699|ENSMUSG00000029513|ENSMUSG00000028518|ENSMUSG00000038205|ENSMUSG00000030265|ENSMUSG00000053007|ENSMUSG00000030168|ENSMUSG00000038128|ENSMUSG00000029471|ENSMUSG00000025907|ENSMUSG00000041417|ENSMUSG00000022840|ENSMUSG00000038648|ENSMUSG00000005034|ENSMUSG00000038894|ENSMUSG00000031834|ENSMUSG00000005580|ENSMUSG00000039936|ENSMUSG00000029167|ENSMUSG00000006818|ENSMUSG00000028698
KEGG	mmu04330	Notch signaling pathway	13|1579	49|7916	0.00490345	0.00860254	13	ENSMUSG00000097305|ENSMUSG00000049502|ENSMUSG00000026923|ENSMUSG00000052593|ENSMUSG00000039191|ENSMUSG00000027314|ENSMUSG00000000708|ENSMUSG00000022521|ENSMUSG00000086213|ENSMUSG00000079575|ENSMUSG00000038146|ENSMUSG00000036835|ENSMUSG00000063160
KEGG	mmu05030	Cocaine addiction	13|1579	49|7916	0.00490345	0.00860254	13	ENSMUSG00000085830|ENSMUSG00000026930|ENSMUSG00000035745|ENSMUSG00000053007|ENSMUSG00000003545|ENSMUSG00000025094|ENSMUSG00000022840|ENSMUSG00000038648|ENSMUSG00000005034|ENSMUSG00000020599|ENSMUSG00000048482|ENSMUSG00000026959|ENSMUSG00000052684
KEGG	mmu05320	Autoimmune thyroid disease	19|1579	87|7916	0.00501421	0.00874571	19	ENSMUSG00000092474|ENSMUSG00000073411|ENSMUSG00000037649|ENSMUSG00000016283|ENSMUSG00000035929|ENSMUSG00000037548|ENSMUSG00000053835|ENSMUSG00000067203|ENSMUSG00000061232|ENSMUSG00000079491|ENSMUSG00000056116|ENSMUSG00000079507|ENSMUSG00000024778|ENSMUSG00000079547|ENSMUSG00000016206|ENSMUSG00000073406|ENSMUSG00000060586|ENSMUSG00000067212|ENSMUSG00000073402
KEGG	mmu04930	Type II diabetes mellitus	13|1579	50|7916	0.00565206	0.00980126	13	ENSMUSG00000021948|ENSMUSG00000028698|ENSMUSG00000031834|ENSMUSG00000018566|ENSMUSG00000053113|ENSMUSG00000000628|ENSMUSG00000038037|ENSMUSG00000039936|ENSMUSG00000038894|ENSMUSG00000015968|ENSMUSG00000041798|ENSMUSG00000024401|ENSMUSG00000041417
KEGG	mmu04914	Progesterone-mediated oocyte maturation	19|1579	90|7916	0.00681893	0.0117568	19	ENSMUSG00000019699|ENSMUSG00000031309|ENSMUSG00000038416|ENSMUSG00000020300|ENSMUSG00000028698|ENSMUSG00000030265|ENSMUSG00000029554|ENSMUSG00000030867|ENSMUSG00000004936|ENSMUSG00000022840|ENSMUSG00000027330|ENSMUSG00000005034|ENSMUSG00000027379|ENSMUSG00000031834|ENSMUSG00000005580|ENSMUSG00000039936|ENSMUSG00000023944|ENSMUSG00000023809|ENSMUSG00000041417
KEGG	mmu00511	Other glycan degradation	7|1579	18|7916	0.00716622	0.0122849	7	ENSMUSG00000028673|ENSMUSG00000031521|ENSMUSG00000035239|ENSMUSG00000019810|ENSMUSG00000007038|ENSMUSG00000045594|ENSMUSG00000032295
KEGG	mmu04630	Jak-STAT signaling pathway	29|1579	161|7916	0.00729727	0.0123828	29	ENSMUSG00000019699|ENSMUSG00000034165|ENSMUSG00000023092|ENSMUSG00000033467|ENSMUSG00000026718|ENSMUSG00000022521|ENSMUSG00000068758|ENSMUSG00000034801|ENSMUSG00000041417|ENSMUSG00000022346|ENSMUSG00000005364|ENSMUSG00000020932|ENSMUSG00000070348|ENSMUSG00000053113|ENSMUSG00000054263|ENSMUSG00000026104|ENSMUSG00000044244|ENSMUSG00000034394|ENSMUSG00000028698|ENSMUSG00000039936|ENSMUSG00000002325|…
KEGG	mmu05410	Hypertrophic cardiomyopathy (HCM)	18|1579	84|7916	0.00730585	0.0123828	18	ENSMUSG00000039952|ENSMUSG00000038205|ENSMUSG00000021253|ENSMUSG00000029513|ENSMUSG00000042284|ENSMUSG00000026971|ENSMUSG00000034664|ENSMUSG00000045103|ENSMUSG00000051747|ENSMUSG00000099397|ENSMUSG00000028518|ENSMUSG00000015968|ENSMUSG00000040118|ENSMUSG00000024401|ENSMUSG00000028464|ENSMUSG00000015533|ENSMUSG00000097472|ENSMUSG00000031799
KEGG	mmu04977	Vitamin digestion and absorption	8|1579	24|7916	0.00863945	0.0145609	8	ENSMUSG00000040918|ENSMUSG00000027463|ENSMUSG00000029134|ENSMUSG00000026726|ENSMUSG00000020432|ENSMUSG00000006641|ENSMUSG00000021900|ENSMUSG00000020829
KEGG	mmu00230	Purine metabolism	31|1579	179|7916	0.00917702	0.0153805	31	ENSMUSG00000025791|ENSMUSG00000054958|ENSMUSG00000067148|ENSMUSG00000023961|ENSMUSG00000021684|ENSMUSG00000069094|ENSMUSG00000004667|ENSMUSG00000029247|ENSMUSG00000029246|ENSMUSG00000053965|ENSMUSG00000036315|ENSMUSG00000011148|ENSMUSG00000038628|ENSMUSG00000005580|ENSMUSG00000025817|ENSMUSG00000025386|ENSMUSG00000026817|ENSMUSG00000097133|ENSMUSG00000032177|ENSMUSG00000020464|ENSMUSG00000028469|…
KEGG	mmu00500	Starch and sucrose metabolism	13|1579	54|7916	0.00960232	0.0160039	13	ENSMUSG00000003865|ENSMUSG00000030729|ENSMUSG00000025791|ENSMUSG00000106185|ENSMUSG00000022707|ENSMUSG00000033400|ENSMUSG00000032648|ENSMUSG00000000628|ENSMUSG00000036427|ENSMUSG00000041798|ENSMUSG00000025579|ENSMUSG00000025534|ENSMUSG00000043192
KEGG	mmu04122	Sulfur relay system	5|1579	10|7916	0.0102629	0.0169386	5	ENSMUSG00000069020|ENSMUSG00000064120|ENSMUSG00000044986|ENSMUSG00000015536|ENSMUSG00000071711
KEGG	mmu05412	Arrhythmogenic right ventricular cardiomyopathy (ARVC)	16|1579	74|7916	0.0102761	0.0169386	16	ENSMUSG00000041957|ENSMUSG00000044393|ENSMUSG00000039952|ENSMUSG00000015533|ENSMUSG00000006457|ENSMUSG00000054889|ENSMUSG00000042284|ENSMUSG00000024304|ENSMUSG00000034664|ENSMUSG00000050953|ENSMUSG00000045103|ENSMUSG00000055799|ENSMUSG00000015968|ENSMUSG00000040118|ENSMUSG00000024331|ENSMUSG00000026971
KEGG	mmu00563	Glycosylphosphatidylinositol(GPI)-anchor biosynthesis	8|1579	25|7916	0.010474	0.0171706	8	ENSMUSG00000031381|ENSMUSG00000026810|ENSMUSG00000073678|ENSMUSG00000026698|ENSMUSG00000056536|ENSMUSG00000029263|ENSMUSG00000024145|ENSMUSG00000050229
KEGG	mmu05217	Basal cell carcinoma	13|1579	55|7916	0.0108653	0.0177151	13	ENSMUSG00000048402|ENSMUSG00000030093|ENSMUSG00000033276|ENSMUSG00000022382|ENSMUSG00000000126|ENSMUSG00000055799|ENSMUSG00000044674|ENSMUSG00000025407|ENSMUSG00000041075|ENSMUSG00000036904|ENSMUSG00000045005|ENSMUSG00000022996|ENSMUSG00000022812
KEGG	mmu04120	Ubiquitin mediated proteolysis	26|1579	145|7916	0.0111464	0.0180752	26	ENSMUSG00000025939|ENSMUSG00000033933|ENSMUSG00000036986|ENSMUSG00000018363|ENSMUSG00000097439|ENSMUSG00000038545|ENSMUSG00000035299|ENSMUSG00000040749|ENSMUSG00000019944|ENSMUSG00000053113|ENSMUSG00000017146|ENSMUSG00000040782|ENSMUSG00000004018|ENSMUSG00000025261|ENSMUSG00000032596|ENSMUSG00000020184|ENSMUSG00000038416|ENSMUSG00000058317|ENSMUSG00000031095|ENSMUSG00000020802|ENSMUSG00000031930|…
KEGG	mmu04662	B cell receptor signaling pathway	16|1579	75|7916	0.0113976	0.0183832	16	ENSMUSG00000033721|ENSMUSG00000019699|ENSMUSG00000028698|ENSMUSG00000030265|ENSMUSG00000061132|ENSMUSG00000031834|ENSMUSG00000027544|ENSMUSG00000028161|ENSMUSG00000041417|ENSMUSG00000039936|ENSMUSG00000035027|ENSMUSG00000004936|ENSMUSG00000009621|ENSMUSG00000052684|ENSMUSG00000034801|ENSMUSG00000022812
KEGG	mmu03008	Ribosome biogenesis in eukaryotes	17|1579	83|7916	0.0128882	0.0206763	17	ENSMUSG00000027405|ENSMUSG00000020290|ENSMUSG00000029430|ENSMUSG00000027185|ENSMUSG00000004268|ENSMUSG00000060152|ENSMUSG00000047417|ENSMUSG00000041438|ENSMUSG00000026127|ENSMUSG00000032026|ENSMUSG00000032410|ENSMUSG00000032288|ENSMUSG00000029715|ENSMUSG00000025266|ENSMUSG00000042271|ENSMUSG00000024785|ENSMUSG00000031403
KEGG	mmu00590	Arachidonic acid metabolism	18|1579	90|7916	0.0130483	0.0206792	18	ENSMUSG00000034579|ENSMUSG00000056220|ENSMUSG00000066071|ENSMUSG00000026820|ENSMUSG00000060675|ENSMUSG00000024055|ENSMUSG00000027999|ENSMUSG00000006345|ENSMUSG00000029134|ENSMUSG00000015090|ENSMUSG00000047250|ENSMUSG00000025150|ENSMUSG00000015889|ENSMUSG00000042808|ENSMUSG00000050737|ENSMUSG00000022947|ENSMUSG00000042632|ENSMUSG00000051483
KEGG	mmu05414	Dilated cardiomyopathy	18|1579	90|7916	0.0130483	0.0206792	18	ENSMUSG00000040118|ENSMUSG00000039952|ENSMUSG00000021253|ENSMUSG00000015968|ENSMUSG00000042284|ENSMUSG00000026971|ENSMUSG00000034664|ENSMUSG00000022840|ENSMUSG00000045103|ENSMUSG00000051747|ENSMUSG00000099397|ENSMUSG00000024401|ENSMUSG00000005580|ENSMUSG00000005034|ENSMUSG00000028464|ENSMUSG00000015533|ENSMUSG00000097472|ENSMUSG00000031799
KEGG	mmu00240	Pyrimidine metabolism	20|1579	104|7916	0.0130968	0.0206792	20	ENSMUSG00000089917|ENSMUSG00000000811|ENSMUSG00000037601|ENSMUSG00000054958|ENSMUSG00000020407|ENSMUSG00000067148|ENSMUSG00000035824|ENSMUSG00000021871|ENSMUSG00000028633|ENSMUSG00000097133|ENSMUSG00000002550|ENSMUSG00000020638|ENSMUSG00000020464|ENSMUSG00000038628|ENSMUSG00000036315|ENSMUSG00000025574|ENSMUSG00000031730|ENSMUSG00000020649|ENSMUSG00000021236|ENSMUSG00000004667
KEGG	mmu04215	Apoptosis - multiple species	9|1579	32|7916	0.0132367	0.0207907	9	ENSMUSG00000026029|ENSMUSG00000000120|ENSMUSG00000024521|ENSMUSG00000068329|ENSMUSG00000086753|ENSMUSG00000031077|ENSMUSG00000020486|ENSMUSG00000027381|ENSMUSG00000004446
KEGG	mmu00250	Alanine, aspartate and glutamate metabolism	10|1579	38|7916	0.0133883	0.0209192	10	ENSMUSG00000028737|ENSMUSG00000044005|ENSMUSG00000026473|ENSMUSG00000025190|ENSMUSG00000029246|ENSMUSG00000011148|ENSMUSG00000021794|ENSMUSG00000020774|ENSMUSG00000029752|ENSMUSG00000031700
KEGG	mmu04923	Regulation of lipolysis in adipocytes	13|1579	57|7916	0.0137745	0.0213072	13	ENSMUSG00000019699|ENSMUSG00000028698|ENSMUSG00000060675|ENSMUSG00000031834|ENSMUSG00000047250|ENSMUSG00000022840|ENSMUSG00000039936|ENSMUSG00000029334|ENSMUSG00000038894|ENSMUSG00000003123|ENSMUSG00000005580|ENSMUSG00000005034|ENSMUSG00000041417
KEGG	mmu00920	Sulfur metabolism	5|1579	11|7916	0.0137786	0.0213072	5	ENSMUSG00000064254|ENSMUSG00000049858|ENSMUSG00000066324|ENSMUSG00000044986|ENSMUSG00000071711
KEGG	mmu00650	Butanoate metabolism	8|1579	27|7916	0.014984	0.0230522	8	ENSMUSG00000029482|ENSMUSG00000022186|ENSMUSG00000046598|ENSMUSG00000030935|ENSMUSG00000022853|ENSMUSG00000025745|ENSMUSG00000023832|ENSMUSG00000093930
KEGG	mmu04924	Renin secretion	15|1579	72|7916	0.0165921	0.0253961	15	ENSMUSG00000081113|ENSMUSG00000039943|ENSMUSG00000028255|ENSMUSG00000022840|ENSMUSG00000028161|ENSMUSG00000030102|ENSMUSG00000005034|ENSMUSG00000004655|ENSMUSG00000021939|ENSMUSG00000015968|ENSMUSG00000030287|ENSMUSG00000036438|ENSMUSG00000029334|ENSMUSG00000037033|ENSMUSG00000051177
KEGG	mmu05321	Inflammatory bowel disease (IBD)	13|1579	59|7916	0.0172462	0.0262632	13	ENSMUSG00000037649|ENSMUSG00000028150|ENSMUSG00000037548|ENSMUSG00000004040|ENSMUSG00000032238|ENSMUSG00000021253|ENSMUSG00000060586|ENSMUSG00000024563|ENSMUSG00000041872|ENSMUSG00000026104|ENSMUSG00000079547|ENSMUSG00000024401|ENSMUSG00000052684
KEGG	mmu05020	Prion diseases	9|1579	34|7916	0.0179517	0.0271996	9	ENSMUSG00000035042|ENSMUSG00000026923|ENSMUSG00000026478|ENSMUSG00000024966|ENSMUSG00000079037|ENSMUSG00000005034|ENSMUSG00000035027|ENSMUSG00000004936|ENSMUSG00000022982
KEGG	mmu04520	Adherens junction	15|1579	74|7916	0.0201321	0.0303499	15	ENSMUSG00000062312|ENSMUSG00000009376|ENSMUSG00000031165|ENSMUSG00000033278|ENSMUSG00000027646|ENSMUSG00000022521|ENSMUSG00000007613|ENSMUSG00000024563|ENSMUSG00000055799|ENSMUSG00000030536|ENSMUSG00000006457|ENSMUSG00000020122|ENSMUSG00000020154|ENSMUSG00000022656|ENSMUSG00000033060
KEGG	mmu05216	Thyroid cancer	8|1579	29|7916	0.0207559	0.0311338	8	ENSMUSG00000022346|ENSMUSG00000030265|ENSMUSG00000015846|ENSMUSG00000006005|ENSMUSG00000070348|ENSMUSG00000055799|ENSMUSG00000035027|ENSMUSG00000004936
KEGG	mmu04727	GABAergic synapse	17|1579	89|7916	0.022076	0.0329492	17	ENSMUSG00000048240|ENSMUSG00000044005|ENSMUSG00000022462|ENSMUSG00000030108|ENSMUSG00000031340|ENSMUSG00000023169|ENSMUSG00000026473|ENSMUSG00000024462|ENSMUSG00000027646|ENSMUSG00000038349|ENSMUSG00000050965|ENSMUSG00000022840|ENSMUSG00000005034|ENSMUSG00000015968|ENSMUSG00000005580|ENSMUSG00000036402|ENSMUSG00000031748
KEGG	mmu00270	Cysteine and methionine metabolism	11|1579	49|7916	0.0244721	0.0363447	11	ENSMUSG00000029772|ENSMUSG00000083836|ENSMUSG00000030268|ENSMUSG00000025190|ENSMUSG00000063229|ENSMUSG00000071708|ENSMUSG00000020629|ENSMUSG00000010911|ENSMUSG00000006442|ENSMUSG00000071711|ENSMUSG00000044986
KEGG	mmu04660	T cell receptor signaling pathway	19|1579	105|7916	0.0251386	0.0371507	19	ENSMUSG00000033721|ENSMUSG00000019699|ENSMUSG00000031834|ENSMUSG00000028698|ENSMUSG00000030774|ENSMUSG00000030265|ENSMUSG00000027544|ENSMUSG00000035027|ENSMUSG00000031284|ENSMUSG00000028161|ENSMUSG00000039936|ENSMUSG00000041417|ENSMUSG00000009621|ENSMUSG00000024401|ENSMUSG00000004936|ENSMUSG00000020941|ENSMUSG00000052684|ENSMUSG00000034801|ENSMUSG00000022812
KEGG	mmu04713	Circadian entrainment	18|1579	98|7916	0.0256354	0.0376991	18	ENSMUSG00000085830|ENSMUSG00000048240|ENSMUSG00000081113|ENSMUSG00000039943|ENSMUSG00000036402|ENSMUSG00000031748|ENSMUSG00000022840|ENSMUSG00000050965|ENSMUSG00000030102|ENSMUSG00000005034|ENSMUSG00000029334|ENSMUSG00000057897|ENSMUSG00000015968|ENSMUSG00000005580|ENSMUSG00000026959|ENSMUSG00000036438|ENSMUSG00000055866|ENSMUSG00000051177
KEGG	mmu05144	Malaria	11|1579	50|7916	0.0273767	0.0400635	11	ENSMUSG00000020717|ENSMUSG00000040249|ENSMUSG00000030830|ENSMUSG00000037405|ENSMUSG00000035385|ENSMUSG00000021253|ENSMUSG00000000290|ENSMUSG00000009376|ENSMUSG00000002944|ENSMUSG00000024401|ENSMUSG00000020592
KEGG	mmu04710	Circadian rhythm	8|1579	31|7916	0.0279476	0.0405427	8	ENSMUSG00000055866|ENSMUSG00000029513|ENSMUSG00000038205|ENSMUSG00000028150|ENSMUSG00000032238|ENSMUSG00000030256|ENSMUSG00000055116|ENSMUSG00000028518
KEGG	mmu00592	alpha-Linolenic acid metabolism	7|1579	25|7916	0.0279745	0.0405427	7	ENSMUSG00000034579|ENSMUSG00000056220|ENSMUSG00000027999|ENSMUSG00000060675|ENSMUSG00000029134|ENSMUSG00000024665|ENSMUSG00000042632
KEGG	mmu04340	Hedgehog signaling pathway	10|1579	44|7916	0.029198	0.0421124	10	ENSMUSG00000048402|ENSMUSG00000032384|ENSMUSG00000038119|ENSMUSG00000027070|ENSMUSG00000070348|ENSMUSG00000005034|ENSMUSG00000025407|ENSMUSG00000018363|ENSMUSG00000050382|ENSMUSG00000022812
KEGG	mmu00980	Metabolism of xenobiotics by cytochrome P450	13|1579	65|7916	0.0316444	0.0454225	13	ENSMUSG00000040703|ENSMUSG00000032348|ENSMUSG00000024885|ENSMUSG00000100819|ENSMUSG00000055301|ENSMUSG00000025150|ENSMUSG00000025068|ENSMUSG00000040562|ENSMUSG00000004035|ENSMUSG00000106185|ENSMUSG00000022947|ENSMUSG00000038776|ENSMUSG00000051483
KEGG	mmu04392	Hippo signaling pathway -multiple species	7|1579	26|7916	0.0326861	0.0466945	7	ENSMUSG00000030774|ENSMUSG00000030796|ENSMUSG00000102692|ENSMUSG00000018849|ENSMUSG00000021067|ENSMUSG00000010067|ENSMUSG00000022329
KEGG	mmu05014	Amyotrophic lateral sclerosis (ALS)	11|1579	52|7916	0.0339149	0.0482203	11	ENSMUSG00000085830|ENSMUSG00000020623|ENSMUSG00000017831|ENSMUSG00000022365|ENSMUSG00000002307|ENSMUSG00000028161|ENSMUSG00000026959|ENSMUSG00000004446|ENSMUSG00000024401|ENSMUSG00000022982|ENSMUSG00000028599
KEGG	mmu00970	Aminoacyl-tRNA biosynthesis	13|1579	66|7916	0.0347011	0.0491053	13	ENSMUSG00000023938|ENSMUSG00000037851|ENSMUSG00000040354|ENSMUSG00000029777|ENSMUSG00000026356|ENSMUSG00000026245|ENSMUSG00000068739|ENSMUSG00000028085|ENSMUSG00000022241|ENSMUSG00000010755|ENSMUSG00000024587|ENSMUSG00000021420|ENSMUSG00000028811
